# Supplementary material for: SRCP: a comprehensive pipeline for accurate annotation and quantification of circRNAs
Source: Genome Biol. 2021 Sep 23;22:277. doi: 10.1186/s13059-021-02497-7 (PMC8459468; doi:10.1186/s13059-021-02497-7)
Supplement: Supplementary file 3 — Additional file 3. Correlations between Biological Replicas. [file 13059_2021_2497_MOESM3_ESM.xlsx]

## Sheet: Sheet1
correlations between biological replicas
virgin female, eclosion + 1 day, heads		SRR1197279
virgin female, eclosion + 1 day, heads		SRR1197275
mated female, eclosion + 1 day, heads		SRR1197273
mated female, eclosion + 1 day, heads		SRR1197274
virgin female, eclosion + 20 day, heads		SRR1197472
virgin female, eclosion + 20 day, heads		SRR1197473
mated female, eclosion + 20 day, heads		SRR1197474
mated female, eclosion + 20 day, heads		SRR1197362
Pearson correlations – true circs
true circs
Sample 1	Sample 2	srcp	Find_circ	ciri	circRNA_finder	Circ Explorer	Sailfish-cir
SRR1197279	SRR1197275	0.995572	0.991065	0.991066	0.989571	0.995461	0.992439
SRR1197273	SRR1197274	0.992343	0.993475	0.992191	0.988223	0.994279	0.896172
SRR1197472	SRR1197473	0.990104	0.99445	0.990928	0.991757	0.994256	0.966932
SRR1197474	SRR1197362	0.946513	0.981685	0.965927	0.934779	0.962422	0.849307
common_true
Sample 1	Sample 2	srcp	Find_circ	ciri	circRNA_finder	Circ Explorer	Sailfish-cir
SRR1197279	SRR1197275	0.994199	0.992746	0.993282	0.987754	0.994753	0.989968
SRR1197273	SRR1197274	0.995919	0.99373	0.99294	0.98563	0.995777	0.968361
SRR1197472	SRR1197473	0.994821	0.995986	0.993996	0.991457	0.994843	0.987554
SRR1197474	SRR1197362	0.954862	0.979609	0.94818	0.934736	0.96282	0.906547
