# Supplementary material for: SRCP: a comprehensive pipeline for accurate annotation and quantification of circRNAs
Source: Genome Biol. 2021 Sep 23;22:277. doi: 10.1186/s13059-021-02497-7 (PMC8459468; doi:10.1186/s13059-021-02497-7)
Supplement: Supplementary file 4 — Additional file 4. List of validated circRNAs in the different species. [file 13059_2021_2497_MOESM4_ESM.xlsx]

## Sheet: True.circRNAs
	True circRNAs detected in different species
species	region	chr	locA	locB	strand	rr/mock
Drosophila melanogaster	head	chr2L	10126000	10127877	-	12.9352
Drosophila melanogaster	head	chr2L	10126000	10137559	-	9.21366
Drosophila melanogaster	head	chr2L	10409710	10410409	+	11.5382
Drosophila melanogaster	head	chr2L	1061233	1062213	-	6.27691
Drosophila melanogaster	head	chr2L	10619879	10620635	+	38.2322
Drosophila melanogaster	head	chr2L	10619879	10625343	+	7.04039
Drosophila melanogaster	head	chr2L	10693333	10693420	-	8.69514
Drosophila melanogaster	head	chr2L	10693333	10693435	-	1.86025
Drosophila melanogaster	head	chr2L	10693333	10693612	-	2
Drosophila melanogaster	head	chr2L	10693420	10693543	-	3.01638
Drosophila melanogaster	head	chr2L	10693564	10693633	-	1.99306
Drosophila melanogaster	head	chr2L	10693594	10693732	-	1.76781
Drosophila melanogaster	head	chr2L	10693612	10693699	-	2.19032
Drosophila melanogaster	head	chr2L	10816023	10817144	-	14.654
Drosophila melanogaster	head	chr2L	1087694	1088106	-	17.6408
Drosophila melanogaster	head	chr2L	11035515	11036269	-	9.78216
Drosophila melanogaster	head	chr2L	11162983	11163937	-	2.59445
Drosophila melanogaster	head	chr2L	11366343	11372722	+	3.24878
Drosophila melanogaster	head	chr2L	11525314	11525523	+	2
Drosophila melanogaster	head	chr2L	11590747	11591661	+	14.8656
Drosophila melanogaster	head	chr2L	11798664	11800322	-	8.06746
Drosophila melanogaster	head	chr2L	11817352	11832787	-	4.59232
Drosophila melanogaster	head	chr2L	11833259	11835651	-	11.5883
Drosophila melanogaster	head	chr2L	11833259	11838773	-	10.1527
Drosophila melanogaster	head	chr2L	11835089	11835651	-	5.82791
Drosophila melanogaster	head	chr2L	12153507	12155658	+	9.63056
Drosophila melanogaster	head	chr2L	12162739	12163610	+	2.45566
Drosophila melanogaster	head	chr2L	12240867	12241780	+	25.2238
Drosophila melanogaster	head	chr2L	12351703	12358261	+	7.31334
Drosophila melanogaster	head	chr2L	12351703	12362649	+	1.99869
Drosophila melanogaster	head	chr2L	12389189	12389670	+	11.7289
Drosophila melanogaster	head	chr2L	12407184	12409623	-	34.2117
Drosophila melanogaster	head	chr2L	12593624	12594670	+	9.45682
Drosophila melanogaster	head	chr2L	13275587	13276512	+	13.1292
Drosophila melanogaster	head	chr2L	13276246	13276512	+	13.5206
Drosophila melanogaster	head	chr2L	13609790	13610578	+	5.06004
Drosophila melanogaster	head	chr2L	13687520	13690531	+	3.04307
Drosophila melanogaster	head	chr2L	13689355	13690531	-	3.62165
Drosophila melanogaster	head	chr2L	1394191	1397252	-	2.80896
Drosophila melanogaster	head	chr2L	14195732	14197867	-	6.2437
Drosophila melanogaster	head	chr2L	14196926	14197867	-	13.9212
Drosophila melanogaster	head	chr2L	14610683	14611916	-	3.37083
Drosophila melanogaster	head	chr2L	14912872	14913333	-	5.96852
Drosophila melanogaster	head	chr2L	14916099	14917484	-	28.8105
Drosophila melanogaster	head	chr2L	14921937	14939028	-	2.97068
Drosophila melanogaster	head	chr2L	14938910	14941644	-	3.54141
Drosophila melanogaster	head	chr2L	14962892	14963359	-	4
Drosophila melanogaster	head	chr2L	14962892	14963359	+	3.45583
Drosophila melanogaster	head	chr2L	14983949	14984253	-	12.7199
Drosophila melanogaster	head	chr2L	14983949	14992506	-	14.4471
Drosophila melanogaster	head	chr2L	16174415	16175007	+	12.3302
Drosophila melanogaster	head	chr2L	16322959	16323517	-	8.80849
Drosophila melanogaster	head	chr2L	16342609	16343304	-	6.01629
Drosophila melanogaster	head	chr2L	164158	175447	+	2.16013
Drosophila melanogaster	head	chr2L	16472127	16473072	-	4.24878
Drosophila melanogaster	head	chr2L	16527389	16528439	-	4.56899
Drosophila melanogaster	head	chr2L	1652774	1653835	+	2.45583
Drosophila melanogaster	head	chr2L	16557878	16559944	+	2.376
Drosophila melanogaster	head	chr2L	16690901	16692124	+	15.9317
Drosophila melanogaster	head	chr2L	16698138	16698348	+	3.71447
Drosophila melanogaster	head	chr2L	16749055	16750490	+	7.13068
Drosophila melanogaster	head	chr2L	16820111	16820930	+	13.5836
Drosophila melanogaster	head	chr2L	1690116	1690755	+	8.31334
Drosophila melanogaster	head	chr2L	16976489	16977050	+	7.17971
Drosophila melanogaster	head	chr2L	16976489	16986150	+	4.38431
Drosophila melanogaster	head	chr2L	1741659	1742260	+	36.0564
Drosophila melanogaster	head	chr2L	1741659	1743779	+	4.93498
Drosophila melanogaster	head	chr2L	1741659	1746029	+	3.91764
Drosophila melanogaster	head	chr2L	1743344	1743779	+	4.70756
Drosophila melanogaster	head	chr2L	17657062	17659614	-	2.48392
Drosophila melanogaster	head	chr2L	17737963	17739713	-	2.43033
Drosophila melanogaster	head	chr2L	17809237	17815717	-	1.90021
Drosophila melanogaster	head	chr2L	18051460	18063932	+	6.61628
Drosophila melanogaster	head	chr2L	18062361	18063932	+	6.97368
Drosophila melanogaster	head	chr2L	18062361	18065730	+	2.33042
Drosophila melanogaster	head	chr2L	18064633	18065730	+	5.21733
Drosophila melanogaster	head	chr2L	18209768	18211298	-	9.97378
Drosophila melanogaster	head	chr2L	18347734	18348387	+	5.85518
Drosophila melanogaster	head	chr2L	1842898	1844720	+	1.9999
Drosophila melanogaster	head	chr2L	1851691	1852150	+	11.4495
Drosophila melanogaster	head	chr2L	1851691	1854308	+	10.1437
Drosophila melanogaster	head	chr2L	18539522	18543715	-	5.47035
Drosophila melanogaster	head	chr2L	18779804	18780331	-	2.36054
Drosophila melanogaster	head	chr2L	18864094	18864523	-	3.735
Drosophila melanogaster	head	chr2L	1909668	1910149	+	7.01735
Drosophila melanogaster	head	chr2L	19409403	19410643	-	5.67951
Drosophila melanogaster	head	chr2L	19600857	19611626	+	9.88682
Drosophila melanogaster	head	chr2L	19714888	19715953	+	52.5688
Drosophila melanogaster	head	chr2L	19925382	19926512	+	11.422
Drosophila melanogaster	head	chr2L	20339301	20339693	+	2.05088
Drosophila melanogaster	head	chr2L	20431923	20432729	+	17.6151
Drosophila melanogaster	head	chr2L	20432414	20432522	+	6.01658
Drosophila melanogaster	head	chr2L	2061809	2067160	-	2
Drosophila melanogaster	head	chr2L	20789720	20790720	-	1.76781
Drosophila melanogaster	head	chr2L	20881986	20882464	-	9.57483
Drosophila melanogaster	head	chr2L	20903015	20903559	-	9.29473
Drosophila melanogaster	head	chr2L	21062260	21062608	-	1.7258
Drosophila melanogaster	head	chr2L	21124134	21125439	+	5.49582
Drosophila melanogaster	head	chr2L	21127849	21129082	-	3
Drosophila melanogaster	head	chr2L	21273323	21274429	+	6.3451
Drosophila melanogaster	head	chr2L	21273323	21275806	+	6.77484
Drosophila melanogaster	head	chr2L	21275378	21275806	+	6.89715
Drosophila melanogaster	head	chr2L	21297694	21301527	-	3.17054
Drosophila melanogaster	head	chr2L	21300769	21301527	-	2.14983
Drosophila melanogaster	head	chr2L	21311752	21312208	+	4.71168
Drosophila melanogaster	head	chr2L	21382018	21385397	+	4.45566
Drosophila melanogaster	head	chr2L	21384454	21385397	+	11.2011
Drosophila melanogaster	head	chr2L	21384454	21389079	+	3.59056
Drosophila melanogaster	head	chr2L	21615102	21615676	-	7.75394
Drosophila melanogaster	head	chr2L	21616181	21616573	-	11.2623
Drosophila melanogaster	head	chr2L	21679943	21680047	+	2.09895
Drosophila melanogaster	head	chr2L	21688473	21701180	+	2.91252
Drosophila melanogaster	head	chr2L	21704458	21711410	+	2.86676
Drosophila melanogaster	head	chr2L	21710563	21711410	+	14.8245
Drosophila melanogaster	head	chr2L	21710563	21717672	+	2.04574
Drosophila melanogaster	head	chr2L	21712768	21717672	+	10.5043
Drosophila melanogaster	head	chr2L	21716324	21717672	+	5.11562
Drosophila melanogaster	head	chr2L	21719513	21720481	+	8.73027
Drosophila melanogaster	head	chr2L	21727005	21727573	+	20.3985
Drosophila melanogaster	head	chr2L	227371	228281	-	2
Drosophila melanogaster	head	chr2L	227371	231034	-	5.7077
Drosophila melanogaster	head	chr2L	22741701	22742502	+	5.10894
Drosophila melanogaster	head	chr2L	22741945	22742502	+	1.95158
Drosophila melanogaster	head	chr2L	22820169	22820497	+	17.3004
Drosophila melanogaster	head	chr2L	22820169	22820635	+	9.11355
Drosophila melanogaster	head	chr2L	22820169	22820804	+	4.72497
Drosophila melanogaster	head	chr2L	22820169	22820819	+	2.3408
Drosophila melanogaster	head	chr2L	22841845	22843208	+	4.49747
Drosophila melanogaster	head	chr2L	230537	231034	-	7.49174
Drosophila melanogaster	head	chr2L	2323382	2324256	+	3.36841
Drosophila melanogaster	head	chr2L	2323382	2327552	+	4.40858
Drosophila melanogaster	head	chr2L	2323382	2347179	-	1.68222
Drosophila melanogaster	head	chr2L	2338379	2347179	+	2.16265
Drosophila melanogaster	head	chr2L	2346826	2351031	+	2.34125
Drosophila melanogaster	head	chr2L	2710498	2712136	+	7.52441
Drosophila melanogaster	head	chr2L	2737421	2737567	+	1.72049
Drosophila melanogaster	head	chr2L	2792194	2793908	-	19.0915
Drosophila melanogaster	head	chr2L	3080650	3081268	-	16.4052
Drosophila melanogaster	head	chr2L	3094216	3098065	-	16.0462
Drosophila melanogaster	head	chr2L	317742	318120	+	3.94001
Drosophila melanogaster	head	chr2L	337937	339441	+	4.70554
Drosophila melanogaster	head	chr2L	337937	340855	+	4.87219
Drosophila melanogaster	head	chr2L	3634238	3640517	-	1.90996
Drosophila melanogaster	head	chr2L	3638938	3640517	-	13.9994
Drosophila melanogaster	head	chr2L	3763648	3766043	+	5.10882
Drosophila melanogaster	head	chr2L	3929306	3930035	-	7.46662
Drosophila melanogaster	head	chr2L	4074513	4080022	+	25.5882
Drosophila melanogaster	head	chr2L	4079503	4080022	+	14.3601
Drosophila melanogaster	head	chr2L	4123426	4123573	+	10.4124
Drosophila melanogaster	head	chr2L	4192632	4195100	-	1.95158
Drosophila melanogaster	head	chr2L	4212416	4217976	-	2.02344
Drosophila melanogaster	head	chr2L	4295162	4295621	+	13.233
Drosophila melanogaster	head	chr2L	4299067	4304841	+	3.56489
Drosophila melanogaster	head	chr2L	4303335	4318708	+	5.09148
Drosophila melanogaster	head	chr2L	4312027	4314615	+	13.7235
Drosophila melanogaster	head	chr2L	4336449	4336957	+	4.52115
Drosophila melanogaster	head	chr2L	4487448	4489113	-	2.67464
Drosophila melanogaster	head	chr2L	4496246	4513761	-	7.40237
Drosophila melanogaster	head	chr2L	4570478	4571085	-	5.676
Drosophila melanogaster	head	chr2L	4854397	4866130	+	3.61398
Drosophila melanogaster	head	chr2L	4865147	4866130	+	6.48746
Drosophila melanogaster	head	chr2L	4987906	4991262	+	4.08211
Drosophila melanogaster	head	chr2L	4990307	4991262	+	2.9592
Drosophila melanogaster	head	chr2L	5033581	5033707	+	2.59445
Drosophila melanogaster	head	chr2L	5041688	5042890	-	10.7936
Drosophila melanogaster	head	chr2L	5146992	5148882	+	12.8953
Drosophila melanogaster	head	chr2L	5204462	5204903	+	9.13081
Drosophila melanogaster	head	chr2L	5274018	5275780	-	10.8108
Drosophila melanogaster	head	chr2L	5640286	5645530	+	2.81869
Drosophila melanogaster	head	chr2L	5850830	5853258	+	7.61565
Drosophila melanogaster	head	chr2L	5979939	5980054	-	5.85424
Drosophila melanogaster	head	chr2L	6203178	6203618	+	17.4063
Drosophila melanogaster	head	chr2L	6206209	6206867	+	3.32491
Drosophila melanogaster	head	chr2L	6301153	6303850	+	3.19067
Drosophila melanogaster	head	chr2L	6572195	6587143	-	2.22113
Drosophila melanogaster	head	chr2L	6574015	6587143	-	2.86647
Drosophila melanogaster	head	chr2L	6578904	6587143	-	3.53561
Drosophila melanogaster	head	chr2L	6580414	6587143	-	7.35676
Drosophila melanogaster	head	chr2L	6699764	6700619	-	4.15639
Drosophila melanogaster	head	chr2L	6699764	6701944	-	10.0434
Drosophila melanogaster	head	chr2L	705870	707867	-	4.99981
Drosophila melanogaster	head	chr2L	7107140	7107551	-	23.7655
Drosophila melanogaster	head	chr2L	7209348	7209653	-	31.1244
Drosophila melanogaster	head	chr2L	7227103	7231126	-	6.0621
Drosophila melanogaster	head	chr2L	74902	75366	+	3.15747
Drosophila melanogaster	head	chr2L	7648746	7651743	-	11.0318
Drosophila melanogaster	head	chr2L	7655053	7656463	-	2.50005
Drosophila melanogaster	head	chr2L	8032059	8036576	-	2.60863
Drosophila melanogaster	head	chr2L	8105691	8107880	+	13.1754
Drosophila melanogaster	head	chr2L	8191147	8193229	+	1.68222
Drosophila melanogaster	head	chr2L	8223824	8226606	-	4.01837
Drosophila melanogaster	head	chr2L	8252227	8252775	-	2.09895
Drosophila melanogaster	head	chr2L	8283408	8284220	-	15.8393
Drosophila melanogaster	head	chr2L	8283408	8298340	-	4.00019
Drosophila melanogaster	head	chr2L	8476251	8477023	+	9.35467
Drosophila melanogaster	head	chr2L	8563738	8564296	+	9.28736
Drosophila melanogaster	head	chr2L	8640586	8645222	+	3.02665
Drosophila melanogaster	head	chr2L	8654104	8656506	+	5.36449
Drosophila melanogaster	head	chr2L	8664157	8665518	+	13.8565
Drosophila melanogaster	head	chr2L	8734466	8735200	-	4.75299
Drosophila melanogaster	head	chr2L	8915353	8916053	+	11.7527
Drosophila melanogaster	head	chr2L	8928059	8928743	+	13.3564
Drosophila melanogaster	head	chr2L	9154658	9156594	+	24.1888
Drosophila melanogaster	head	chr2L	9161130	9162708	+	2.70901
Drosophila melanogaster	head	chr2L	9233987	9235263	+	8.29095
Drosophila melanogaster	head	chr2L	9373113	9374787	-	7.78876
Drosophila melanogaster	head	chr2L	9502857	9504813	-	2.89089
Drosophila melanogaster	head	chr2L	9503592	9504813	+	6.06266
Drosophila melanogaster	head	chr2L	951586	953510	+	7.64582
Drosophila melanogaster	head	chr2L	9555283	9556398	-	7.55938
Drosophila melanogaster	head	chr2L	9642291	9643162	-	2
Drosophila melanogaster	head	chr2L	9722760	9727256	-	19.3431
Drosophila melanogaster	head	chr2L	9732915	9733532	-	5.34375
Drosophila melanogaster	head	chr2L	9854596	9854878	-	13.952
Drosophila melanogaster	head	chr2R	10037730	10039431	-	4.82123
Drosophila melanogaster	head	chr2R	1008267	1009157	-	3.06542
Drosophila melanogaster	head	chr2R	10450515	10452578	+	26.9156
Drosophila melanogaster	head	chr2R	10571053	10572112	-	5.05108
Drosophila melanogaster	head	chr2R	10859234	10860261	+	27.7119
Drosophila melanogaster	head	chr2R	1091256	1091783	-	7.33311
Drosophila melanogaster	head	chr2R	1098006	1099972	-	5.77157
Drosophila melanogaster	head	chr2R	1098006	1104940	-	3.86025
Drosophila melanogaster	head	chr2R	11025606	11027600	+	7.04259
Drosophila melanogaster	head	chr2R	11155346	11160893	-	2.32491
Drosophila melanogaster	head	chr2R	11157802	11159044	-	3.52115
Drosophila melanogaster	head	chr2R	11180277	11181066	-	16.4422
Drosophila melanogaster	head	chr2R	1129400	1130087	-	3.45583
Drosophila melanogaster	head	chr2R	1129400	1133642	-	6.7932
Drosophila melanogaster	head	chr2R	11297070	11298047	+	3.06872
Drosophila melanogaster	head	chr2R	11297070	11302734	+	2.68222
Drosophila melanogaster	head	chr2R	11309031	11311910	+	2
Drosophila melanogaster	head	chr2R	11340361	11344320	+	12.4985
Drosophila melanogaster	head	chr2R	11340361	11352191	+	19.9929
Drosophila melanogaster	head	chr2R	11343939	11345429	+	1.75834
Drosophila melanogaster	head	chr2R	11343939	11346772	+	2.01687
Drosophila melanogaster	head	chr2R	11343939	11348731	+	4.44149
Drosophila melanogaster	head	chr2R	11518214	11525440	+	28.42
Drosophila melanogaster	head	chr2R	11622595	11624565	+	3.36507
Drosophila melanogaster	head	chr2R	11645202	11646139	+	44.3114
Drosophila melanogaster	head	chr2R	11771839	11773820	-	9.10264
Drosophila melanogaster	head	chr2R	11772849	11773161	-	2
Drosophila melanogaster	head	chr2R	1203773	1208120	+	6.1097
Drosophila melanogaster	head	chr2R	1207512	1208120	+	11.2909
Drosophila melanogaster	head	chr2R	1213308	1215533	+	2.14983
Drosophila melanogaster	head	chr2R	12141926	12142936	-	5.01609
Drosophila melanogaster	head	chr2R	12309185	12313474	+	2.99733
Drosophila melanogaster	head	chr2R	12310184	12312156	+	3.76781
Drosophila melanogaster	head	chr2R	12311542	12312156	+	12.4571
Drosophila melanogaster	head	chr2R	1246098	1246409	+	1.8546
Drosophila melanogaster	head	chr2R	12593013	12593784	+	2.1704
Drosophila melanogaster	head	chr2R	12818616	12820083	+	8.976
Drosophila melanogaster	head	chr2R	12959231	12960417	-	3.42831
Drosophila melanogaster	head	chr2R	12990016	12991192	+	1.91242
Drosophila melanogaster	head	chr2R	1311254	1311744	+	10.3562
Drosophila melanogaster	head	chr2R	13162914	13163568	+	7.41003
Drosophila melanogaster	head	chr2R	13162914	13193542	+	13.1054
Drosophila melanogaster	head	chr2R	13162914	13239810	+	5.4552
Drosophila melanogaster	head	chr2R	13162914	13247062	+	2.30267
Drosophila melanogaster	head	chr2R	13162914	13249602	+	3.07243
Drosophila melanogaster	head	chr2R	13162914	13260666	+	3.55094
Drosophila melanogaster	head	chr2R	13183339	13203643	+	10.4873
Drosophila melanogaster	head	chr2R	13183339	13220146	+	5.41295
Drosophila melanogaster	head	chr2R	13193491	13203643	+	11.1439
Drosophila melanogaster	head	chr2R	13193491	13220146	+	2
Drosophila melanogaster	head	chr2R	13220080	13239810	+	12.938
Drosophila melanogaster	head	chr2R	13220080	13249602	+	2.735
Drosophila melanogaster	head	chr2R	13238598	13239810	+	15.9227
Drosophila melanogaster	head	chr2R	13238598	13249602	+	3.02908
Drosophila melanogaster	head	chr2R	13498819	13502640	-	3.95909
Drosophila melanogaster	head	chr2R	13588873	13589874	-	2.76781
Drosophila melanogaster	head	chr2R	13695603	13697159	+	2.53282
Drosophila melanogaster	head	chr2R	13703310	13703960	-	4.09895
Drosophila melanogaster	head	chr2R	1371347	1372158	-	10.2473
Drosophila melanogaster	head	chr2R	13742644	13747353	+	2
Drosophila melanogaster	head	chr2R	1378419	1379618	-	5.09841
Drosophila melanogaster	head	chr2R	13789212	13791184	+	28.1034
Drosophila melanogaster	head	chr2R	13789212	13796748	+	1.86041
Drosophila melanogaster	head	chr2R	14362091	14364528	+	3.42855
Drosophila melanogaster	head	chr2R	14996256	14996653	+	12.0413
Drosophila melanogaster	head	chr2R	15046238	15046857	+	5.8358
Drosophila melanogaster	head	chr2R	15063692	15064248	+	6.79652
Drosophila melanogaster	head	chr2R	15099360	15099781	+	6.08162
Drosophila melanogaster	head	chr2R	15124446	15125939	+	7.40288
Drosophila melanogaster	head	chr2R	15186674	15188304	+	2.01648
Drosophila melanogaster	head	chr2R	15236757	15237416	-	9.47077
Drosophila melanogaster	head	chr2R	15358101	15359241	+	6.99443
Drosophila melanogaster	head	chr2R	15365120	15366370	+	7.96693
Drosophila melanogaster	head	chr2R	15365120	15371712	+	2.16246
Drosophila melanogaster	head	chr2R	15419674	15420216	-	5.81869
Drosophila melanogaster	head	chr2R	15419674	15425716	-	12.8519
Drosophila melanogaster	head	chr2R	15425280	15425716	-	10.8533
Drosophila melanogaster	head	chr2R	15433516	15452017	-	18.9475
Drosophila melanogaster	head	chr2R	15461507	15461831	-	10.5418
Drosophila melanogaster	head	chr2R	15515985	15516575	-	16.3367
Drosophila melanogaster	head	chr2R	1575180	1575543	-	7.42287
Drosophila melanogaster	head	chr2R	1604153	1605271	-	9.46833
Drosophila melanogaster	head	chr2R	16356970	16357625	+	31.5064
Drosophila melanogaster	head	chr2R	16483061	16483319	+	19.286
Drosophila melanogaster	head	chr2R	16483061	16486199	+	9.2429
Drosophila melanogaster	head	chr2R	16500569	16502438	-	3.49932
Drosophila melanogaster	head	chr2R	1652992	1654301	+	10.8722
Drosophila melanogaster	head	chr2R	16613549	16621955	+	2.54978
Drosophila melanogaster	head	chr2R	16621674	16621955	+	4.25278
Drosophila melanogaster	head	chr2R	16633289	16633607	+	21.8001
Drosophila melanogaster	head	chr2R	16633289	16635027	+	8.36042
Drosophila melanogaster	head	chr2R	16809963	16811426	+	10.593
Drosophila melanogaster	head	chr2R	16845764	16846350	-	13.5396
Drosophila melanogaster	head	chr2R	16906663	16907746	+	2.72796
Drosophila melanogaster	head	chr2R	17025730	17026737	-	6.28025
Drosophila melanogaster	head	chr2R	17053063	17053379	-	29.2884
Drosophila melanogaster	head	chr2R	17092117	17093046	+	13.7774
Drosophila melanogaster	head	chr2R	17097687	17100088	-	1.76781
Drosophila melanogaster	head	chr2R	17158265	17164111	+	2.68163
Drosophila melanogaster	head	chr2R	17227420	17227513	+	3.01687
Drosophila melanogaster	head	chr2R	17251203	17254470	-	41.6788
Drosophila melanogaster	head	chr2R	1734097	1734975	+	11.0296
Drosophila melanogaster	head	chr2R	17348380	17348864	-	4.98443
Drosophila melanogaster	head	chr2R	17397610	17399682	+	5.02737
Drosophila melanogaster	head	chr2R	17397622	17399682	+	4.29669
Drosophila melanogaster	head	chr2R	17398371	17399682	+	6.70761
Drosophila melanogaster	head	chr2R	1740450	1743187	+	5.01147
Drosophila melanogaster	head	chr2R	1744675	1745086	+	5.63456
Drosophila melanogaster	head	chr2R	17537615	17538297	+	6.41783
Drosophila melanogaster	head	chr2R	17809021	17817855	+	3.69535
Drosophila melanogaster	head	chr2R	17816906	17817855	+	1.80998
Drosophila melanogaster	head	chr2R	17886305	17888311	-	29.4964
Drosophila melanogaster	head	chr2R	17888204	17892780	-	2.735
Drosophila melanogaster	head	chr2R	17908130	17908376	-	3.01629
Drosophila melanogaster	head	chr2R	17998832	18000093	-	9.74936
Drosophila melanogaster	head	chr2R	18050409	18052494	+	9.25433
Drosophila melanogaster	head	chr2R	18168171	18168724	+	10.1346
Drosophila melanogaster	head	chr2R	18226305	18230235	-	1.92389
Drosophila melanogaster	head	chr2R	18227509	18228271	+	2.16246
Drosophila melanogaster	head	chr2R	18228081	18232798	-	3.29341
Drosophila melanogaster	head	chr2R	18442722	18444299	-	9.10731
Drosophila melanogaster	head	chr2R	18507309	18509805	+	3.49282
Drosophila melanogaster	head	chr2R	18515304	18516062	+	7.68544
Drosophila melanogaster	head	chr2R	18515310	18516062	+	7.27899
Drosophila melanogaster	head	chr2R	18645369	18664819	-	2.6338
Drosophila melanogaster	head	chr2R	18765678	18767565	+	14.5539
Drosophila melanogaster	head	chr2R	18765678	18767741	+	4.67954
Drosophila melanogaster	head	chr2R	18882010	18884035	-	3.8546
Drosophila melanogaster	head	chr2R	19343705	19345388	+	2.85755
Drosophila melanogaster	head	chr2R	19368954	19370006	+	2.34744
Drosophila melanogaster	head	chr2R	19371583	19372916	+	29.3943
Drosophila melanogaster	head	chr2R	19529761	19530795	+	9.59783
Drosophila melanogaster	head	chr2R	19552816	19553558	+	7.27631
Drosophila melanogaster	head	chr2R	19609732	19610398	+	9.22988
Drosophila melanogaster	head	chr2R	19631546	19632137	-	5.29966
Drosophila melanogaster	head	chr2R	1976673	1977664	-	1.85424
Drosophila melanogaster	head	chr2R	20304644	20305382	+	2.34103
Drosophila melanogaster	head	chr2R	20308863	20313524	-	3.32427
Drosophila melanogaster	head	chr2R	20310431	20313524	-	22.7991
Drosophila melanogaster	head	chr2R	2039334	2040050	+	3.14983
Drosophila melanogaster	head	chr2R	2039334	2040055	-	9.63413
Drosophila melanogaster	head	chr2R	20479474	20479822	+	26.4822
Drosophila melanogaster	head	chr2R	20569736	20569964	-	3.86676
Drosophila melanogaster	head	chr2R	20659247	20660318	-	26.45
Drosophila melanogaster	head	chr2R	20705116	20707530	+	4.63456
Drosophila melanogaster	head	chr2R	2076589	2076926	-	3.01687
Drosophila melanogaster	head	chr2R	20770153	20771135	+	10.6559
Drosophila melanogaster	head	chr2R	20848642	20849270	-	3.77618
Drosophila melanogaster	head	chr2R	20889810	20893606	-	12.6031
Drosophila melanogaster	head	chr2R	2136916	2138357	+	5.31022
Drosophila melanogaster	head	chr2R	238053	238723	-	13.6972
Drosophila melanogaster	head	chr2R	2514030	2514099	+	10.5354
Drosophila melanogaster	head	chr2R	2621132	2622416	-	17.0054
Drosophila melanogaster	head	chr2R	265873	266660	-	5.16383
Drosophila melanogaster	head	chr2R	2661144	2684917	-	2.52544
Drosophila melanogaster	head	chr2R	2679820	2684917	-	10.8155
Drosophila melanogaster	head	chr2R	2816577	2817603	-	21.404
Drosophila melanogaster	head	chr2R	3007310	3008157	+	21.8305
Drosophila melanogaster	head	chr2R	3230087	3249372	-	2.09148
Drosophila melanogaster	head	chr2R	3311689	3313744	+	7.25079
Drosophila melanogaster	head	chr2R	3489936	3493746	-	3.90049
Drosophila melanogaster	head	chr2R	3489936	3493749	-	6.08282
Drosophila melanogaster	head	chr2R	3526102	3528122	+	12.0392
Drosophila melanogaster	head	chr2R	3566074	3567435	-	9.93422
Drosophila melanogaster	head	chr2R	3613193	3617213	-	15.9079
Drosophila melanogaster	head	chr2R	3615446	3617213	-	12.3409
Drosophila melanogaster	head	chr2R	3740910	3742225	-	4.63456
Drosophila melanogaster	head	chr2R	3741664	3742225	-	4.21727
Drosophila melanogaster	head	chr2R	3870145	3872956	-	22.1581
Drosophila melanogaster	head	chr2R	3872385	3872956	-	3.82399
Drosophila melanogaster	head	chr2R	3962977	3963953	+	12.0397
Drosophila melanogaster	head	chr2R	4026442	4027654	-	2.81088
Drosophila melanogaster	head	chr2R	447865	450586	+	4.26328
Drosophila melanogaster	head	chr2R	4482097	4482389	-	2.16265
Drosophila melanogaster	head	chr2R	4562151	4564112	+	11.5243
Drosophila melanogaster	head	chr2R	4565934	4566639	+	11.3751
Drosophila melanogaster	head	chr2R	4707085	4709437	+	8.57599
Drosophila melanogaster	head	chr2R	486773	494825	+	3.10043
Drosophila melanogaster	head	chr2R	4937384	4938656	-	9.33728
Drosophila melanogaster	head	chr2R	494268	494825	+	9.32329
Drosophila melanogaster	head	chr2R	494268	496780	+	1.88533
Drosophila melanogaster	head	chr2R	4984175	4984496	+	7.64616
Drosophila melanogaster	head	chr2R	5012248	5013718	-	7.67687
Drosophila melanogaster	head	chr2R	5013055	5013571	+	3.4322
Drosophila melanogaster	head	chr2R	5119252	5120237	-	13.7416
Drosophila melanogaster	head	chr2R	5152994	5155481	-	10.9241
Drosophila melanogaster	head	chr2R	5291211	5291963	-	9.43869
Drosophila melanogaster	head	chr2R	5336590	5337779	+	4.20501
Drosophila melanogaster	head	chr2R	5392508	5392973	+	5.87166
Drosophila melanogaster	head	chr2R	5392508	5396675	+	1.89168
Drosophila melanogaster	head	chr2R	5395367	5398704	+	2.94337
Drosophila melanogaster	head	chr2R	5397392	5398704	+	13.7129
Drosophila melanogaster	head	chr2R	5414792	5417711	+	36.7954
Drosophila melanogaster	head	chr2R	5419850	5420489	+	6.19619
Drosophila melanogaster	head	chr2R	5502331	5503008	-	6.01596
Drosophila melanogaster	head	chr2R	5554869	5555279	-	15.957
Drosophila melanogaster	head	chr2R	5656513	5667761	-	4.96571
Drosophila melanogaster	head	chr2R	5663243	5664711	-	11.7665
Drosophila melanogaster	head	chr2R	582623	583115	-	8.00086
Drosophila melanogaster	head	chr2R	586007	588766	-	4.86676
Drosophila melanogaster	head	chr2R	587893	588766	-	8.1462
Drosophila melanogaster	head	chr2R	5887238	5911707	-	10.2211
Drosophila melanogaster	head	chr2R	5991760	5992572	+	7.57902
Drosophila melanogaster	head	chr2R	5991760	5993330	+	6.48756
Drosophila melanogaster	head	chr2R	599318	600280	-	8.70056
Drosophila melanogaster	head	chr2R	6016085	6016534	+	15.572
Drosophila melanogaster	head	chr2R	6216287	6217579	-	4.81869
Drosophila melanogaster	head	chr2R	6216287	6219872	-	1.81055
Drosophila melanogaster	head	chr2R	6226126	6227707	-	9.04924
Drosophila melanogaster	head	chr2R	6318038	6319420	+	1.76781
Drosophila melanogaster	head	chr2R	6335703	6336137	+	1.91945
Drosophila melanogaster	head	chr2R	6406705	6406880	+	1.76781
Drosophila melanogaster	head	chr2R	6419543	6421473	-	5.44597
Drosophila melanogaster	head	chr2R	6593812	6604906	+	2
Drosophila melanogaster	head	chr2R	6642413	6645049	-	7.40902
Drosophila melanogaster	head	chr2R	6642413	6647420	-	2.22877
Drosophila melanogaster	head	chr2R	6653973	6681989	-	19.5766
Drosophila melanogaster	head	chr2R	6681348	6681989	-	16.4483
Drosophila melanogaster	head	chr2R	6681629	6681989	-	9.8981
Drosophila melanogaster	head	chr2R	6735957	6736765	-	10.893
Drosophila melanogaster	head	chr2R	6877132	6878629	-	12.6035
Drosophila melanogaster	head	chr2R	6987036	6987619	-	33.2989
Drosophila melanogaster	head	chr2R	7574922	7575833	+	1.90996
Drosophila melanogaster	head	chr2R	7753718	7754153	-	27.0626
Drosophila melanogaster	head	chr2R	7782505	7782619	-	1.99435
Drosophila melanogaster	head	chr2R	7901263	7901629	-	9.61826
Drosophila melanogaster	head	chr2R	8152247	8156940	+	3.52734
Drosophila melanogaster	head	chr2R	8165101	8165179	-	1.68222
Drosophila melanogaster	head	chr2R	8372773	8373815	+	4.77805
Drosophila melanogaster	head	chr2R	8466633	8468117	-	13.3313
Drosophila melanogaster	head	chr2R	8505299	8505816	+	13.5176
Drosophila melanogaster	head	chr2R	8609809	8610511	+	13.1416
Drosophila melanogaster	head	chr2R	8887303	8887889	+	9.50481
Drosophila melanogaster	head	chr2R	8954636	8955741	-	8.63198
Drosophila melanogaster	head	chr2R	9068494	9070717	-	2.29325
Drosophila melanogaster	head	chr2R	9068494	9070739	-	3.66607
Drosophila melanogaster	head	chr2R	9068494	9072680	-	1.68222
Drosophila melanogaster	head	chr2R	9072281	9072680	-	3.61781
Drosophila melanogaster	head	chr2R	9072281	9075413	-	6.20107
Drosophila melanogaster	head	chr2R	9073288	9075413	-	6.47932
Drosophila melanogaster	head	chr2R	9330438	9332643	-	7.21321
Drosophila melanogaster	head	chr2R	9436108	9437421	-	2
Drosophila melanogaster	head	chr2R	9468412	9471087	-	2.05088
Drosophila melanogaster	head	chr2R	9758798	9761964	-	8.04753
Drosophila melanogaster	head	chr2R	9804358	9805415	-	13.3388
Drosophila melanogaster	head	chr2R	9837524	9837700	+	2.85405
Drosophila melanogaster	head	chr2R	9897667	9898686	+	4.4552
Drosophila melanogaster	head	chr2R	9979497	10012710	-	8.04281
Drosophila melanogaster	head	chr2RHet	1264621	1265686	-	2.4427
Drosophila melanogaster	head	chr2RHet	1292103	1293393	-	4.87133
Drosophila melanogaster	head	chr2RHet	1732969	1737742	+	1.67063
Drosophila melanogaster	head	chr2RHet	1737385	1737742	+	2.58272
Drosophila melanogaster	head	chr2RHet	1965453	1973866	+	1.735
Drosophila melanogaster	head	chr2RHet	203348	207155	+	8.09161
Drosophila melanogaster	head	chr2RHet	203348	232695	+	14.8519
Drosophila melanogaster	head	chr2RHet	203348	240439	+	11.0629
Drosophila melanogaster	head	chr2RHet	207044	240439	+	4.86676
Drosophila melanogaster	head	chr2RHet	232560	240439	+	5.92439
Drosophila melanogaster	head	chr2RHet	239911	240439	+	8.07803
Drosophila melanogaster	head	chr2RHet	3018298	3018734	+	10.7804
Drosophila melanogaster	head	chr2RHet	3154308	3155516	-	3.88662
Drosophila melanogaster	head	chr2RHet	3169168	3169621	-	8.46634
Drosophila melanogaster	head	chr2RHet	3169314	3169621	-	14.4011
Drosophila melanogaster	head	chr2RHet	3174709	3175043	-	12.6411
Drosophila melanogaster	head	chr2RHet	3215005	3215562	+	5.46154
Drosophila melanogaster	head	chr2RHet	494132	495242	+	1.79752
Drosophila melanogaster	head	chr2RHet	796082	796677	-	6.07295
Drosophila melanogaster	head	chr2RHet	796082	862303	-	7.74293
Drosophila melanogaster	head	chr2RHet	796082	947223	-	5.73981
Drosophila melanogaster	head	chr2RHet	862035	864597	-	14.5421
Drosophila melanogaster	head	chr3L	1003395	1003821	-	17.9871
Drosophila melanogaster	head	chr3L	1009321	1009739	-	8.38715
Drosophila melanogaster	head	chr3L	10561228	10561705	+	14.3516
Drosophila melanogaster	head	chr3L	10566549	10569575	+	2.30389
Drosophila melanogaster	head	chr3L	10568418	10569575	+	12.8334
Drosophila melanogaster	head	chr3L	10568418	10570424	+	13.5133
Drosophila melanogaster	head	chr3L	10573408	10578639	+	5.05547
Drosophila melanogaster	head	chr3L	10577915	10578639	+	6.30152
Drosophila melanogaster	head	chr3L	11143972	11144657	+	6.79358
Drosophila melanogaster	head	chr3L	11151238	11154032	+	1.76781
Drosophila melanogaster	head	chr3L	11215717	11217324	+	3.34125
Drosophila melanogaster	head	chr3L	11534877	11535934	-	3.90996
Drosophila melanogaster	head	chr3L	11647017	11668765	-	2.36054
Drosophila melanogaster	head	chr3L	11661294	11668765	-	18.6063
Drosophila melanogaster	head	chr3L	11667367	11668765	-	9.95381
Drosophila melanogaster	head	chr3L	1172757	1174607	-	3.9327
Drosophila melanogaster	head	chr3L	12020121	12021978	-	7.78592
Drosophila melanogaster	head	chr3L	12182691	12182825	-	1.95626
Drosophila melanogaster	head	chr3L	12208717	12209679	-	18.7665
Drosophila melanogaster	head	chr3L	12213077	12214382	-	2.46708
Drosophila melanogaster	head	chr3L	12372238	12372744	-	15.3765
Drosophila melanogaster	head	chr3L	12510527	12511767	+	7.16246
Drosophila melanogaster	head	chr3L	1283649	1288238	+	7.54884
Drosophila melanogaster	head	chr3L	12844408	12845377	+	14.6823
Drosophila melanogaster	head	chr3L	13474135	13475998	+	3.19067
Drosophila melanogaster	head	chr3L	135457	136335	+	14.4132
Drosophila melanogaster	head	chr3L	13577291	13595576	-	8.25625
Drosophila melanogaster	head	chr3L	13595441	13601946	-	4.54624
Drosophila melanogaster	head	chr3L	13883914	13885180	-	9.86938
Drosophila melanogaster	head	chr3L	14032147	14033694	+	1.88691
Drosophila melanogaster	head	chr3L	14111544	14111797	-	2.85424
Drosophila melanogaster	head	chr3L	14193044	14193907	+	36.4788
Drosophila melanogaster	head	chr3L	14193044	14194766	+	14.664
Drosophila melanogaster	head	chr3L	14304960	14310437	+	17.1444
Drosophila melanogaster	head	chr3L	14500713	14506370	-	1.9639
Drosophila melanogaster	head	chr3L	14535454	14536039	-	3.34125
Drosophila melanogaster	head	chr3L	14657395	14658170	+	6.50155
Drosophila melanogaster	head	chr3L	14657395	14660841	+	7.05124
Drosophila melanogaster	head	chr3L	14660358	14660841	+	7.23969
Drosophila melanogaster	head	chr3L	14744366	14744875	-	17.8665
Drosophila melanogaster	head	chr3L	14770438	14770866	-	6.58231
Drosophila melanogaster	head	chr3L	14832317	14833148	+	6.27103
Drosophila melanogaster	head	chr3L	14896975	14898080	+	20.0906
Drosophila melanogaster	head	chr3L	15131191	15131280	-	9.21344
Drosophila melanogaster	head	chr3L	1526333	1528076	-	2.23743
Drosophila melanogaster	head	chr3L	1527189	1528076	-	5.96571
Drosophila melanogaster	head	chr3L	15851200	15856336	-	5.76781
Drosophila melanogaster	head	chr3L	15858857	15863907	-	3.58107
Drosophila melanogaster	head	chr3L	15872207	15872496	+	5.0621
Drosophila melanogaster	head	chr3L	15901807	15904752	-	9.78439
Drosophila melanogaster	head	chr3L	15903600	15904752	-	8.27741
Drosophila melanogaster	head	chr3L	15940007	15940679	-	7.61784
Drosophila melanogaster	head	chr3L	16059122	16063670	+	2.41461
Drosophila melanogaster	head	chr3L	16061212	16070909	+	6.20473
Drosophila melanogaster	head	chr3L	16406968	16407078	+	12.1419
Drosophila melanogaster	head	chr3L	16497421	16498330	-	6.90341
Drosophila melanogaster	head	chr3L	16515898	16523756	-	13.9163
Drosophila melanogaster	head	chr3L	1667820	1667895	-	1.68222
Drosophila melanogaster	head	chr3L	16708540	16709937	+	21.3685
Drosophila melanogaster	head	chr3L	16786696	16786882	-	2.16223
Drosophila melanogaster	head	chr3L	16877018	16890728	+	12.7231
Drosophila melanogaster	head	chr3L	16889903	16890728	+	22.2407
Drosophila melanogaster	head	chr3L	16952198	16952984	+	27.5982
Drosophila melanogaster	head	chr3L	16973658	16978439	+	2.85386
Drosophila melanogaster	head	chr3L	1698646	1699316	+	8.52833
Drosophila melanogaster	head	chr3L	1718705	1720169	-	10.6509
Drosophila melanogaster	head	chr3L	17523908	17534503	+	4.70156
Drosophila melanogaster	head	chr3L	17532555	17532827	+	10.5575
Drosophila melanogaster	head	chr3L	17532555	17532836	+	4.32511
Drosophila melanogaster	head	chr3L	17557705	17558825	-	6.22141
Drosophila melanogaster	head	chr3L	17595774	17596483	-	4.28536
Drosophila melanogaster	head	chr3L	17709066	17716385	-	1.86025
Drosophila melanogaster	head	chr3L	17709066	17732026	+	2.05926
Drosophila melanogaster	head	chr3L	17714908	17716385	+	15.0894
Drosophila melanogaster	head	chr3L	1784906	1789101	-	6.58009
Drosophila melanogaster	head	chr3L	17971441	17973236	-	1.87566
Drosophila melanogaster	head	chr3L	17971441	17973236	+	3.34272
Drosophila melanogaster	head	chr3L	18619964	18657920	+	4.51188
Drosophila melanogaster	head	chr3L	18654456	18657920	+	2.86878
Drosophila melanogaster	head	chr3L	18747413	18748973	-	9.5543
Drosophila melanogaster	head	chr3L	18880160	18880846	-	9.86829
Drosophila melanogaster	head	chr3L	19003694	19004158	-	9.01356
Drosophila melanogaster	head	chr3L	19364185	19365502	-	3.96619
Drosophila melanogaster	head	chr3L	19364185	19366683	-	20.35
Drosophila melanogaster	head	chr3L	19364185	19367940	-	4.70211
Drosophila melanogaster	head	chr3L	19378497	19379225	-	6.1324
Drosophila melanogaster	head	chr3L	19567593	19568159	-	8.95916
Drosophila melanogaster	head	chr3L	19967367	19968202	+	6.3253
Drosophila melanogaster	head	chr3L	19987911	19988051	-	1.93338
Drosophila melanogaster	head	chr3L	20067206	20069231	-	2.38611
Drosophila melanogaster	head	chr3L	20093702	20094765	-	24.9769
Drosophila melanogaster	head	chr3L	20145300	20150322	-	1.80896
Drosophila melanogaster	head	chr3L	20146263	20149989	-	3.19083
Drosophila melanogaster	head	chr3L	20146263	20150322	-	1.735
Drosophila melanogaster	head	chr3L	20161575	20162163	-	2.63046
Drosophila melanogaster	head	chr3L	20248997	20249738	+	4.31254
Drosophila melanogaster	head	chr3L	20342041	20344830	+	4.00434
Drosophila melanogaster	head	chr3L	20709898	20710410	-	20.7308
Drosophila melanogaster	head	chr3L	20845678	20853526	-	3.81512
Drosophila melanogaster	head	chr3L	20847156	20849662	-	9.32289
Drosophila melanogaster	head	chr3L	20899059	20899131	+	3.25284
Drosophila melanogaster	head	chr3L	20899068	20899209	+	2.16223
Drosophila melanogaster	head	chr3L	21061813	21062365	+	31.4695
Drosophila melanogaster	head	chr3L	21092560	21093293	-	7.44014
Drosophila melanogaster	head	chr3L	21412706	21413789	+	1.72395
Drosophila melanogaster	head	chr3L	21417553	21418645	-	10.3444
Drosophila melanogaster	head	chr3L	21753130	21754365	-	6.40113
Drosophila melanogaster	head	chr3L	21900445	21901020	+	6.09895
Drosophila melanogaster	head	chr3L	21907875	21908755	+	45.4429
Drosophila melanogaster	head	chr3L	21973403	21974295	+	6.78129
Drosophila melanogaster	head	chr3L	22342426	22343198	-	5.08349
Drosophila melanogaster	head	chr3L	22540030	22541038	-	17.6549
Drosophila melanogaster	head	chr3L	22540030	22541038	+	5.63672
Drosophila melanogaster	head	chr3L	22770210	22771924	+	4.84103
Drosophila melanogaster	head	chr3L	22995152	22995543	+	7.56827
Drosophila melanogaster	head	chr3L	23000427	23000807	+	7.05298
Drosophila melanogaster	head	chr3L	23203951	23209207	+	11.2134
Drosophila melanogaster	head	chr3L	23220537	23240287	+	2.53094
Drosophila melanogaster	head	chr3L	23220537	23255923	+	4.09148
Drosophila melanogaster	head	chr3L	23244552	23262623	+	1.735
Drosophila melanogaster	head	chr3L	23255807	23257464	+	3.11728
Drosophila melanogaster	head	chr3L	23255807	23262623	+	6.3646
Drosophila melanogaster	head	chr3L	23255807	23271562	+	4.16446
Drosophila melanogaster	head	chr3L	23256898	23262623	+	2.45118
Drosophila melanogaster	head	chr3L	23318741	23319860	-	6.11306
Drosophila melanogaster	head	chr3L	23882204	23905555	-	4
Drosophila melanogaster	head	chr3L	23927514	23928221	-	12.1763
Drosophila melanogaster	head	chr3L	2415390	2435132	+	7.80218
Drosophila melanogaster	head	chr3L	2415390	2439830	+	3.87103
Drosophila melanogaster	head	chr3L	24246892	24251736	+	6.32814
Drosophila melanogaster	head	chr3L	24290780	24292549	+	2.95158
Drosophila melanogaster	head	chr3L	2434625	2436228	+	3.91764
Drosophila melanogaster	head	chr3L	2443389	2461268	+	3.99465
Drosophila melanogaster	head	chr3L	2444498	2461268	+	3.42855
Drosophila melanogaster	head	chr3L	2459590	2461268	+	5.04605
Drosophila melanogaster	head	chr3L	2484563	2485228	+	4.24614
Drosophila melanogaster	head	chr3L	2534710	2536218	-	19.1458
Drosophila melanogaster	head	chr3L	2534710	2541403	-	4.7297
Drosophila melanogaster	head	chr3L	2540976	2541403	-	10.7079
Drosophila melanogaster	head	chr3L	2563817	2564695	-	13.8999
Drosophila melanogaster	head	chr3L	2664917	2667058	-	3.34103
Drosophila melanogaster	head	chr3L	2665910	2667058	-	9.59796
Drosophila melanogaster	head	chr3L	2678537	2682561	-	1.70882
Drosophila melanogaster	head	chr3L	2682220	2684688	-	16.036
Drosophila melanogaster	head	chr3L	2728419	2729469	-	12.7681
Drosophila melanogaster	head	chr3L	2820058	2821707	-	3.24429
Drosophila melanogaster	head	chr3L	3036490	3036901	+	8.65094
Drosophila melanogaster	head	chr3L	3057429	3058124	-	2
Drosophila melanogaster	head	chr3L	3060944	3073478	+	3.59066
Drosophila melanogaster	head	chr3L	310276	311285	-	5.54359
Drosophila melanogaster	head	chr3L	313023	314317	-	5.59367
Drosophila melanogaster	head	chr3L	3588041	3594742	+	14.6839
Drosophila melanogaster	head	chr3L	3593328	3594742	+	22.6283
Drosophila melanogaster	head	chr3L	3594650	3598621	+	7.20769
Drosophila melanogaster	head	chr3L	370606	371507	-	6.55279
Drosophila melanogaster	head	chr3L	3718195	3718990	-	17.7535
Drosophila melanogaster	head	chr3L	3721536	3723105	-	5.04006
Drosophila melanogaster	head	chr3L	3722155	3723105	-	7.57925
Drosophila melanogaster	head	chr3L	3722155	3723872	-	4.68298
Drosophila melanogaster	head	chr3L	3767136	3769406	-	6.93436
Drosophila melanogaster	head	chr3L	3767136	3781412	-	15.2272
Drosophila melanogaster	head	chr3L	3769077	3769406	-	14.859
Drosophila melanogaster	head	chr3L	4097506	4100845	-	9.81992
Drosophila melanogaster	head	chr3L	4180730	4182873	-	2.26467
Drosophila melanogaster	head	chr3L	4324921	4325410	-	11.5661
Drosophila melanogaster	head	chr3L	4326983	4327917	-	8.79728
Drosophila melanogaster	head	chr3L	4390449	4391221	+	6.90526
Drosophila melanogaster	head	chr3L	4577916	4580159	+	8.91833
Drosophila melanogaster	head	chr3L	4577916	4588124	-	4.57762
Drosophila melanogaster	head	chr3L	4578759	4588124	-	3.60863
Drosophila melanogaster	head	chr3L	462180	462558	-	15.3332
Drosophila melanogaster	head	chr3L	4659479	4660409	-	9.99556
Drosophila melanogaster	head	chr3L	4664126	4664953	-	11.0322
Drosophila melanogaster	head	chr3L	4670117	4675947	-	2.92186
Drosophila melanogaster	head	chr3L	4673172	4675947	-	11.306
Drosophila melanogaster	head	chr3L	4674955	4675947	-	15.5312
Drosophila melanogaster	head	chr3L	4751963	4753381	+	10.1566
Drosophila melanogaster	head	chr3L	4751963	4767056	+	2.7941
Drosophila melanogaster	head	chr3L	4789121	4792612	+	2.77498
Drosophila melanogaster	head	chr3L	4987076	4988264	-	4.89724
Drosophila melanogaster	head	chr3L	505886	506356	-	13.4479
Drosophila melanogaster	head	chr3L	505886	508799	-	2.99981
Drosophila melanogaster	head	chr3L	507974	508799	-	1.8639
Drosophila melanogaster	head	chr3L	5155555	5160159	-	4.43006
Drosophila melanogaster	head	chr3L	5156066	5160159	-	5.28846
Drosophila melanogaster	head	chr3L	5422262	5430875	-	5.51165
Drosophila melanogaster	head	chr3L	5652528	5652781	+	12.7085
Drosophila melanogaster	head	chr3L	5652528	5666365	+	3.85479
Drosophila melanogaster	head	chr3L	5652528	5668308	+	2.34103
Drosophila melanogaster	head	chr3L	5660921	5662182	+	4.72477
Drosophila melanogaster	head	chr3L	5665154	5666365	+	6.56849
Drosophila melanogaster	head	chr3L	5697024	5698341	+	41.3695
Drosophila melanogaster	head	chr3L	5697024	5699673	+	11.5984
Drosophila melanogaster	head	chr3L	5697024	5709379	+	10.1319
Drosophila melanogaster	head	chr3L	5697024	5710838	+	17.6854
Drosophila melanogaster	head	chr3L	5697024	5714204	+	2.47001
Drosophila melanogaster	head	chr3L	5727538	5729194	+	13.1964
Drosophila melanogaster	head	chr3L	5727565	5729194	+	53.8993
Drosophila melanogaster	head	chr3L	5728825	5729194	+	25.0714
Drosophila melanogaster	head	chr3L	5756147	5756876	-	10.4506
Drosophila melanogaster	head	chr3L	6105470	6112248	-	5.32427
Drosophila melanogaster	head	chr3L	6107393	6109102	+	20.8643
Drosophila melanogaster	head	chr3L	6107393	6112248	+	2.99981
Drosophila melanogaster	head	chr3L	6516129	6517196	+	6.69967
Drosophila melanogaster	head	chr3L	6620030	6622105	-	1.90996
Drosophila melanogaster	head	chr3L	7172822	7177055	-	3.14983
Drosophila melanogaster	head	chr3L	7175407	7177055	-	1.76781
Drosophila melanogaster	head	chr3L	7265613	7266708	-	5.34103
Drosophila melanogaster	head	chr3L	7506917	7507454	+	13.4936
Drosophila melanogaster	head	chr3L	7595887	7597062	+	7.06848
Drosophila melanogaster	head	chr3L	7609207	7610702	+	4.28098
Drosophila melanogaster	head	chr3L	7617697	7619096	+	7.32559
Drosophila melanogaster	head	chr3L	7655080	7655990	-	8.14498
Drosophila melanogaster	head	chr3L	7655570	7655990	-	7.33482
Drosophila melanogaster	head	chr3L	7655570	7656424	-	7.37761
Drosophila melanogaster	head	chr3L	7796368	7797807	-	6.5856
Drosophila melanogaster	head	chr3L	7925400	7926334	-	10.4048
Drosophila melanogaster	head	chr3L	8064051	8065593	+	1.83069
Drosophila melanogaster	head	chr3L	8091445	8092636	+	15.7959
Drosophila melanogaster	head	chr3L	8099115	8100049	+	2.58053
Drosophila melanogaster	head	chr3L	8180578	8181680	+	8.47927
Drosophila melanogaster	head	chr3L	8247964	8253890	+	1.99981
Drosophila melanogaster	head	chr3L	8259446	8259806	+	3.29685
Drosophila melanogaster	head	chr3L	832041	832975	-	2.33025
Drosophila melanogaster	head	chr3L	8462509	8462782	+	8.04579
Drosophila melanogaster	head	chr3L	8462509	8462791	+	24.3816
Drosophila melanogaster	head	chr3L	8548830	8549071	+	26.2652
Drosophila melanogaster	head	chr3L	8579070	8581918	+	6.49778
Drosophila melanogaster	head	chr3L	8628780	8630698	+	14.9097
Drosophila melanogaster	head	chr3L	8641356	8641584	+	3.01706
Drosophila melanogaster	head	chr3L	8783269	8790326	+	4.32511
Drosophila melanogaster	head	chr3L	8919173	8921244	+	8.63737
Drosophila melanogaster	head	chr3L	8940927	8942859	-	12.4036
Drosophila melanogaster	head	chr3L	8941982	8942859	-	38.7267
Drosophila melanogaster	head	chr3L	9100053	9101291	-	8.00292
Drosophila melanogaster	head	chr3L	9100441	9101291	+	16.6486
Drosophila melanogaster	head	chr3L	9105733	9106587	-	20.7956
Drosophila melanogaster	head	chr3L	9151040	9156074	-	21.5028
Drosophila melanogaster	head	chr3L	9152709	9156074	-	15.3074
Drosophila melanogaster	head	chr3L	915638	967537	+	5.04574
Drosophila melanogaster	head	chr3L	9259414	9260267	+	2.49591
Drosophila melanogaster	head	chr3L	9335264	9338167	+	2.85479
Drosophila melanogaster	head	chr3L	9546001	9546636	+	3.86676
Drosophila melanogaster	head	chr3L	9585185	9585556	+	7.4605
Drosophila melanogaster	head	chr3L	9653741	9657344	-	11.2538
Drosophila melanogaster	head	chr3L	9656042	9657344	-	13.9025
Drosophila melanogaster	head	chr3L	9730027	9731378	-	2.79308
Drosophila melanogaster	head	chr3L	980950	982297	+	13.2158
Drosophila melanogaster	head	chr3L	980950	986044	+	1.70955
Drosophila melanogaster	head	chr3L	9996683	9997201	+	10.367
Drosophila melanogaster	head	chr3LHet	1256558	1257083	-	9.85348
Drosophila melanogaster	head	chr3LHet	1306994	1316109	-	2.58976
Drosophila melanogaster	head	chr3LHet	1306994	1344239	-	8.31643
Drosophila melanogaster	head	chr3LHet	1306994	1360849	-	2.04483
Drosophila melanogaster	head	chr3LHet	1315894	1344239	-	18.8265
Drosophila melanogaster	head	chr3LHet	1315894	1352326	+	4.81055
Drosophila melanogaster	head	chr3LHet	1315894	1360849	-	5.31574
Drosophila melanogaster	head	chr3LHet	1344058	1352326	-	5.77501
Drosophila melanogaster	head	chr3LHet	1344058	1352326	+	12.9832
Drosophila melanogaster	head	chr3LHet	1344058	1360849	-	13.3544
Drosophila melanogaster	head	chr3LHet	1344058	1360849	+	7.61308
Drosophila melanogaster	head	chr3LHet	1351732	1352326	-	7.62819
Drosophila melanogaster	head	chr3LHet	1351732	1352326	+	9.27403
Drosophila melanogaster	head	chr3LHet	1351732	1360849	-	5.07085
Drosophila melanogaster	head	chr3LHet	1532255	1545934	+	7.69609
Drosophila melanogaster	head	chr3LHet	1872544	1872921	+	3.01629
Drosophila melanogaster	head	chr3LHet	209155	209624	+	5.03666
Drosophila melanogaster	head	chr3LHet	209155	211840	+	5.78075
Drosophila melanogaster	head	chr3LHet	209155	217519	+	1.79053
Drosophila melanogaster	head	chr3LHet	211628	217519	+	15.3699
Drosophila melanogaster	head	chr3LHet	211628	224332	+	2.57259
Drosophila melanogaster	head	chr3LHet	2253758	2255059	+	2.71651
Drosophila melanogaster	head	chr3LHet	2253758	2263535	+	1.76781
Drosophila melanogaster	head	chr3LHet	2423417	2423807	+	12.9789
Drosophila melanogaster	head	chr3LHet	2454978	2455331	+	9.53736
Drosophila melanogaster	head	chr3LHet	2454978	2473306	+	3.16185
Drosophila melanogaster	head	chr3LHet	2503937	2504452	+	2.76781
Drosophila melanogaster	head	chr3LHet	2543665	2544001	+	17.3329
Drosophila melanogaster	head	chr3LHet	2547132	2550453	+	3.86676
Drosophila melanogaster	head	chr3LHet	789080	789756	-	9.85614
Drosophila melanogaster	head	chr3LHet	789080	911745	-	1.70849
Drosophila melanogaster	head	chr3R	10017460	10030534	-	16.9962
Drosophila melanogaster	head	chr3R	10029972	10030534	-	12.5024
Drosophila melanogaster	head	chr3R	10166943	10170906	-	4.64588
Drosophila melanogaster	head	chr3R	10169946	10170906	-	3.30539
Drosophila melanogaster	head	chr3R	10252758	10253483	-	11.3989
Drosophila melanogaster	head	chr3R	10354898	10355952	-	7.738
Drosophila melanogaster	head	chr3R	10354898	10380132	-	8.73632
Drosophila melanogaster	head	chr3R	10354898	10380132	+	6.03673
Drosophila melanogaster	head	chr3R	10418003	10418937	+	11.0658
Drosophila melanogaster	head	chr3R	10473572	10473656	-	1.90996
Drosophila melanogaster	head	chr3R	10494587	10497525	-	2.95523
Drosophila melanogaster	head	chr3R	10613778	10616974	+	2.08103
Drosophila melanogaster	head	chr3R	10649584	10653378	-	1.75299
Drosophila melanogaster	head	chr3R	10685030	10685789	-	29.4923
Drosophila melanogaster	head	chr3R	108395	110128	+	12.8629
Drosophila melanogaster	head	chr3R	108395	114695	+	3.16265
Drosophila melanogaster	head	chr3R	108395	121422	+	15.3066
Drosophila melanogaster	head	chr3R	10887180	10889064	-	15.4022
Drosophila melanogaster	head	chr3R	10888072	10889064	-	2.72108
Drosophila melanogaster	head	chr3R	10888072	10889064	+	2.58124
Drosophila melanogaster	head	chr3R	10892317	10897981	-	4.16246
Drosophila melanogaster	head	chr3R	10897173	10897981	-	12.5824
Drosophila melanogaster	head	chr3R	11110334	11111076	+	14.0166
Drosophila melanogaster	head	chr3R	11120834	11121266	+	16.7583
Drosophila melanogaster	head	chr3R	11125831	11128944	+	12.7435
Drosophila melanogaster	head	chr3R	1119351	1125295	-	1.86925
Drosophila melanogaster	head	chr3R	1119783	1122357	-	1.99962
Drosophila melanogaster	head	chr3R	11208788	11209412	+	2.17063
Drosophila melanogaster	head	chr3R	11210797	11214632	+	3.05027
Drosophila melanogaster	head	chr3R	11210827	11222099	+	2.14983
Drosophila melanogaster	head	chr3R	1138710	1140027	-	7.44255
Drosophila melanogaster	head	chr3R	11694894	11695954	-	2.1704
Drosophila melanogaster	head	chr3R	11779879	11780927	+	13.6871
Drosophila melanogaster	head	chr3R	11779879	11782029	+	7.996
Drosophila melanogaster	head	chr3R	11779879	11783641	+	6.49494
Drosophila melanogaster	head	chr3R	11779879	11785270	+	3.52115
Drosophila melanogaster	head	chr3R	11780304	11782029	+	7.50037
Drosophila melanogaster	head	chr3R	11780304	11783641	+	1.91252
Drosophila melanogaster	head	chr3R	11902835	11903259	-	24.9759
Drosophila melanogaster	head	chr3R	11957948	11958666	+	2.56489
Drosophila melanogaster	head	chr3R	11992257	11992987	+	9.44565
Drosophila melanogaster	head	chr3R	12119708	12124272	+	4.47929
Drosophila melanogaster	head	chr3R	12122383	12123067	+	3.00038
Drosophila melanogaster	head	chr3R	12124191	12125411	+	1.97001
Drosophila melanogaster	head	chr3R	12338685	12339898	+	10.7707
Drosophila melanogaster	head	chr3R	12375928	12378188	+	5.37128
Drosophila melanogaster	head	chr3R	12375928	12382046	+	15.1244
Drosophila melanogaster	head	chr3R	12457330	12458490	+	2.10176
Drosophila melanogaster	head	chr3R	12457544	12458490	+	2.10176
Drosophila melanogaster	head	chr3R	12461267	12462833	+	12.1418
Drosophila melanogaster	head	chr3R	12890437	12890683	+	36.9238
Drosophila melanogaster	head	chr3R	13072992	13073827	-	2.18732
Drosophila melanogaster	head	chr3R	13152954	13158431	-	10.3349
Drosophila melanogaster	head	chr3R	13156739	13158431	-	16.2447
Drosophila melanogaster	head	chr3R	13323076	13324270	-	6.48651
Drosophila melanogaster	head	chr3R	13521644	13522308	-	5.07619
Drosophila melanogaster	head	chr3R	13639252	13683743	+	3
Drosophila melanogaster	head	chr3R	13690091	13691918	+	4.86622
Drosophila melanogaster	head	chr3R	13704499	13712263	-	5.25979
Drosophila melanogaster	head	chr3R	13706899	13712263	-	2.78336
Drosophila melanogaster	head	chr3R	13733708	13735377	-	1.76781
Drosophila melanogaster	head	chr3R	13792194	13793550	+	3.89148
Drosophila melanogaster	head	chr3R	13834586	13836296	+	10.4116
Drosophila melanogaster	head	chr3R	13834586	13839406	-	4.16265
Drosophila melanogaster	head	chr3R	13835669	13836296	+	11.8775
Drosophila melanogaster	head	chr3R	13835669	13836977	+	3.40342
Drosophila melanogaster	head	chr3R	13835669	13837435	+	2.60863
Drosophila melanogaster	head	chr3R	14259956	14261512	-	13.2115
Drosophila melanogaster	head	chr3R	14631846	14633012	-	4.41429
Drosophila melanogaster	head	chr3R	1467835	1469499	+	3.45583
Drosophila melanogaster	head	chr3R	14768774	14773729	+	12.5545
Drosophila melanogaster	head	chr3R	14795140	14796010	+	5.84452
Drosophila melanogaster	head	chr3R	14795140	14796570	+	5.2769
Drosophila melanogaster	head	chr3R	14795140	14800023	+	1.68222
Drosophila melanogaster	head	chr3R	14799709	14800023	+	11.6484
Drosophila melanogaster	head	chr3R	14841512	14844205	+	4.68581
Drosophila melanogaster	head	chr3R	14913126	14914022	-	5.68835
Drosophila melanogaster	head	chr3R	14967133	14967995	-	24.1354
Drosophila melanogaster	head	chr3R	1499211	1502282	+	1.76781
Drosophila melanogaster	head	chr3R	15044690	15045349	-	11.81
Drosophila melanogaster	head	chr3R	15209847	15210789	-	2.58091
Drosophila melanogaster	head	chr3R	15313817	15314113	+	6.72607
Drosophila melanogaster	head	chr3R	15380539	15385993	+	3.47226
Drosophila melanogaster	head	chr3R	15585986	15586756	+	3.81667
Drosophila melanogaster	head	chr3R	15585986	15592369	+	11.7719
Drosophila melanogaster	head	chr3R	15653375	15654764	-	2.64598
Drosophila melanogaster	head	chr3R	15762975	15764178	-	7.84197
Drosophila melanogaster	head	chr3R	16041931	16042888	+	3.7737
Drosophila melanogaster	head	chr3R	16113670	16116808	+	4.53094
Drosophila melanogaster	head	chr3R	16228734	16229116	-	2
Drosophila melanogaster	head	chr3R	16524056	16526607	-	13.5974
Drosophila melanogaster	head	chr3R	16578067	16579481	+	4.3857
Drosophila melanogaster	head	chr3R	16578067	16579983	+	4.34668
Drosophila melanogaster	head	chr3R	16579230	16579983	+	2.47643
Drosophila melanogaster	head	chr3R	16617466	16618277	+	22.257
Drosophila melanogaster	head	chr3R	16622865	16624131	+	4.36264
Drosophila melanogaster	head	chr3R	16789446	16789915	+	14.1689
Drosophila melanogaster	head	chr3R	16817962	16820145	+	4.64943
Drosophila melanogaster	head	chr3R	16980611	16981109	+	11.3748
Drosophila melanogaster	head	chr3R	17003999	17005112	+	6.10202
Drosophila melanogaster	head	chr3R	17149160	17149939	-	11.5538
Drosophila melanogaster	head	chr3R	1717942	1718711	-	52.4947
Drosophila melanogaster	head	chr3R	17188228	17189606	+	4.08946
Drosophila melanogaster	head	chr3R	17428741	17429295	-	7.85313
Drosophila melanogaster	head	chr3R	17450886	17452572	-	2.74781
Drosophila melanogaster	head	chr3R	17614595	17615482	-	3.32447
Drosophila melanogaster	head	chr3R	17642822	17646745	-	13.7798
Drosophila melanogaster	head	chr3R	1765085	1765660	-	7.53443
Drosophila melanogaster	head	chr3R	17821241	17821777	+	3.4555
Drosophila melanogaster	head	chr3R	17821241	17822509	+	7.03211
Drosophila melanogaster	head	chr3R	17999653	18000449	+	23.4579
Drosophila melanogaster	head	chr3R	18103358	18103694	+	15.6847
Drosophila melanogaster	head	chr3R	18140381	18141521	-	16.2196
Drosophila melanogaster	head	chr3R	18140716	18144711	-	2.45566
Drosophila melanogaster	head	chr3R	18428566	18431292	+	4.33244
Drosophila melanogaster	head	chr3R	18447155	18447248	-	1.95626
Drosophila melanogaster	head	chr3R	18482595	18484771	+	21.0982
Drosophila melanogaster	head	chr3R	18612727	18614490	-	2.01687
Drosophila melanogaster	head	chr3R	18774398	18779190	+	7.19657
Drosophila melanogaster	head	chr3R	18778722	18779190	+	11.652
Drosophila melanogaster	head	chr3R	18832316	18834043	-	19.2105
Drosophila melanogaster	head	chr3R	18907070	18907887	-	7.67943
Drosophila melanogaster	head	chr3R	18995617	18996202	+	4.60669
Drosophila melanogaster	head	chr3R	19017417	19018003	-	17.7485
Drosophila melanogaster	head	chr3R	19023008	19023698	-	12.6022
Drosophila melanogaster	head	chr3R	19023008	19048842	-	3.70882
Drosophila melanogaster	head	chr3R	19035063	19035605	-	17.519
Drosophila melanogaster	head	chr3R	19137703	19139280	-	5.62669
Drosophila melanogaster	head	chr3R	19163617	19166249	-	9.18183
Drosophila melanogaster	head	chr3R	1919948	1920742	-	6.40342
Drosophila melanogaster	head	chr3R	19393236	19393674	+	2.2363
Drosophila melanogaster	head	chr3R	19440098	19442044	-	12.3591
Drosophila melanogaster	head	chr3R	19448092	19453182	-	3.55496
Drosophila melanogaster	head	chr3R	19452318	19453182	-	8.51431
Drosophila melanogaster	head	chr3R	19513511	19513589	+	2.00038
Drosophila melanogaster	head	chr3R	19617788	19618278	+	8.17353
Drosophila melanogaster	head	chr3R	19632347	19633751	-	7.17088
Drosophila melanogaster	head	chr3R	19655678	19656051	+	25.043
Drosophila melanogaster	head	chr3R	19809409	19809487	-	2.99733
Drosophila melanogaster	head	chr3R	19838704	19839350	-	11.9141
Drosophila melanogaster	head	chr3R	20045321	20046285	-	5.98023
Drosophila melanogaster	head	chr3R	20130922	20132605	+	4.1704
Drosophila melanogaster	head	chr3R	20277616	20278355	-	3.90172
Drosophila melanogaster	head	chr3R	20416293	20417143	+	5.3978
Drosophila melanogaster	head	chr3R	20500132	20501522	+	8.85208
Drosophila melanogaster	head	chr3R	20502965	20513627	+	3.75176
Drosophila melanogaster	head	chr3R	20502965	20515149	+	3.14983
Drosophila melanogaster	head	chr3R	20502965	20517655	+	15.5273
Drosophila melanogaster	head	chr3R	20505207	20517655	+	7.14983
Drosophila melanogaster	head	chr3R	20512908	20513627	+	14.5828
Drosophila melanogaster	head	chr3R	20512908	20517655	+	3.37287
Drosophila melanogaster	head	chr3R	20512908	20518038	+	11.3612
Drosophila melanogaster	head	chr3R	20512908	20525148	+	4.53116
Drosophila melanogaster	head	chr3R	205171	205546	+	13.5635
Drosophila melanogaster	head	chr3R	20517181	20517655	+	8.54023
Drosophila melanogaster	head	chr3R	20517181	20518038	+	7.30157
Drosophila melanogaster	head	chr3R	20517181	20525148	+	9.82716
Drosophila melanogaster	head	chr3R	20519493	20525148	+	4.87196
Drosophila melanogaster	head	chr3R	20520678	20521139	+	6.45592
Drosophila melanogaster	head	chr3R	20520678	20525148	+	12.2382
Drosophila melanogaster	head	chr3R	21029423	21030564	-	1.99733
Drosophila melanogaster	head	chr3R	21222433	21223284	-	4.84806
Drosophila melanogaster	head	chr3R	21389801	21410175	+	8.13813
Drosophila melanogaster	head	chr3R	21389801	21426486	+	2.59445
Drosophila melanogaster	head	chr3R	21535012	21535869	-	16.0204
Drosophila melanogaster	head	chr3R	21535746	21565344	-	4.17932
Drosophila melanogaster	head	chr3R	21570405	21572114	-	2.3408
Drosophila melanogaster	head	chr3R	21570405	21572955	-	1.69702
Drosophila melanogaster	head	chr3R	21692717	21693935	+	1.90996
Drosophila melanogaster	head	chr3R	21766978	21767371	-	2.53094
Drosophila melanogaster	head	chr3R	21871190	21871549	+	24.3179
Drosophila melanogaster	head	chr3R	22011232	22011921	-	4.34125
Drosophila melanogaster	head	chr3R	22094095	22095810	+	1.97001
Drosophila melanogaster	head	chr3R	2215923	2216028	-	6.47134
Drosophila melanogaster	head	chr3R	22380078	22381373	+	8.64894
Drosophila melanogaster	head	chr3R	22392082	22424434	+	2.16265
Drosophila melanogaster	head	chr3R	22404442	22406744	+	29.5138
Drosophila melanogaster	head	chr3R	22410021	22411440	+	3.76662
Drosophila melanogaster	head	chr3R	22410021	22416439	+	4.87241
Drosophila melanogaster	head	chr3R	22424298	22425015	+	29.198
Drosophila melanogaster	head	chr3R	22487256	22489418	-	13.1944
Drosophila melanogaster	head	chr3R	2262446	2264729	+	1.79951
Drosophila melanogaster	head	chr3R	22681294	22682019	-	5.31599
Drosophila melanogaster	head	chr3R	22709348	22709945	+	2.02287
Drosophila melanogaster	head	chr3R	22750355	22750983	+	7.21872
Drosophila melanogaster	head	chr3R	22750355	22752153	+	4.17871
Drosophila melanogaster	head	chr3R	22892329	22893217	-	2
Drosophila melanogaster	head	chr3R	23008719	23009584	-	9.99043
Drosophila melanogaster	head	chr3R	23469536	23471132	-	8.0727
Drosophila melanogaster	head	chr3R	23492148	23493790	+	4.58091
Drosophila melanogaster	head	chr3R	23492821	23493790	+	4.89995
Drosophila melanogaster	head	chr3R	23492830	23493790	+	9.8577
Drosophila melanogaster	head	chr3R	23606778	23607351	-	2.04574
Drosophila melanogaster	head	chr3R	23613052	23614094	-	21.0512
Drosophila melanogaster	head	chr3R	2364028	2392599	-	2.59612
Drosophila melanogaster	head	chr3R	2368292	2392599	-	12.2211
Drosophila melanogaster	head	chr3R	23794648	23795549	-	2.04574
Drosophila melanogaster	head	chr3R	23798642	23800064	-	7.83442
Drosophila melanogaster	head	chr3R	23856220	23869497	-	6.48756
Drosophila melanogaster	head	chr3R	23856220	23869497	+	2.94031
Drosophila melanogaster	head	chr3R	2391856	2392599	-	5.71607
Drosophila melanogaster	head	chr3R	24060796	24061175	+	12.4282
Drosophila melanogaster	head	chr3R	24159430	24160429	-	12.6485
Drosophila melanogaster	head	chr3R	24287725	24289911	+	25.0978
Drosophila melanogaster	head	chr3R	24348203	24348982	-	10.499
Drosophila melanogaster	head	chr3R	24711977	24712773	-	2.33025
Drosophila melanogaster	head	chr3R	24960770	24962421	-	5.87072
Drosophila melanogaster	head	chr3R	25006880	25007594	-	7.22892
Drosophila melanogaster	head	chr3R	25297372	25300570	+	6.34363
Drosophila melanogaster	head	chr3R	25297372	25302125	+	4.16265
Drosophila melanogaster	head	chr3R	25326440	25327210	-	10.7437
Drosophila melanogaster	head	chr3R	25422962	25423195	+	16.0822
Drosophila melanogaster	head	chr3R	25423497	25423630	+	2
Drosophila melanogaster	head	chr3R	25671320	25672793	+	8.08793
Drosophila melanogaster	head	chr3R	25723021	25723367	+	9.23273
Drosophila melanogaster	head	chr3R	25740454	25740598	+	1.72049
Drosophila melanogaster	head	chr3R	25784752	25787752	-	7.57902
Drosophila melanogaster	head	chr3R	25787410	25787752	-	2.34103
Drosophila melanogaster	head	chr3R	25856485	25857834	+	2.16223
Drosophila melanogaster	head	chr3R	25892796	25894142	+	8.97169
Drosophila melanogaster	head	chr3R	26397530	26398794	+	9.96099
Drosophila melanogaster	head	chr3R	2645918	2645978	+	41.1879
Drosophila melanogaster	head	chr3R	2645928	2645988	+	5.91557
Drosophila melanogaster	head	chr3R	2645937	2646005	+	10.1435
Drosophila melanogaster	head	chr3R	2645957	2646087	+	3.19416
Drosophila melanogaster	head	chr3R	2645957	2646110	+	3.41644
Drosophila melanogaster	head	chr3R	2645988	2646142	+	33.1459
Drosophila melanogaster	head	chr3R	2648230	2648384	-	27.0724
Drosophila melanogaster	head	chr3R	2648285	2648415	+	4.59257
Drosophila melanogaster	head	chr3R	2648367	2648435	+	10.3933
Drosophila melanogaster	head	chr3R	2648384	2648444	+	4.89272
Drosophila melanogaster	head	chr3R	2648394	2648454	+	40.0989
Drosophila melanogaster	head	chr3R	26642596	26643929	+	7.10222
Drosophila melanogaster	head	chr3R	26649999	26651748	+	3.77366
Drosophila melanogaster	head	chr3R	2666956	2667936	-	28.1272
Drosophila melanogaster	head	chr3R	26795480	26797669	-	3.62079
Drosophila melanogaster	head	chr3R	26976115	26976434	+	21.5771
Drosophila melanogaster	head	chr3R	27024892	27025662	+	2.16265
Drosophila melanogaster	head	chr3R	27067356	27068496	-	2
Drosophila melanogaster	head	chr3R	27564	28519	+	9.50691
Drosophila melanogaster	head	chr3R	27690853	27692158	-	7.3543
Drosophila melanogaster	head	chr3R	27699555	27707593	-	7.57863
Drosophila melanogaster	head	chr3R	27707469	27707593	-	9.06877
Drosophila melanogaster	head	chr3R	27795477	27805341	-	2.3408
Drosophila melanogaster	head	chr3R	27836298	27836824	-	8.11469
Drosophila melanogaster	head	chr3R	2878849	2879319	+	4.70849
Drosophila melanogaster	head	chr3R	2926858	2927819	-	8.59766
Drosophila melanogaster	head	chr3R	293015	294321	-	2.32447
Drosophila melanogaster	head	chr3R	3019314	3020180	+	3.19067
Drosophila melanogaster	head	chr3R	3021337	3022115	+	10.1795
Drosophila melanogaster	head	chr3R	3117585	3120173	+	7.996
Drosophila melanogaster	head	chr3R	328160	329447	-	17.8066
Drosophila melanogaster	head	chr3R	3492500	3493557	+	13.8441
Drosophila melanogaster	head	chr3R	3684659	3691483	-	7.17772
Drosophila melanogaster	head	chr3R	3688640	3691483	-	5.03365
Drosophila melanogaster	head	chr3R	3689982	3691152	-	3.87072
Drosophila melanogaster	head	chr3R	3689982	3691483	-	7.06593
Drosophila melanogaster	head	chr3R	3689982	3694094	-	21.4857
Drosophila melanogaster	head	chr3R	3690872	3691483	-	4.35936
Drosophila melanogaster	head	chr3R	3690872	3697840	-	3.91764
Drosophila melanogaster	head	chr3R	3785473	3786844	-	3.74342
Drosophila melanogaster	head	chr3R	3933953	3937023	+	23.4069
Drosophila melanogaster	head	chr3R	4201039	4228597	-	3.90049
Drosophila melanogaster	head	chr3R	4214305	4228597	-	7.91439
Drosophila melanogaster	head	chr3R	4269114	4270409	-	4.48737
Drosophila melanogaster	head	chr3R	4445507	4446254	+	14.7444
Drosophila melanogaster	head	chr3R	448230	449346	+	5.54971
Drosophila melanogaster	head	chr3R	448230	454071	+	5.68205
Drosophila melanogaster	head	chr3R	452694	454071	+	18.8729
Drosophila melanogaster	head	chr3R	4579892	4581934	-	3.00878
Drosophila melanogaster	head	chr3R	4611451	4612647	-	5.04574
Drosophila melanogaster	head	chr3R	4618825	4623768	-	4.69648
Drosophila melanogaster	head	chr3R	4657863	4660671	-	9.70156
Drosophila melanogaster	head	chr3R	4664113	4668561	-	2.44149
Drosophila melanogaster	head	chr3R	4690507	4707061	-	2.53116
Drosophila melanogaster	head	chr3R	4690507	4723036	-	4.72528
Drosophila melanogaster	head	chr3R	4905466	4906744	-	10.4446
Drosophila melanogaster	head	chr3R	5039481	5039987	-	5.49856
Drosophila melanogaster	head	chr3R	5043708	5044485	-	11.2849
Drosophila melanogaster	head	chr3R	505950	506559	+	3.45882
Drosophila melanogaster	head	chr3R	5180143	5180805	+	17.8101
Drosophila melanogaster	head	chr3R	5198477	5199597	-	4.55974
Drosophila melanogaster	head	chr3R	522912	523977	+	6.21726
Drosophila melanogaster	head	chr3R	525438	528133	+	2.04574
Drosophila melanogaster	head	chr3R	5257750	5258561	+	6.51939
Drosophila melanogaster	head	chr3R	5257753	5258561	+	3.86641
Drosophila melanogaster	head	chr3R	5264836	5267387	+	3.10176
Drosophila melanogaster	head	chr3R	5266402	5267387	+	7.94598
Drosophila melanogaster	head	chr3R	5267137	5267387	+	3.33025
Drosophila melanogaster	head	chr3R	5269732	5272219	+	13.0816
Drosophila melanogaster	head	chr3R	5270765	5272219	+	4.83412
Drosophila melanogaster	head	chr3R	5300438	5301562	-	4.43488
Drosophila melanogaster	head	chr3R	532747	533828	+	3
Drosophila melanogaster	head	chr3R	5372519	5373092	-	8.45601
Drosophila melanogaster	head	chr3R	5553711	5555569	-	3.53094
Drosophila melanogaster	head	chr3R	560886	563460	-	4.02332
Drosophila melanogaster	head	chr3R	5756085	5769616	+	25.1144
Drosophila melanogaster	head	chr3R	5769202	5769616	+	30.1931
Drosophila melanogaster	head	chr3R	5840711	5841648	-	41.1706
Drosophila melanogaster	head	chr3R	5842011	5842548	-	2.05088
Drosophila melanogaster	head	chr3R	6019581	6030038	+	12.5189
Drosophila melanogaster	head	chr3R	6197870	6198927	-	14.9089
Drosophila melanogaster	head	chr3R	621458	622789	-	2.53946
Drosophila melanogaster	head	chr3R	621458	623419	-	4.19104
Drosophila melanogaster	head	chr3R	622210	623419	-	14.0279
Drosophila melanogaster	head	chr3R	625413	627713	-	2.83875
Drosophila melanogaster	head	chr3R	6664971	6665664	+	13.7744
Drosophila melanogaster	head	chr3R	6692250	6692698	-	13.6063
Drosophila melanogaster	head	chr3R	6818626	6819327	+	8.59096
Drosophila melanogaster	head	chr3R	6837735	6839150	+	13.0262
Drosophila melanogaster	head	chr3R	6849189	6849539	+	32.4862
Drosophila melanogaster	head	chr3R	6849189	6860647	-	1.76781
Drosophila melanogaster	head	chr3R	6869724	6871266	+	20.8261
Drosophila melanogaster	head	chr3R	6872099	6874007	+	1.95626
Drosophila melanogaster	head	chr3R	7047896	7048451	+	2.70537
Drosophila melanogaster	head	chr3R	7360043	7365823	-	3.48737
Drosophila melanogaster	head	chr3R	7361304	7361901	-	6.3997
Drosophila melanogaster	head	chr3R	7418088	7430005	-	9.57308
Drosophila melanogaster	head	chr3R	743118	743853	+	2.47001
Drosophila melanogaster	head	chr3R	7627673	7628413	-	8.86212
Drosophila melanogaster	head	chr3R	7636085	7636857	-	3.6338
Drosophila melanogaster	head	chr3R	7932860	7933804	+	5.68372
Drosophila melanogaster	head	chr3R	8386122	8388841	-	5.17353
Drosophila melanogaster	head	chr3R	8578139	8580512	-	11.0111
Drosophila melanogaster	head	chr3R	8845063	8847364	+	4.73214
Drosophila melanogaster	head	chr3R	8845063	8850766	+	1.72211
Drosophila melanogaster	head	chr3R	9058400	9058846	-	12.0946
Drosophila melanogaster	head	chr3R	9071531	9072376	-	3.99981
Drosophila melanogaster	head	chr3R	9496366	9497246	-	15.845
Drosophila melanogaster	head	chr3R	9571362	9573685	+	2.72988
Drosophila melanogaster	head	chr3R	9582097	9582749	+	5.05091
Drosophila melanogaster	head	chr3R	9582097	9583505	+	17.8547
Drosophila melanogaster	head	chr3R	9582097	9586084	+	3.51143
Drosophila melanogaster	head	chr3R	9582904	9583505	+	3.95031
Drosophila melanogaster	head	chr3R	9582904	9583514	+	11.3128
Drosophila melanogaster	head	chr3R	9892262	9892874	+	9.43982
Drosophila melanogaster	head	chr3RHet	1701667	1703297	-	2.09895
Drosophila melanogaster	head	chr3RHet	1702560	1703297	-	6.6338
Drosophila melanogaster	head	chr3RHet	1936749	1937280	+	19.4605
Drosophila melanogaster	head	chr3RHet	1964214	1964748	+	2.79651
Drosophila melanogaster	head	chr3RHet	2018687	2019257	+	8.45132
Drosophila melanogaster	head	chr3RHet	2204508	2206133	+	2.16622
Drosophila melanogaster	head	chr3RHet	2376909	2378322	+	4.17932
Drosophila melanogaster	head	chr3RHet	242408	242774	-	4.53567
Drosophila melanogaster	head	chr3RHet	2437711	2439757	+	14.9002
Drosophila melanogaster	head	chr3RHet	2437711	2443781	+	3.01926
Drosophila melanogaster	head	chr3RHet	2448729	2454086	+	25.6698
Drosophila melanogaster	head	chr3RHet	2476647	2477685	-	3.91252
Drosophila melanogaster	head	chr4	1012691	1018509	+	4.84358
Drosophila melanogaster	head	chr4	1012691	1019319	+	8.50631
Drosophila melanogaster	head	chr4	1012691	1019331	+	3.93808
Drosophila melanogaster	head	chr4	1012691	1025244	+	6.69752
Drosophila melanogaster	head	chr4	1017137	1018509	+	9.34767
Drosophila melanogaster	head	chr4	1017137	1019331	+	4.99615
Drosophila melanogaster	head	chr4	1017137	1025244	+	23.4955
Drosophila melanogaster	head	chr4	1024783	1025244	+	18.6477
Drosophila melanogaster	head	chr4	103263	115241	+	2.735
Drosophila melanogaster	head	chr4	103263	115628	+	2.90996
Drosophila melanogaster	head	chr4	1042867	1044306	-	2.56757
Drosophila melanogaster	head	chr4	1067889	1069872	-	1.81992
Drosophila melanogaster	head	chr4	1112884	1116458	+	2.45939
Drosophila melanogaster	head	chr4	1116201	1116458	+	1.99733
Drosophila melanogaster	head	chr4	1116201	1122725	+	4.56569
Drosophila melanogaster	head	chr4	1140562	1141427	-	5.7513
Drosophila melanogaster	head	chr4	114738	120101	+	9.92583
Drosophila melanogaster	head	chr4	1150060	1151212	+	6.96387
Drosophila melanogaster	head	chr4	1150060	1154698	+	6.77103
Drosophila melanogaster	head	chr4	115048	115628	+	10.9276
Drosophila melanogaster	head	chr4	115048	120101	+	4.47302
Drosophila melanogaster	head	chr4	1193568	1195749	-	1.86041
Drosophila melanogaster	head	chr4	1214185	1217103	-	3.40154
Drosophila melanogaster	head	chr4	1236854	1237236	+	12.7948
Drosophila melanogaster	head	chr4	1236854	1238525	-	5.65453
Drosophila melanogaster	head	chr4	1236854	1238525	+	17.6979
Drosophila melanogaster	head	chr4	1236854	1245623	+	4.04307
Drosophila melanogaster	head	chr4	1250827	1250964	+	13.3257
Drosophila melanogaster	head	chr4	1250827	1252745	-	3.72796
Drosophila melanogaster	head	chr4	1250827	1252745	+	2.00038
Drosophila melanogaster	head	chr4	1250827	1254609	+	6.85841
Drosophila melanogaster	head	chr4	1250827	1259724	+	3.97186
Drosophila melanogaster	head	chr4	1250827	1265819	+	2.56489
Drosophila melanogaster	head	chr4	1250827	1266305	+	1.85441
Drosophila melanogaster	head	chr4	1252028	1252562	+	16.0655
Drosophila melanogaster	head	chr4	1265677	1266305	+	22.209
Drosophila melanogaster	head	chr4	1265677	1269135	+	3.23741
Drosophila melanogaster	head	chr4	1268381	1269135	+	4.3765
Drosophila melanogaster	head	chr4	206452	207466	-	8.72632
Drosophila melanogaster	head	chr4	208622	212012	-	7.86676
Drosophila melanogaster	head	chr4	231183	231306	+	4.42855
Drosophila melanogaster	head	chr4	254890	257101	+	14.9889
Drosophila melanogaster	head	chr4	302349	303364	-	6.09857
Drosophila melanogaster	head	chr4	322867	323152	-	13.3709
Drosophila melanogaster	head	chr4	390132	390590	+	6.16303
Drosophila melanogaster	head	chr4	402748	403034	-	11.1183
Drosophila melanogaster	head	chr4	411050	412170	-	8.84488
Drosophila melanogaster	head	chr4	470549	471135	+	14.7567
Drosophila melanogaster	head	chr4	470867	471135	+	17.2043
Drosophila melanogaster	head	chr4	470867	472080	+	2.16265
Drosophila melanogaster	head	chr4	493772	495394	-	4.90511
Drosophila melanogaster	head	chr4	495585	497728	-	16.6705
Drosophila melanogaster	head	chr4	500660	502330	-	1.95961
Drosophila melanogaster	head	chr4	542098	543730	+	3.16246
Drosophila melanogaster	head	chr4	544956	547146	+	12.0085
Drosophila melanogaster	head	chr4	580720	581446	+	9.23273
Drosophila melanogaster	head	chr4	621375	622561	+	2.16013
Drosophila melanogaster	head	chr4	623937	624878	-	2.32491
Drosophila melanogaster	head	chr4	631910	634421	+	9.3739
Drosophila melanogaster	head	chr4	659591	661362	-	3.36686
Drosophila melanogaster	head	chr4	659591	661362	+	2.57716
Drosophila melanogaster	head	chr4	659640	661362	-	2.59313
Drosophila melanogaster	head	chr4	659640	664781	-	2.64792
Drosophila melanogaster	head	chr4	733118	735138	+	3.53116
Drosophila melanogaster	head	chr4	756140	758535	+	18.8939
Drosophila melanogaster	head	chr4	844126	848550	-	37.6522
Drosophila melanogaster	head	chr4	903242	904267	-	13.7162
Drosophila melanogaster	head	chr4	92946	107792	+	2.49973
Drosophila melanogaster	head	chr4	92946	115241	+	4.0728
Drosophila melanogaster	head	chr4	945708	947287	-	6.83721
Drosophila melanogaster	head	chr4	95693	106425	+	4.71087
Drosophila melanogaster	head	chr4	95693	107792	+	2.88541
Drosophila melanogaster	head	chr4	958957	959743	+	4.36969
Drosophila melanogaster	head	chr4	974138	975676	-	3.68563
Drosophila melanogaster	head	chrU	1183262	1184756	+	3.67386
Drosophila melanogaster	head	chrU	1317184	1318547	-	2.16223
Drosophila melanogaster	head	chrU	1317212	1318547	+	2.71556
Drosophila melanogaster	head	chrU	2089456	2090079	-	57.0101
Drosophila melanogaster	head	chrU	2089456	2090079	+	7.70838
Drosophila melanogaster	head	chrU	219232	219496	+	10.9287
Drosophila melanogaster	head	chrU	3398110	3398437	-	15.6551
Drosophila melanogaster	head	chrU	3398110	3398437	+	7.09148
Drosophila melanogaster	head	chrU	383098	398955	+	4.33217
Drosophila melanogaster	head	chrU	398731	398955	+	14.8778
Drosophila melanogaster	head	chrU	72263	72919	+	2.05088
Drosophila melanogaster	head	chrUextra	27618182	27677441	-	4.86494
Drosophila melanogaster	head	chrX	10016088	10017237	+	5.31591
Drosophila melanogaster	head	chrX	10028004	10028576	+	4.41362
Drosophila melanogaster	head	chrX	10118951	10120688	+	3.0106
Drosophila melanogaster	head	chrX	10229838	10239021	+	2.32447
Drosophila melanogaster	head	chrX	10314863	10318987	-	14.3398
Drosophila melanogaster	head	chrX	10404368	10413810	-	10.1252
Drosophila melanogaster	head	chrX	10404368	10417597	-	6.19519
Drosophila melanogaster	head	chrX	10413380	10417597	-	4.25515
Drosophila melanogaster	head	chrX	10469422	10470189	-	15.8151
Drosophila melanogaster	head	chrX	10675533	10675611	-	1.68222
Drosophila melanogaster	head	chrX	11116051	11116287	-	12.0403
Drosophila melanogaster	head	chrX	11118149	11120111	-	4.63456
Drosophila melanogaster	head	chrX	11270874	11277145	+	7.81711
Drosophila melanogaster	head	chrX	11275888	11277145	+	15.0645
Drosophila melanogaster	head	chrX	11275888	11281966	+	24.2118
Drosophila melanogaster	head	chrX	11288255	11290136	-	3.28516
Drosophila melanogaster	head	chrX	11289272	11290136	+	8.88642
Drosophila melanogaster	head	chrX	11289272	11293849	+	7.99823
Drosophila melanogaster	head	chrX	11289272	11294865	+	12.4567
Drosophila melanogaster	head	chrX	11291857	11292855	+	13.7419
Drosophila melanogaster	head	chrX	11291857	11296820	+	1.68222
Drosophila melanogaster	head	chrX	11293774	11294865	+	3.5248
Drosophila melanogaster	head	chrX	11294820	11296820	+	26.4792
Drosophila melanogaster	head	chrX	11322625	11322742	-	2.16265
Drosophila melanogaster	head	chrX	11322625	11322742	+	2.33025
Drosophila melanogaster	head	chrX	11444509	11445380	+	5.16165
Drosophila melanogaster	head	chrX	1145204	1146129	-	5.31608
Drosophila melanogaster	head	chrX	11590435	11595160	+	7.78196
Drosophila melanogaster	head	chrX	11591098	11591784	+	2.00038
Drosophila melanogaster	head	chrX	11708729	11709572	-	24.072
Drosophila melanogaster	head	chrX	11717315	11721050	+	4.96571
Drosophila melanogaster	head	chrX	11750131	11750239	+	1.76058
Drosophila melanogaster	head	chrX	11833727	11843287	-	2.99672
Drosophila melanogaster	head	chrX	11842660	11843287	-	4.7588
Drosophila melanogaster	head	chrX	11842660	11848314	-	2.01648
Drosophila melanogaster	head	chrX	11856262	11863247	-	7.87015
Drosophila melanogaster	head	chrX	11864363	11867517	-	7.2325
Drosophila melanogaster	head	chrX	11865491	11866276	-	7.04398
Drosophila melanogaster	head	chrX	11870435	11871595	-	3.72796
Drosophila melanogaster	head	chrX	1203891	1210194	-	27.8824
Drosophila melanogaster	head	chrX	12087636	12091288	+	3.85424
Drosophila melanogaster	head	chrX	12369672	12370030	+	9.3552
Drosophila melanogaster	head	chrX	12537905	12538800	+	16.654
Drosophila melanogaster	head	chrX	12542569	12543215	+	5.82445
Drosophila melanogaster	head	chrX	12624966	12626433	-	2.82931
Drosophila melanogaster	head	chrX	12723742	12726373	-	5.26274
Drosophila melanogaster	head	chrX	1279936	1280395	+	4.91302
Drosophila melanogaster	head	chrX	12925747	12926949	+	31.9136
Drosophila melanogaster	head	chrX	12925747	12967121	+	2.03575
Drosophila melanogaster	head	chrX	12975545	12977131	-	3.86544
Drosophila melanogaster	head	chrX	12979628	12981173	-	9.08191
Drosophila melanogaster	head	chrX	12990804	12992625	-	4.52115
Drosophila melanogaster	head	chrX	1307450	1308718	+	3.03766
Drosophila melanogaster	head	chrX	13113780	13114179	-	9.67687
Drosophila melanogaster	head	chrX	13170467	13176262	-	15.5779
Drosophila melanogaster	head	chrX	13396491	13400263	+	2.6446
Drosophila melanogaster	head	chrX	13414550	13415216	+	72.8123
Drosophila melanogaster	head	chrX	13478893	13480125	+	2
Drosophila melanogaster	head	chrX	13487952	13488018	-	2.41969
Drosophila melanogaster	head	chrX	13543409	13544100	+	6.75261
Drosophila melanogaster	head	chrX	13594904	13595386	-	10.9733
Drosophila melanogaster	head	chrX	13644348	13646060	-	4.99436
Drosophila melanogaster	head	chrX	13861302	13862106	-	6.52367
Drosophila melanogaster	head	chrX	14865131	14865831	+	17.5688
Drosophila melanogaster	head	chrX	14865463	14894861	+	2.09148
Drosophila melanogaster	head	chrX	14891966	14894861	+	5.31591
Drosophila melanogaster	head	chrX	14967373	14968407	-	11.3346
Drosophila melanogaster	head	chrX	14991488	15003926	-	1.90996
Drosophila melanogaster	head	chrX	14991488	15003926	+	1.98328
Drosophila melanogaster	head	chrX	14993845	14995205	+	12.5217
Drosophila melanogaster	head	chrX	14993845	15003926	+	1.91252
Drosophila melanogaster	head	chrX	15199861	15200612	+	2.16204
Drosophila melanogaster	head	chrX	15199861	15205249	+	5.70179
Drosophila melanogaster	head	chrX	15204410	15205249	+	36.5997
Drosophila melanogaster	head	chrX	15265544	15266241	-	6.74483
Drosophila melanogaster	head	chrX	15314388	15315661	-	2.95151
Drosophila melanogaster	head	chrX	15433438	15433959	-	7.83246
Drosophila melanogaster	head	chrX	1569351	1571350	-	1.90317
Drosophila melanogaster	head	chrX	1569632	1571350	-	2.09148
Drosophila melanogaster	head	chrX	1569699	1571350	-	5.34125
Drosophila melanogaster	head	chrX	1577129	1578778	-	13.7246
Drosophila melanogaster	head	chrX	15830831	15831064	-	16.8612
Drosophila melanogaster	head	chrX	15853835	15854945	-	11.9775
Drosophila melanogaster	head	chrX	16365246	16369783	-	1.735
Drosophila melanogaster	head	chrX	16368479	16369783	-	4.44099
Drosophila melanogaster	head	chrX	16380373	16392929	+	2.34125
Drosophila melanogaster	head	chrX	16380373	16398331	-	4.31128
Drosophila melanogaster	head	chrX	16380412	16398331	-	4.15733
Drosophila melanogaster	head	chrX	16380750	16383886	-	12.7509
Drosophila melanogaster	head	chrX	16383019	16398331	-	7.94982
Drosophila melanogaster	head	chrX	16386479	16394602	-	6.56185
Drosophila melanogaster	head	chrX	16386479	16398331	-	2.2161
Drosophila melanogaster	head	chrX	16398022	16408217	-	4.16715
Drosophila melanogaster	head	chrX	16638646	16639986	-	10.5865
Drosophila melanogaster	head	chrX	16740974	16743974	-	1.75299
Drosophila melanogaster	head	chrX	17083024	17087068	+	6.94624
Drosophila melanogaster	head	chrX	17116206	17116455	+	1.86025
Drosophila melanogaster	head	chrX	17116356	17116458	+	3.16204
Drosophila melanogaster	head	chrX	17426883	17428689	-	5.88292
Drosophila melanogaster	head	chrX	17447105	17448116	-	2.56065
Drosophila melanogaster	head	chrX	17578147	17578715	-	7.9288
Drosophila melanogaster	head	chrX	17614619	17615648	+	11.2545
Drosophila melanogaster	head	chrX	17839251	17845643	-	2.34103
Drosophila melanogaster	head	chrX	17844643	17845643	-	9.40237
Drosophila melanogaster	head	chrX	17933117	17934416	-	4.28008
Drosophila melanogaster	head	chrX	18055045	18061689	+	3.0947
Drosophila melanogaster	head	chrX	18086363	18093855	-	1.91252
Drosophila melanogaster	head	chrX	18266063	18267488	+	10.9506
Drosophila melanogaster	head	chrX	18269875	18270427	+	5.17871
Drosophila melanogaster	head	chrX	183073	184629	-	10.967
Drosophila melanogaster	head	chrX	18607389	18607983	-	9.3543
Drosophila melanogaster	head	chrX	18688992	18691502	-	2
Drosophila melanogaster	head	chrX	18688992	18691502	+	6.76781
Drosophila melanogaster	head	chrX	18713808	18714075	+	1.76781
Drosophila melanogaster	head	chrX	18847558	18881290	+	19.774
Drosophila melanogaster	head	chrX	19191543	19191682	-	2.17063
Drosophila melanogaster	head	chrX	19358225	19360254	+	2.92342
Drosophila melanogaster	head	chrX	19413199	19414860	-	2.43688
Drosophila melanogaster	head	chrX	19417035	19418196	+	11.9341
Drosophila melanogaster	head	chrX	19420873	19421867	+	8.34087
Drosophila melanogaster	head	chrX	19469390	19471627	-	2.54984
Drosophila melanogaster	head	chrX	20181304	20186976	-	1.81292
Drosophila melanogaster	head	chrX	20341886	20341971	-	1.76781
Drosophila melanogaster	head	chrX	20358034	20362421	-	3.8917
Drosophila melanogaster	head	chrX	20361573	20362421	-	2.45583
Drosophila melanogaster	head	chrX	20663381	20677010	-	6.49778
Drosophila melanogaster	head	chrX	20787861	20788500	-	2.43678
Drosophila melanogaster	head	chrX	20931518	20932584	+	2.45566
Drosophila melanogaster	head	chrX	20931521	20932584	+	6.31608
Drosophila melanogaster	head	chrX	21082106	21082826	-	15.7565
Drosophila melanogaster	head	chrX	21247146	21252090	+	3.18589
Drosophila melanogaster	head	chrX	21302624	21303180	-	7.40518
Drosophila melanogaster	head	chrX	21859262	21860096	+	5.48737
Drosophila melanogaster	head	chrX	21895316	21896111	+	4.53668
Drosophila melanogaster	head	chrX	21895316	21905576	+	1.80622
Drosophila melanogaster	head	chrX	22267886	22269837	+	21.5335
Drosophila melanogaster	head	chrX	22386431	22388404	-	3.30766
Drosophila melanogaster	head	chrX	22387140	22388404	-	5.85627
Drosophila melanogaster	head	chrX	22387256	22387415	-	2.16223
Drosophila melanogaster	head	chrX	2266623	2269286	-	2.53094
Drosophila melanogaster	head	chrX	2374766	2378792	-	4.70134
Drosophila melanogaster	head	chrX	2386378	2416454	-	3.51859
Drosophila melanogaster	head	chrX	2535157	2536126	+	6.07472
Drosophila melanogaster	head	chrX	2565153	2565855	+	6.23957
Drosophila melanogaster	head	chrX	2565153	2567651	+	35.2136
Drosophila melanogaster	head	chrX	2566946	2567651	+	9.98428
Drosophila melanogaster	head	chrX	2849980	2851290	-	14.3964
Drosophila melanogaster	head	chrX	3049959	3050497	+	2.71457
Drosophila melanogaster	head	chrX	3092017	3093677	+	7.12723
Drosophila melanogaster	head	chrX	3268972	3270266	+	3.11625
Drosophila melanogaster	head	chrX	3278419	3279333	+	9.43799
Drosophila melanogaster	head	chrX	3413857	3414166	-	6.0977
Drosophila melanogaster	head	chrX	3413857	3416345	-	9.77461
Drosophila melanogaster	head	chrX	3416244	3418064	-	5.56235
Drosophila melanogaster	head	chrX	3539336	3550850	+	4.09895
Drosophila melanogaster	head	chrX	3615408	3615680	+	7.27067
Drosophila melanogaster	head	chrX	3677709	3678474	+	7.06465
Drosophila melanogaster	head	chrX	3714758	3715048	+	9.64666
Drosophila melanogaster	head	chrX	3845447	3846074	+	4.72497
Drosophila melanogaster	head	chrX	4097223	4097519	-	15.1267
Drosophila melanogaster	head	chrX	4248503	4251913	+	2.08389
Drosophila melanogaster	head	chrX	4322230	4323531	+	4.75792
Drosophila melanogaster	head	chrX	4344720	4345063	+	20.2047
Drosophila melanogaster	head	chrX	4344720	4345072	+	10.4953
Drosophila melanogaster	head	chrX	4568399	4570605	-	5.53094
Drosophila melanogaster	head	chrX	4788650	4789871	+	3.9255
Drosophila melanogaster	head	chrX	4792440	4793485	+	5.67687
Drosophila melanogaster	head	chrX	4841639	4842230	+	14.4852
Drosophila melanogaster	head	chrX	4983374	4984178	+	3.3414
Drosophila melanogaster	head	chrX	5122359	5123437	+	3.58107
Drosophila melanogaster	head	chrX	5245861	5247037	+	7.9994
Drosophila melanogaster	head	chrX	5270080	5277679	+	2.34957
Drosophila melanogaster	head	chrX	5290216	5290633	+	17.4438
Drosophila melanogaster	head	chrX	5292097	5292795	+	9.26569
Drosophila melanogaster	head	chrX	5527138	5528458	-	6.42971
Drosophila melanogaster	head	chrX	5655201	5656714	-	6.07232
Drosophila melanogaster	head	chrX	5678472	5680154	+	5.87053
Drosophila melanogaster	head	chrX	6012150	6020890	-	7.04236
Drosophila melanogaster	head	chrX	6014267	6026346	-	3.45219
Drosophila melanogaster	head	chrX	6017421	6020890	-	5.85268
Drosophila melanogaster	head	chrX	6017421	6026346	-	4.87196
Drosophila melanogaster	head	chrX	6022410	6026346	-	7.62038
Drosophila melanogaster	head	chrX	6022425	6026346	-	7.38882
Drosophila melanogaster	head	chrX	6214521	6215031	+	16.9088
Drosophila melanogaster	head	chrX	6214521	6216002	+	3.50736
Drosophila melanogaster	head	chrX	622583	625219	-	2.01687
Drosophila melanogaster	head	chrX	631201	631698	+	13.8038
Drosophila melanogaster	head	chrX	6377826	6379560	-	8.28173
Drosophila melanogaster	head	chrX	6470822	6471145	+	10.9603
Drosophila melanogaster	head	chrX	6479725	6482456	+	1.76171
Drosophila melanogaster	head	chrX	6482099	6482456	+	2.3408
Drosophila melanogaster	head	chrX	6524737	6525138	+	42.2836
Drosophila melanogaster	head	chrX	6538594	6539371	+	5.98304
Drosophila melanogaster	head	chrX	654340	654475	-	2.17063
Drosophila melanogaster	head	chrX	6603411	6603929	+	12.5786
Drosophila melanogaster	head	chrX	6617412	6618415	-	5.53561
Drosophila melanogaster	head	chrX	6870055	6871621	-	24.5739
Drosophila melanogaster	head	chrX	6984166	6984537	-	7.52175
Drosophila melanogaster	head	chrX	7126396	7127262	+	5.95733
Drosophila melanogaster	head	chrX	7539812	7541012	+	5.87174
Drosophila melanogaster	head	chrX	7556144	7557587	+	3.51835
Drosophila melanogaster	head	chrX	7556678	7557587	+	11.8372
Drosophila melanogaster	head	chrX	7730824	7731520	+	10.7609
Drosophila melanogaster	head	chrX	7820681	7820889	-	8.51507
Drosophila melanogaster	head	chrX	7820681	7820919	+	8.83246
Drosophila melanogaster	head	chrX	787254	788338	-	4.16204
Drosophila melanogaster	head	chrX	8085844	8086194	+	10.6118
Drosophila melanogaster	head	chrX	8085844	8098336	+	10.3281
Drosophila melanogaster	head	chrX	8098205	8104713	+	4.15448
Drosophila melanogaster	head	chrX	8102829	8104713	+	2.88567
Drosophila melanogaster	head	chrX	8117660	8118080	+	12.0202
Drosophila melanogaster	head	chrX	8117660	8122131	+	17.5609
Drosophila melanogaster	head	chrX	8129621	8131461	+	3.29041
Drosophila melanogaster	head	chrX	8425557	8426497	+	4.05423
Drosophila melanogaster	head	chrX	8534392	8536900	-	8.28091
Drosophila melanogaster	head	chrX	8662088	8662975	-	5.14134
Drosophila melanogaster	head	chrX	8761581	8762257	+	10.2676
Drosophila melanogaster	head	chrX	8781703	8782528	-	2.09895
Drosophila melanogaster	head	chrX	8893412	8896150	+	1.90996
Drosophila melanogaster	head	chrX	8910157	8912021	-	1.76781
Drosophila melanogaster	head	chrX	8990798	8992446	-	11.9224
Drosophila melanogaster	head	chrX	8991387	8992446	-	3.32437
Drosophila melanogaster	head	chrX	9226486	9227655	-	11.167
Drosophila melanogaster	head	chrX	9276642	9277398	-	9.58667
Drosophila melanogaster	head	chrX	9366031	9367299	-	2.90223
Drosophila melanogaster	head	chrX	9537689	9538400	-	19.3178
Drosophila melanogaster	head	chrX	9705820	9706189	+	22.7002
Drosophila melanogaster	head	chrX	9705820	9730839	+	2.72395
Drosophila melanogaster	head	chrXHet	51924	57124	+	2.32491
Drosophila melanogaster	head	chrXHet	66121	69231	+	2.16265
Drosophila melanogaster	head	chrXHet	67532	69231	-	4.52091
Drosophila melanogaster	head	chrXHet	9007	9671	+	25.9101
Homo Sapiens	brain	chr10	100923974	100926019	+	0.44807
Homo Sapiens	brain	chr10	101667885	101676436	-	0.71361
Homo Sapiens	brain	chr10	101672914	101676436	-	0.73125
Homo Sapiens	brain	chr10	101792838	101813606	-	8.53125
Homo Sapiens	brain	chr10	101797979	101800400	-	95.1795
Homo Sapiens	brain	chr10	101797979	101807901	-	0.342773
Homo Sapiens	brain	chr10	101797979	101810314	-	9.84615
Homo Sapiens	brain	chr10	101877803	101889490	-	13.1282
Homo Sapiens	brain	chr10	101939862	101957732	-	9.24942
Homo Sapiens	brain	chr10	102157018	102158214	+	0.342773
Homo Sapiens	brain	chr10	102685815	102705489	-	0.820513
Homo Sapiens	brain	chr10	103265406	103266034	-	21.8803
Homo Sapiens	brain	chr10	105167257	105201253	+	7.38461
Homo Sapiens	brain	chr10	106699213	106709341	-	16.8791
Homo Sapiens	brain	chr10	1072115	1086357	+	0.914063
Homo Sapiens	brain	chr10	1072115	1096246	+	1.56288
Homo Sapiens	brain	chr10	110100624	110132400	+	1.16797
Homo Sapiens	brain	chr10	110124016	110130486	+	1.70348
Homo Sapiens	brain	chr10	110596397	110598290	+	9.38819
Homo Sapiens	brain	chr10	110964124	110985765	+	0.472051
Homo Sapiens	brain	chr10	11249152	11275120	+	13.9487
Homo Sapiens	brain	chr10	112527086	112538330	+	13.9487
Homo Sapiens	brain	chr10	114843740	114848737	+	18.0513
Homo Sapiens	brain	chr10	114959725	114974385	+	5.22322
Homo Sapiens	brain	chr10	115114008	115315736	+	0.380859
Homo Sapiens	brain	chr10	115114008	115469329	+	1.26233
Homo Sapiens	brain	chr10	115114008	115727355	+	7.08232
Homo Sapiens	brain	chr10	115120184	115129535	+	5.82794
Homo Sapiens	brain	chr10	115120184	115165645	+	9.61448
Homo Sapiens	brain	chr10	115120184	115171292	+	0.575719
Homo Sapiens	brain	chr10	115120184	115173448	+	4.10256
Homo Sapiens	brain	chr10	115120184	115220503	+	3.97824
Homo Sapiens	brain	chr10	115120184	115241725	+	0.424876
Homo Sapiens	brain	chr10	115120184	115268444	+	3.8179
Homo Sapiens	brain	chr10	115120184	115302043	+	5.83476
Homo Sapiens	brain	chr10	115120184	115315736	+	0.348037
Homo Sapiens	brain	chr10	115120184	115334419	+	1.56809
Homo Sapiens	brain	chr10	115120184	115469329	+	1.41897
Homo Sapiens	brain	chr10	115120184	115727355	+	0.699849
Homo Sapiens	brain	chr10	115120184	115847991	+	0.729404
Homo Sapiens	brain	chr10	115215696	115268444	+	6.03897
Homo Sapiens	brain	chr10	115215696	115315736	+	11.1437
Homo Sapiens	brain	chr10	115215696	115426302	+	4.40486
Homo Sapiens	brain	chr10	115215696	115549536	+	28.4444
Homo Sapiens	brain	chr10	115241570	115394752	+	1.21875
Homo Sapiens	brain	chr10	115265192	115315736	+	0.547008
Homo Sapiens	brain	chr10	115281354	115334419	+	0.583984
Homo Sapiens	brain	chr10	115334281	115469329	+	1.06641
Homo Sapiens	brain	chr10	115394658	115469329	+	1.76726
Homo Sapiens	brain	chr10	115394658	115549536	+	1.06641
Homo Sapiens	brain	chr10	115426249	115469329	+	8.41551
Homo Sapiens	brain	chr10	115426249	115519324	+	0.445884
Homo Sapiens	brain	chr10	115426249	115727355	+	1.64103
Homo Sapiens	brain	chr10	115461940	115469329	+	4.91621
Homo Sapiens	brain	chr10	115461940	115519324	+	0.340684
Homo Sapiens	brain	chr10	115461940	115549536	+	5.33333
Homo Sapiens	brain	chr10	115461940	115727355	+	0.926758
Homo Sapiens	brain	chr10	115461974	115519324	+	5.10541
Homo Sapiens	brain	chr10	118685982	118707587	-	6.17798
Homo Sapiens	brain	chr10	118685982	118730410	-	0.822656
Homo Sapiens	brain	chr10	119041993	119044142	-	1.21875
Homo Sapiens	brain	chr10	119065398	119073937	-	18.0513
Homo Sapiens	brain	chr10	119902798	119904277	+	14.7692
Homo Sapiens	brain	chr10	120503817	120521095	+	6.5641
Homo Sapiens	brain	chr10	120513910	120521095	+	0.426563
Homo Sapiens	brain	chr10	12081471	12101181	+	29.5385
Homo Sapiens	brain	chr10	121790168	121841263	-	0.792188
Homo Sapiens	brain	chr10	121790168	121924329	-	0.469727
Homo Sapiens	brain	chr10	121836717	121913893	-	1.36094
Homo Sapiens	brain	chr10	121836717	121924329	-	7.91553
Homo Sapiens	brain	chr10	121870005	121913893	-	4.26563
Homo Sapiens	brain	chr10	12215739	12238485	+	5.47008
Homo Sapiens	brain	chr10	12230947	12238485	+	0.430147
Homo Sapiens	brain	chr10	122392302	122413045	+	2.05128
Homo Sapiens	brain	chr10	122392302	122424959	+	1.33301
Homo Sapiens	brain	chr10	12400015	12403369	+	3.64672
Homo Sapiens	brain	chr10	124408541	124412200	-	0.365625
Homo Sapiens	brain	chr10	124681606	124682379	-	0.956089
Homo Sapiens	brain	chr10	124681606	124696212	-	26.9858
Homo Sapiens	brain	chr10	124681606	124706887	-	1.34933
Homo Sapiens	brain	chr10	124940373	124943307	+	19.1453
Homo Sapiens	brain	chr10	124942456	124943307	+	0.446875
Homo Sapiens	brain	chr10	125038996	125111093	-	1.09402
Homo Sapiens	brain	chr10	126503956	126513939	-	4.92308
Homo Sapiens	brain	chr10	126970701	126990603	+	0.377813
Homo Sapiens	brain	chr10	126970701	127000307	+	6.43282
Homo Sapiens	brain	chr10	127008731	127037816	+	4.59487
Homo Sapiens	brain	chr10	12998337	13055196	-	1.625
Homo Sapiens	brain	chr10	130166506	130171636	+	11.282
Homo Sapiens	brain	chr10	13049673	13055196	-	1.67578
Homo Sapiens	brain	chr10	131104264	131134448	-	1.59961
Homo Sapiens	brain	chr10	13118887	13136897	+	16.4103
Homo Sapiens	brain	chr10	13127744	13136897	+	0.73402
Homo Sapiens	brain	chr10	131934457	131945459	+	12.3077
Homo Sapiens	brain	chr10	132690391	132710456	+	5.47008
Homo Sapiens	brain	chr10	13659322	13675044	-	3.28205
Homo Sapiens	brain	chr10	13663452	13675044	-	0.457031
Homo Sapiens	brain	chr10	13737843	13762680	-	3.78698
Homo Sapiens	brain	chr10	14896845	14897517	+	2.87179
Homo Sapiens	brain	chr10	15796099	15821726	-	2.46154
Homo Sapiens	brain	chr10	15796099	15847943	-	1.17522
Homo Sapiens	brain	chr10	15816834	15843272	-	5.1282
Homo Sapiens	brain	chr10	15816834	15847943	-	1.03871
Homo Sapiens	brain	chr10	15821655	15843272	-	9.34122
Homo Sapiens	brain	chr10	15833629	15843272	-	0.870536
Homo Sapiens	brain	chr10	15833629	15847943	-	3.72707
Homo Sapiens	brain	chr10	16752538	16782084	-	1.93062
Homo Sapiens	brain	chr10	17704430	17705741	+	1.40659
Homo Sapiens	brain	chr10	17977901	18003358	+	0.355469
Homo Sapiens	brain	chr10	179993	221356	+	0.585
Homo Sapiens	brain	chr10	179993	249088	+	0.464286
Homo Sapiens	brain	chr10	18527587	18536196	+	5.47008
Homo Sapiens	brain	chr10	20143294	20177409	+	1.72656
Homo Sapiens	brain	chr10	20840738	20869841	-	0.33676
Homo Sapiens	brain	chr10	20957730	20961779	-	11.8154
Homo Sapiens	brain	chr10	21713771	21727928	+	16.4103
Homo Sapiens	brain	chr10	21882281	21920963	-	0.463655
Homo Sapiens	brain	chr10	21904521	21920963	-	9.4359
Homo Sapiens	brain	chr10	21904521	21929141	-	2.74219
Homo Sapiens	brain	chr10	22591628	22609717	-	22.9744
Homo Sapiens	brain	chr10	24380868	24382352	+	6.81657
Homo Sapiens	brain	chr10	24380868	24384423	+	1.67578
Homo Sapiens	brain	chr10	24937183	24942436	-	17.7231
Homo Sapiens	brain	chr10	25395910	25412473	+	13.9487
Homo Sapiens	brain	chr10	26511746	26513660	+	0.914063
Homo Sapiens	brain	chr10	26759061	26770345	-	3.86813
Homo Sapiens	brain	chr10	27532506	27533994	+	0.503906
Homo Sapiens	brain	chr10	27673959	27675554	-	2.52465
Homo Sapiens	brain	chr10	28069771	28089841	-	1.09402
Homo Sapiens	brain	chr10	28119650	28131691	-	0.775568
Homo Sapiens	brain	chr10	28583398	28596041	+	0.637074
Homo Sapiens	brain	chr10	30108786	30110831	+	3.35156
Homo Sapiens	brain	chr10	31373017	31461237	+	6.5641
Homo Sapiens	brain	chr10	31908171	31910563	-	12.9895
Homo Sapiens	brain	chr10	32019857	32021287	-	27.3504
Homo Sapiens	brain	chr10	32451591	32456334	+	0.473958
Homo Sapiens	brain	chr10	32451591	32474023	+	0.504258
Homo Sapiens	brain	chr10	32451591	32481782	+	1.77778
Homo Sapiens	brain	chr10	32451591	32518505	+	0.639844
Homo Sapiens	brain	chr10	32451591	32544301	+	3.51648
Homo Sapiens	brain	chr10	32451591	32584304	+	0.609375
Homo Sapiens	brain	chr10	32543299	32584304	+	2.56555
Homo Sapiens	brain	chr10	32565557	32584304	+	0.348214
Homo Sapiens	brain	chr10	32685969	32729457	+	0.365625
Homo Sapiens	brain	chr10	34269656	34284245	-	3.88477
Homo Sapiens	brain	chr10	34359146	34384254	-	1.10993
Homo Sapiens	brain	chr10	35032434	35044868	-	4.02797
Homo Sapiens	brain	chr10	35032434	35071339	-	0.507813
Homo Sapiens	brain	chr10	35296455	35299259	-	9.84615
Homo Sapiens	brain	chr10	35501500	35530243	+	18.8718
Homo Sapiens	brain	chr10	35516522	35530243	+	0.555607
Homo Sapiens	brain	chr10	43154896	43158931	+	1.94374
Homo Sapiens	brain	chr10	43154896	43176032	+	11.6923
Homo Sapiens	brain	chr10	45457784	45464327	-	13.1282
Homo Sapiens	brain	chr10	45639815	45663842	-	0.358456
Homo Sapiens	brain	chr10	45862985	45964871	-	0.710938
Homo Sapiens	brain	chr10	45888164	45900426	-	0.65641
Homo Sapiens	brain	chr10	45939360	45962994	-	21.9487
Homo Sapiens	brain	chr10	45975453	45988847	+	36.1026
Homo Sapiens	brain	chr10	46795805	46798168	+	4.50409
Homo Sapiens	brain	chr10	48050281	48052644	-	1.67578
Homo Sapiens	brain	chr10	48050281	48060020	-	8.40205
Homo Sapiens	brain	chr10	4830674	4873307	+	24.6154
Homo Sapiens	brain	chr10	4830674	4909606	+	13.1282
Homo Sapiens	brain	chr10	48401611	48404981	+	0.457031
Homo Sapiens	brain	chr10	48401611	48410168	+	3.12388
Homo Sapiens	brain	chr10	49857305	49869555	-	1.40659
Homo Sapiens	brain	chr10	49908454	49935142	-	0.457961
Homo Sapiens	brain	chr10	49915916	49935142	-	0.924944
Homo Sapiens	brain	chr10	49932099	49935142	-	0.345313
Homo Sapiens	brain	chr10	49952125	49973142	+	3.28205
Homo Sapiens	brain	chr10	50433475	50466932	-	2.78261
Homo Sapiens	brain	chr10	50433475	50519921	-	0.739955
Homo Sapiens	brain	chr10	50433475	50590247	-	7.67765
Homo Sapiens	brain	chr10	50460672	50590247	-	2.29744
Homo Sapiens	brain	chr10	5773841	5800705	-	0.543139
Homo Sapiens	brain	chr10	5794884	5800705	-	11.1011
Homo Sapiens	brain	chr10	60084601	60085253	-	0.828369
Homo Sapiens	brain	chr10	63206594	63209235	-	1.82813
Homo Sapiens	brain	chr10	63380317	63404965	-	0.365625
Homo Sapiens	brain	chr10	63380317	63455089	-	0.375
Homo Sapiens	brain	chr10	63610186	63619800	+	4.68864
Homo Sapiens	brain	chr10	64883697	64936771	+	7.69231
Homo Sapiens	brain	chr10	67954594	67966802	-	0.670313
Homo Sapiens	brain	chr10	67954594	68014186	-	14.2222
Homo Sapiens	brain	chr10	67966682	68025676	-	13.1282
Homo Sapiens	brain	chr10	67988662	68014186	-	3.96581
Homo Sapiens	brain	chr10	68355352	68364113	-	1.72656
Homo Sapiens	brain	chr10	68393137	68394451	-	0.385938
Homo Sapiens	brain	chr10	68393137	68401737	-	12.1436
Homo Sapiens	brain	chr10	68468122	68470163	-	6.04588
Homo Sapiens	brain	chr10	68483419	68506718	-	11.282
Homo Sapiens	brain	chr10	68487143	68493570	-	1.36094
Homo Sapiens	brain	chr10	68487143	68506718	-	9.12299
Homo Sapiens	brain	chr10	68644697	68647005	+	0.741848
Homo Sapiens	brain	chr10	68736875	68749685	+	11.4872
Homo Sapiens	brain	chr10	68737844	68742569	+	0.418945
Homo Sapiens	brain	chr10	68747160	68747566	+	3.28205
Homo Sapiens	brain	chr10	68787926	68788328	+	5.41538
Homo Sapiens	brain	chr10	68881957	68892773	+	0.575521
Homo Sapiens	brain	chr10	68936935	68943257	+	2.37037
Homo Sapiens	brain	chr10	68959805	68960249	+	0.533203
Homo Sapiens	brain	chr10	69483690	69485215	+	4.92308
Homo Sapiens	brain	chr10	70090059	70095753	+	1.76719
Homo Sapiens	brain	chr10	70152262	70161069	-	49.2308
Homo Sapiens	brain	chr10	70844472	70859499	+	0.632813
Homo Sapiens	brain	chr10	70844472	70868433	+	3.61026
Homo Sapiens	brain	chr10	7220410	7227937	-	0.380859
Homo Sapiens	brain	chr10	7220410	7285954	-	0.799805
Homo Sapiens	brain	chr10	72340788	72341170	-	183.795
Homo Sapiens	brain	chr10	7243557	7285954	-	0.746174
Homo Sapiens	brain	chr10	7243557	7381949	-	18.0513
Homo Sapiens	brain	chr10	72562894	72566794	-	1.01563
Homo Sapiens	brain	chr10	72708282	72715902	+	3.7296
Homo Sapiens	brain	chr10	7276891	7285954	-	2.73504
Homo Sapiens	brain	chr10	73146275	73163950	-	1.59961
Homo Sapiens	brain	chr10	73174686	73193593	+	6.92877
Homo Sapiens	brain	chr10	73536268	73539593	-	6.79853
Homo Sapiens	brain	chr10	73545537	73576361	-	1.15781
Homo Sapiens	brain	chr10	73571420	73576361	-	1.09402
Homo Sapiens	brain	chr10	73571420	73576621	-	2.01094
Homo Sapiens	brain	chr10	73575511	73576361	-	1.85507
Homo Sapiens	brain	chr10	7367648	7381949	-	4.5011
Homo Sapiens	brain	chr10	73817022	73824084	-	21.3333
Homo Sapiens	brain	chr10	74314666	74398579	+	0.964844
Homo Sapiens	brain	chr10	74838682	74843478	+	5.3209
Homo Sapiens	brain	chr10	74969659	74989112	+	0.771875
Homo Sapiens	brain	chr10	76944772	76970067	-	1.48688
Homo Sapiens	brain	chr10	77039527	77079550	-	2.55271
Homo Sapiens	brain	chr10	7759889	7769345	-	0.426563
Homo Sapiens	brain	chr10	7797046	7802854	+	4.06876
Homo Sapiens	brain	chr10	82951468	82985347	+	2.89593
Homo Sapiens	brain	chr10	84417770	84477664	+	10.3932
Homo Sapiens	brain	chr10	84425730	84477664	+	0.40625
Homo Sapiens	brain	chr10	84438511	84477664	+	7.71422
Homo Sapiens	brain	chr10	84463932	84477664	+	2.19375
Homo Sapiens	brain	chr10	85854495	85916239	-	1.67578
Homo Sapiens	brain	chr10	863742	864270	-	1.82813
Homo Sapiens	brain	chr10	863742	885760	-	5.83476
Homo Sapiens	brain	chr10	86451966	86461287	-	0.820513
Homo Sapiens	brain	chr10	86451966	86473973	-	0.513158
Homo Sapiens	brain	chr10	87057690	87062835	-	12.4718
Homo Sapiens	brain	chr10	88901655	88922436	+	7.54872
Homo Sapiens	brain	chr10	91460426	91462184	+	2.01972
Homo Sapiens	brain	chr10	91827016	91842391	+	5.33203
Homo Sapiens	brain	chr10	92081319	92091944	-	0.457031
Homo Sapiens	brain	chr10	92143028	92181019	-	8.20513
Homo Sapiens	brain	chr10	92151232	92181019	-	0.710938
Homo Sapiens	brain	chr10	92508727	92537550	-	39.3846
Homo Sapiens	brain	chr10	92531747	92537550	-	0.997159
Homo Sapiens	brain	chr10	92893348	92899644	+	0.495117
Homo Sapiens	brain	chr10	92893348	92909631	+	4.21978
Homo Sapiens	brain	chr10	92893348	92920050	+	0.875977
Homo Sapiens	brain	chr10	92893348	92955714	+	3.28205
Homo Sapiens	brain	chr10	93670769	93700106	-	1.625
Homo Sapiens	brain	chr10	93676652	93687449	-	11.4872
Homo Sapiens	brain	chr10	94441895	94474783	+	2.95385
Homo Sapiens	brain	chr10	94441895	94500327	+	2.55938
Homo Sapiens	brain	chr10	94441895	94511654	+	2.13281
Homo Sapiens	brain	chr10	94441895	94522453	+	12.2331
Homo Sapiens	brain	chr10	94474667	94500327	+	95.1795
Homo Sapiens	brain	chr10	94493364	94500327	+	10.6035
Homo Sapiens	brain	chr10	94500220	94511654	+	22.9744
Homo Sapiens	brain	chr10	94521954	94531460	+	1.01563
Homo Sapiens	brain	chr10	95339132	95346452	-	38.5641
Homo Sapiens	brain	chr10	96544075	96576829	-	1.14258
Homo Sapiens	brain	chr10	96884402	96907747	+	1.625
Homo Sapiens	brain	chr10	96907264	96944245	+	3.28205
Homo Sapiens	brain	chr1	100049908	100069685	+	0.870536
Homo Sapiens	brain	chr1	100906851	100921841	+	1.79766
Homo Sapiens	brain	chr1	100913662	100974902	+	0.42095
Homo Sapiens	brain	chr1	10095460	10105744	+	4.31355
Homo Sapiens	brain	chr1	10149183	10161286	+	0.396094
Homo Sapiens	brain	chr1	101806075	101837025	-	6.5641
Homo Sapiens	brain	chr1	10271501	10276399	+	121.436
Homo Sapiens	brain	chr1	10275427	10282533	+	4.59487
Homo Sapiens	brain	chr1	10291081	10297246	+	4.68864
Homo Sapiens	brain	chr1	102979381	102989571	-	9.18974
Homo Sapiens	brain	chr1	103565434	103575540	+	2.31884
Homo Sapiens	brain	chr1	103565434	103716018	+	2.10989
Homo Sapiens	brain	chr1	10365099	10365648	+	2.10989
Homo Sapiens	brain	chr1	10433841	10442441	+	2.46154
Homo Sapiens	brain	chr1	10440346	10442441	+	0.685547
Homo Sapiens	brain	chr1	107324281	107324922	+	4.98872
Homo Sapiens	brain	chr1	107683487	107705061	-	7.38461
Homo Sapiens	brain	chr1	108148278	108161293	-	8.90842
Homo Sapiens	brain	chr1	108624644	108629657	+	0.609375
Homo Sapiens	brain	chr1	108650210	108657579	-	7.22051
Homo Sapiens	brain	chr1	109002223	109011718	-	9.84615
Homo Sapiens	brain	chr1	109004591	109011718	-	7.61719
Homo Sapiens	brain	chr1	109342013	109345881	-	3.96094
Homo Sapiens	brain	chr11	103115176	103121496	+	1.98047
Homo Sapiens	brain	chr11	103219914	103223086	+	0.478795
Homo Sapiens	brain	chr11	103280347	103323990	+	4.26563
Homo Sapiens	brain	chr11	103280347	103358359	+	1.36752
Homo Sapiens	brain	chr11	103303092	103316620	+	23.3026
Homo Sapiens	brain	chr11	103303092	103323990	+	0.802344
Homo Sapiens	brain	chr11	103303092	103358359	+	3.8042
Homo Sapiens	brain	chr11	103311877	103323990	+	27.5692
Homo Sapiens	brain	chr11	103399662	103436032	+	9.84615
Homo Sapiens	brain	chr11	106939459	106986131	-	6.81657
Homo Sapiens	brain	chr11	106978618	106986131	-	0.380859
Homo Sapiens	brain	chr1	11070899	11076948	-	13.1282
Homo Sapiens	brain	chr11	107390073	107418287	-	18.9201
Homo Sapiens	brain	chr11	108046269	108054955	+	1.08389
Homo Sapiens	brain	chr11	108046269	108078240	+	9.37729
Homo Sapiens	brain	chr11	108049889	108054955	+	0.431641
Homo Sapiens	brain	chr11	108049889	108089623	+	4.10256
Homo Sapiens	brain	chr11	108227594	108229323	+	17.1136
Homo Sapiens	brain	chr11	108227594	108235834	+	0.418945
Homo Sapiens	brain	chr11	108258985	108267342	+	5.10541
Homo Sapiens	brain	chr11	108267170	108271406	+	3.28205
Homo Sapiens	brain	chr11	108271063	108293477	+	0.380859
Homo Sapiens	brain	chr11	108301647	108304852	+	11.159
Homo Sapiens	brain	chr11	108301647	108317521	+	0.4875
Homo Sapiens	brain	chr11	108767936	108852209	+	7.92188
Homo Sapiens	brain	chr11	110136662	110137414	+	5.15751
Homo Sapiens	brain	chr11	111836164	111853736	-	52.5128
Homo Sapiens	brain	chr11	111844600	111865251	-	5.62637
Homo Sapiens	brain	chr11	111989004	111996146	+	18.0513
Homo Sapiens	brain	chr11	112199698	112217889	+	1.82813
Homo Sapiens	brain	chr11	113202378	113214511	+	2.13281
Homo Sapiens	brain	chr11	11327085	11341004	-	0.975
Homo Sapiens	brain	chr11	113840597	113852633	-	0.783482
Homo Sapiens	brain	chr11	115214607	115240420	-	9.4359
Homo Sapiens	brain	chr11	117152440	117163892	+	14.5168
Homo Sapiens	brain	chr11	118551785	118559864	-	1.27252
Homo Sapiens	brain	chr11	118554458	118559864	-	4.03945
Homo Sapiens	brain	chr11	118583178	118584644	+	0.575521
Homo Sapiens	brain	chr11	118786051	118786518	-	10.0513
Homo Sapiens	brain	chr11	120406117	120409991	+	16.4103
Homo Sapiens	brain	chr11	120473049	120477526	+	7.23391
Homo Sapiens	brain	chr11	120474559	120477526	+	0.832248
Homo Sapiens	brain	chr11	120475339	120477526	+	8.39208
Homo Sapiens	brain	chr11	120575668	120577289	+	2.27219
Homo Sapiens	brain	chr11	121045673	121060085	+	7.49549
Homo Sapiens	brain	chr11	122956495	122957491	+	0.652902
Homo Sapiens	brain	chr1	112541950	112611003	-	13.1282
Homo Sapiens	brain	chr1	112550600	112584126	-	9.84615
Homo Sapiens	brain	chr1	112555867	112616895	-	3.93846
Homo Sapiens	brain	chr1	112581991	112616895	-	6.09524
Homo Sapiens	brain	chr11	126001718	126021520	-	3.04688
Homo Sapiens	brain	chr1	112653597	112659779	+	2.76383
Homo Sapiens	brain	chr11	129040927	129066868	-	5.04931
Homo Sapiens	brain	chr11	129040927	129124894	-	2.28516
Homo Sapiens	brain	chr11	129040927	129164427	-	0.364672
Homo Sapiens	brain	chr11	129062279	129066868	-	2.08203
Homo Sapiens	brain	chr11	129062279	129124894	-	15.5897
Homo Sapiens	brain	chr11	129062279	129164427	-	31.1795
Homo Sapiens	brain	chr11	129093620	129124894	-	8.37891
Homo Sapiens	brain	chr11	129093620	129164427	-	3.07367
Homo Sapiens	brain	chr11	129123445	129164427	-	10.0431
Homo Sapiens	brain	chr11	129161604	129164427	-	0.609375
Homo Sapiens	brain	chr11	129164318	129269715	-	4.92308
Homo Sapiens	brain	chr1	112917177	112929352	-	9.84615
Homo Sapiens	brain	chr11	130109428	130122513	+	0.761719
Homo Sapiens	brain	chr11	130260855	130261929	-	0.58959
Homo Sapiens	brain	chr11	13403167	13421838	-	4.37607
Homo Sapiens	brain	chr11	13403167	13445181	-	0.496773
Homo Sapiens	brain	chr11	13413529	13421838	-	2.41835
Homo Sapiens	brain	chr11	13413529	13445181	-	0.850177
Homo Sapiens	brain	chr1	114399456	114407100	-	51.4188
Homo Sapiens	brain	chr1	114463103	114463556	-	2.28516
Homo Sapiens	brain	chr1	114463103	114464388	-	4.18197
Homo Sapiens	brain	chr11	14859042	14861366	+	0.736328
Homo Sapiens	brain	chr11	16318445	16341252	-	0.952149
Homo Sapiens	brain	chr11	17091995	17092276	-	6.5641
Homo Sapiens	brain	chr11	17102661	17114465	-	2.4375
Homo Sapiens	brain	chr1	117402185	117405645	+	0.441797
Homo Sapiens	brain	chr1	117402185	117414831	+	7.9622
Homo Sapiens	brain	chr1	117402185	117420649	+	0.618461
Homo Sapiens	brain	chr1	117402185	117442325	+	7.8602
Homo Sapiens	brain	chr1	117402185	117466427	+	0.604211
Homo Sapiens	brain	chr1	117442230	117502970	+	4.68864
Homo Sapiens	brain	chr1	117460488	117502970	+	6.00146
Homo Sapiens	brain	chr1	117460488	117522937	+	0.837891
Homo Sapiens	brain	chr1	117466333	117522937	+	8.20513
Homo Sapiens	brain	chr1	117493146	117502970	+	0.426563
Homo Sapiens	brain	chr1	117870395	117920424	-	0.8125
Homo Sapiens	brain	chr1	117870446	117920424	-	4.52697
Homo Sapiens	brain	chr11	17878207	18008076	-	5.47008
Homo Sapiens	brain	chr11	17878207	18010139	-	0.726563
Homo Sapiens	brain	chr1	117881822	117920424	-	2.18803
Homo Sapiens	brain	chr1	117896832	117920424	-	5.83476
Homo Sapiens	brain	chr1	117911993	117918736	-	2.05664
Homo Sapiens	brain	chr11	17959469	18008076	-	29.5385
Homo Sapiens	brain	chr11	17988596	18008076	-	10.7839
Homo Sapiens	brain	chr11	17988596	18010139	-	1.82813
Homo Sapiens	brain	chr11	18283794	18285459	-	3.75092
Homo Sapiens	brain	chr11	18291441	18292019	-	3.87879
Homo Sapiens	brain	chr11	18291441	18292976	-	0.585
Homo Sapiens	brain	chr11	19350372	19351027	+	3.35156
Homo Sapiens	brain	chr1	12001400	12002103	+	6.71676
Homo Sapiens	brain	chr1	120251413	120278036	+	0.632813
Homo Sapiens	brain	chr11	20395802	20426865	+	0.710938
Homo Sapiens	brain	chr11	20402918	20426865	+	0.783482
Homo Sapiens	brain	chr11	20402918	20464546	+	0.457031
Homo Sapiens	brain	chr1	120548288	120549092	-	2.87179
Homo Sapiens	brain	chr1	120620354	120646928	-	7.14329
Homo Sapiens	brain	chr1	121118193	143904590	-	1.67578
Homo Sapiens	brain	chr1	121365292	121374954	+	0.330078
Homo Sapiens	brain	chr11	22203803	22227586	+	82.0513
Homo Sapiens	brain	chr11	22203803	22239684	+	0.632813
Homo Sapiens	brain	chr11	22221096	22263043	+	0.571289
Homo Sapiens	brain	chr11	22834906	22838364	+	11.159
Homo Sapiens	brain	chr1	12318071	12322746	+	111.59
Homo Sapiens	brain	chr11	28211061	28296931	+	0.430765
Homo Sapiens	brain	chr11	2969802	2972243	-	19.6923
Homo Sapiens	brain	chr11	30330885	30336826	+	9.29914
Homo Sapiens	brain	chr11	32927156	32935435	+	3.53452
Homo Sapiens	brain	chr11	33286412	33287511	+	8.22644
Homo Sapiens	brain	chr11	33286412	33328633	+	0.457031
Homo Sapiens	brain	chr11	34071725	34076642	+	1.31282
Homo Sapiens	brain	chr11	34089394	34092056	+	26.9128
Homo Sapiens	brain	chr11	34931403	34984728	+	4.92308
Homo Sapiens	brain	chr11	34957383	34978182	+	2.3292
Homo Sapiens	brain	chr11	34957383	34992379	+	108.308
Homo Sapiens	brain	chr11	36227084	36227430	+	9.07391
Homo Sapiens	brain	chr11	36610080	36648155	+	3.14844
Homo Sapiens	brain	chr11	36703117	36864936	+	0.792188
Homo Sapiens	brain	chr1	13715540	13749487	+	3.66817
Homo Sapiens	brain	chr1	13730999	13742157	+	9.4359
Homo Sapiens	brain	chr1	13730999	13749487	+	2.74219
Homo Sapiens	brain	chr1	13773077	13782831	+	2.55271
Homo Sapiens	brain	chr11	4101992	4112062	+	8.53333
Homo Sapiens	brain	chr11	41222796	41331127	-	0.761719
Homo Sapiens	brain	chr11	42650731	62841742	+	0.65641
Homo Sapiens	brain	chr1	14282170	14284781	+	0.51416
Homo Sapiens	brain	chr11	43326506	43335994	+	6.5641
Homo Sapiens	brain	chr1	144054437	144055421	+	3.12305
Homo Sapiens	brain	chr1	144905090	144906074	-	39.3846
Homo Sapiens	brain	chr1	145839889	145841071	+	0.679688
Homo Sapiens	brain	chr1	145866609	145868400	-	7.38461
Homo Sapiens	brain	chr11	46076753	46092223	-	0.893084
Homo Sapiens	brain	chr11	46084165	46092223	-	1.82813
Homo Sapiens	brain	chr11	46433473	46443598	-	13.9487
Homo Sapiens	brain	chr11	46493607	46512813	-	1.94492
Homo Sapiens	brain	chr1	146504740	146505412	+	5.78906
Homo Sapiens	brain	chr1	146989573	146993707	+	1.64103
Homo Sapiens	brain	chr1	146989573	149515930	+	0.609375
Homo Sapiens	brain	chr1	147252622	147259918	+	0.335156
Homo Sapiens	brain	chr1	147265931	147268878	+	15.0974
Homo Sapiens	brain	chr1	147275353	147285487	+	0.761719
Homo Sapiens	brain	chr11	47482694	47489024	-	0.723633
Homo Sapiens	brain	chr11	47483452	47484523	-	18.0513
Homo Sapiens	brain	chr1	147648245	147659775	-	4.10256
Homo Sapiens	brain	chr11	47797778	47801930	-	15.3162
Homo Sapiens	brain	chr1	147966553	147988521	+	2.05128
Homo Sapiens	brain	chr1	148227987	148228657	-	8.20513
Homo Sapiens	brain	chr1	148863249	148889894	+	32.547
Homo Sapiens	brain	chr1	148931799	148937864	+	2.58984
Homo Sapiens	brain	chr1	148961836	148969030	+	10.6667
Homo Sapiens	brain	chr1	149655698	149669310	+	0.587349
Homo Sapiens	brain	chr1	150440922	150446401	+	0.895105
Homo Sapiens	brain	chr1	150444250	150464727	+	2.4375
Homo Sapiens	brain	chr1	151315572	151316509	-	1.87546
Homo Sapiens	brain	chr1	151408099	151408828	-	1.72656
Homo Sapiens	brain	chr1	151638887	151693039	+	5.15751
Homo Sapiens	brain	chr1	151658234	151668635	+	5.07226
Homo Sapiens	brain	chr1	151658234	151683445	+	0.914063
Homo Sapiens	brain	chr1	152308554	152310162	+	0.558594
Homo Sapiens	brain	chr1	152332582	152341210	+	21.8803
Homo Sapiens	brain	chr1	154234590	154235291	+	44.3077
Homo Sapiens	brain	chr1	15534236	15536814	+	0.571289
Homo Sapiens	brain	chr1	155378280	155415923	-	2.24707
Homo Sapiens	brain	chr1	155415743	155439068	-	26.2564
Homo Sapiens	brain	chr1	155438326	155439068	-	0.570169
Homo Sapiens	brain	chr1	155438326	155459898	-	3.97949
Homo Sapiens	brain	chr1	155670319	155784089	-	6.2906
Homo Sapiens	brain	chr1	155675009	155679512	-	0.841353
Homo Sapiens	brain	chr1	155676547	155679512	-	6.47901
Homo Sapiens	brain	chr1	155676547	155784089	-	0.47561
Homo Sapiens	brain	chr1	155717005	155726019	+	28.4444
Homo Sapiens	brain	chr1	155721516	155726019	+	0.860294
Homo Sapiens	brain	chr1	155725381	155726019	+	2.05128
Homo Sapiens	brain	chr1	155725381	155727738	+	2.19375
Homo Sapiens	brain	chr1	155764999	155766709	-	13.2247
Homo Sapiens	brain	chr1	155853275	155853806	-	5.47008
Homo Sapiens	brain	chr1	155867964	155868791	+	1.16797
Homo Sapiens	brain	chr1	155880499	155881501	+	4.92308
Homo Sapiens	brain	chr1	15717892	15721388	+	124.718
Homo Sapiens	brain	chr11	58549785	58551232	-	6.51242
Homo Sapiens	brain	chr11	59658865	59659469	-	12.8
Homo Sapiens	brain	chr1	160323430	160332557	-	38.2906
Homo Sapiens	brain	chr11	61132419	61138835	-	1.3058
Homo Sapiens	brain	chr11	61366044	61367998	+	2.87179
Homo Sapiens	brain	chr1	161846448	161863312	+	0.670313
Homo Sapiens	brain	chr1	161846448	161912380	+	4.68864
Homo Sapiens	brain	chr11	63219914	63371238	+	1.37109
Homo Sapiens	brain	chr11	63658760	63659252	-	17.5043
Homo Sapiens	brain	chr11	64685645	64685947	-	5.30177
Homo Sapiens	brain	chr1	165890203	165891322	+	1.11719
Homo Sapiens	brain	chr11	66639699	66640123	+	0.761719
Homo Sapiens	brain	chr1	167332469	167338258	+	11.5966
Homo Sapiens	brain	chr1	167951799	167975015	+	4.77344
Homo Sapiens	brain	chr1	167966628	167993440	+	5.94141
Homo Sapiens	brain	chr1	168038370	168045227	+	0.558594
Homo Sapiens	brain	chr11	68166981	68175183	-	2.13281
Homo Sapiens	brain	chr11	68166981	68190152	-	1.14872
Homo Sapiens	brain	chr11	68569747	68576043	+	9.11681
Homo Sapiens	brain	chr11	68583042	68596218	+	1.75195
Homo Sapiens	brain	chr11	68591575	68600494	+	14.7692
Homo Sapiens	brain	chr11	68596096	68603492	+	0.681066
Homo Sapiens	brain	chr1	169230717	169287408	-	0.75
Homo Sapiens	brain	chr1	169287302	169324500	-	0.761719
Homo Sapiens	brain	chr11	69667894	69673321	-	16.4103
Homo Sapiens	brain	chr1	169978084	170031975	-	7.30877
Homo Sapiens	brain	chr11	70330172	70335694	+	10.1744
Homo Sapiens	brain	chr1	171579353	171587751	+	12.3077
Homo Sapiens	brain	chr1	1716345	1722831	-	0.457031
Homo Sapiens	brain	chr1	172038318	172055926	+	0.652902
Homo Sapiens	brain	chr1	172042008	172131288	+	7.00781
Homo Sapiens	brain	chr1	172387132	172388809	+	38.1911
Homo Sapiens	brain	chr1	172551511	172557794	+	3.08899
Homo Sapiens	brain	chr11	72984087	72989097	-	6.15385
Homo Sapiens	brain	chr11	7303038	7313941	+	6.19531
Homo Sapiens	brain	chr11	73707419	73718718	-	0.449539
Homo Sapiens	brain	chr11	73707419	73718890	-	10.3932
Homo Sapiens	brain	chr11	73707419	73720899	-	1.26804
Homo Sapiens	brain	chr11	73707419	73730823	-	0.410256
Homo Sapiens	brain	chr1	173992754	173993135	-	15.1795
Homo Sapiens	brain	chr11	7416041	7420635	+	0.783482
Homo Sapiens	brain	chr1	174272413	174394145	+	9.61172
Homo Sapiens	brain	chr1	174370978	174394145	+	6.5641
Homo Sapiens	brain	chr1	174637374	174702256	+	0.609375
Homo Sapiens	brain	chr11	74789625	74817714	+	0.499688
Homo Sapiens	brain	chr11	74848114	74930372	-	2.81319
Homo Sapiens	brain	chr11	74859157	74863021	-	0.457031
Homo Sapiens	brain	chr11	74936883	74940882	-	7.87692
Homo Sapiens	brain	chr11	74965033	74969699	+	1.82813
Homo Sapiens	brain	chr11	75879878	76016980	+	36.1026
Homo Sapiens	brain	chr1	176043185	176136547	-	1.1317
Homo Sapiens	brain	chr1	176081151	176136547	-	20.7863
Homo Sapiens	brain	chr1	176116623	176136547	-	6.7829
Homo Sapiens	brain	chr1	176149005	176184692	-	10.4773
Homo Sapiens	brain	chr1	176162868	176184692	-	0.799805
Homo Sapiens	brain	chr11	76463820	76472840	+	114.872
Homo Sapiens	brain	chr11	76513385	76528466	+	1.82813
Homo Sapiens	brain	chr1	177255918	177257384	+	2.55271
Homo Sapiens	brain	chr11	77358897	77392541	-	0.914063
Homo Sapiens	brain	chr11	77374327	77379994	-	5.68889
Homo Sapiens	brain	chr11	77619605	77625818	-	0.473958
Homo Sapiens	brain	chr11	77619605	77629899	-	2.76383
Homo Sapiens	brain	chr11	77624962	77625818	-	6.86247
Homo Sapiens	brain	chr11	77624962	77629899	-	1.82813
Homo Sapiens	brain	chr11	77675035	77693611	-	6.5641
Homo Sapiens	brain	chr11	77683709	77693611	-	1.31282
Homo Sapiens	brain	chr11	77691158	77702495	-	0.348214
Homo Sapiens	brain	chr11	77693506	77702495	-	8.75214
Homo Sapiens	brain	chr11	77722054	77725699	-	2.34432
Homo Sapiens	brain	chr1	178456720	178467421	+	1.92268
Homo Sapiens	brain	chr11	78465875	78493195	-	10.7839
Homo Sapiens	brain	chr11	78469246	78493195	-	0.528125
Homo Sapiens	brain	chr11	79148709	79297543	-	9.84615
Homo Sapiens	brain	chr1	180003173	180006567	+	0.73125
Homo Sapiens	brain	chr1	180397515	180430262	-	1.52344
Homo Sapiens	brain	chr1	180397515	180495525	-	10.8186
Homo Sapiens	brain	chr1	180984676	181005463	-	4.2578
Homo Sapiens	brain	chr11	81274875	81339428	+	9.18974
Homo Sapiens	brain	chr11	8137377	8140193	-	6.17026
Homo Sapiens	brain	chr1	1815755	1825499	-	2.28516
Homo Sapiens	brain	chr1	181577765	181580776	+	8.20513
Homo Sapiens	brain	chr11	83206057	83236509	+	18.3795
Homo Sapiens	brain	chr11	83273646	83278829	-	6.5641
Homo Sapiens	brain	chr11	83273646	83280260	-	0.732897
Homo Sapiens	brain	chr11	83786689	83788923	-	0.364672
Homo Sapiens	brain	chr11	84059314	84073268	-	16.4103
[truncated: 47,719 more rows]

## Sheet: Drosophila.head
						Mock					RnaseR
chr	locA	locB	strand	srcp	reads_fc	reads_ciri	reads_ce	reads_crf		srcp	reads_fc	reads_ciri	reads_ce	reads_crf
chr2L	10126000	10127877	-	5	8	10	10	2		51	140	11	99	6
chr2L	10126000	10137559	-	1	0	2	1	0		2	2	0	2	0
chr2L	10409710	10410409	+	0	0	0	0	0		1	2	1	0	1
chr2L	1061233	1062213	-	1	0	0	0	0		0	6	0	0	0
chr2L	10619879	10620635	+	1	0	0	1	0		6	15	3	8	3
chr2L	10619879	10625343	+	0	1	0	0	0		0	1	0	0	0
chr2L	10693333	10693420	-	0	0	0	0	0		3	0	1	0	1
chr2L	10693333	10693435	-	0	0	0	0	0		0	0	0	0	0
chr2L	10693333	10693612	-	0	1	0	0	0		0	0	0	0	0
chr2L	10693420	10693543	-	0	0	0	0	0		1	2	0	0	0
chr2L	10693564	10693633	-	2	0	0	0	0		6	0	0	0	0
chr2L	10693594	10693732	-	0	2	0	0	0		0	0	0	0	0
chr2L	10693612	10693699	-	0	0	0	0	0		0	0	0	0	0
chr2L	10816023	10817144	-	1	0	0	1	0		4	5	1	6	1
chr2L	1087694	1088106	-	1	0	0	0	0		9	2	5	9	5
chr2L	11035515	11036269	-	0	0	0	0	0		0	3	0	0	0
chr2L	11162983	11163937	-	0	0	0	0	0		0	0	0	0	0
chr2L	11366343	11372722	+	0	0	2	2	0		0	3	0	0	0
chr2L	11525314	11525523	+	1	0	0	0	0		2	0	0	0	0
chr2L	11590747	11591661	+	0	0	0	0	0		2	3	0	0	0
chr2L	11798664	11800322	-	0	1	0	0	0		2	2	1	2	1
chr2L	11817352	11832787	-	0	0	0	0	0		1	0	0	0	0
chr2L	11833259	11835651	-	1	0	0	0	0		9	14	1	9	1
chr2L	11833259	11838773	-	1	2	0	1	0		8	11	1	8	1
chr2L	11835089	11835651	-	0	1	0	0	0		1	4	1	1	1
chr2L	12153507	12155658	+	1	5	0	1	0		9	14	1	16	0
chr2L	12162739	12163610	+	0	1	0	0	0		1	1	0	0	0
chr2L	12240867	12241780	+	0	2	3	3	1		6	14	2	15	0
chr2L	12351703	12358261	+	0	0	0	0	0		1	1	0	1	0
chr2L	12351703	12362649	+	1	1	3	0	1		0	0	0	1	0
chr2L	12389189	12389670	+	0	0	0	0	0		4	4	2	4	2
chr2L	12407184	12409623	-	1	0	0	1	1		11	4	4	10	4
chr2L	12593624	12594670	+	1	0	0	0	1		0	0	0	0	0
chr2L	13275587	13276512	+	0	0	0	0	0		0	0	0	0	0
chr2L	13276246	13276512	+	1	0	0	0	0		1	0	0	0	0
chr2L	13609790	13610578	+	11	11	11	11	2		21	45	1	22	3
chr2L	13687520	13690531	+	0	0	0	0	0		0	0	0	0	0
chr2L	13689355	13690531	-	1	0	0	0	0		3	0	2	6	2
chr2L	1394191	1397252	-	0	0	0	0	0		0	1	1	1	0
chr2L	14195732	14197867	-	2	5	2	2	2		7	16	3	7	3
chr2L	14196926	14197867	-	1	0	0	1	0		3	8	4	9	3
chr2L	14610683	14611916	-	1	3	0	3	0		7	18	7	10	4
chr2L	14912872	14913333	-	0	0	0	0	0		1	2	0	1	0
chr2L	14916099	14917484	-	0	1	0	0	0		3	5	1	3	1
chr2L	14921937	14939028	-	1	0	0	0	0		0	2	0	0	0
chr2L	14938910	14941644	-	4	1	4	4	1		8	4	1	8	2
chr2L	14962892	14963359	-	0	0	0	0	0		0	1	0	0	0
chr2L	14962892	14963359	+	0	0	0	0	0		0	0	0	0	0
chr2L	14983949	14984253	-	0	1	0	0	0		1	2	1	3	1
chr2L	14983949	14992506	-	0	1	0	0	0		7	5	1	8	5
chr2L	16174415	16175007	+	5	6	7	7	2		54	58	24	91	21
chr2L	16322959	16323517	-	1	3	0	0	0		8	20	6	21	5
chr2L	16342609	16343304	-	0	1	0	0	0		1	3	0	0	0
chr2L	164158	175447	+	0	0	0	0	0		0	1	0	0	0
chr2L	16472127	16473072	-	1	0	0	1	1		1	0	0	0	0
chr2L	16527389	16528439	-	0	3	0	0	0		8	10	1	8	1
chr2L	1652774	1653835	+	1	0	0	0	0		0	1	0	0	0
chr2L	16557878	16559944	+	3	8	5	5	1		4	21	4	11	4
chr2L	16690901	16692124	+	1	0	0	0	0		17	15	8	17	8
chr2L	16698138	16698348	+	0	1	0	0	0		0	2	0	0	0
chr2L	16749055	16750490	+	1	1	0	0	0		1	6	0	0	0
chr2L	16820111	16820930	+	0	0	0	0	0		0	3	0	0	0
chr2L	1690116	1690755	+	0	0	0	0	0		1	2	0	0	0
chr2L	16976489	16977050	+	0	1	0	0	0		1	3	0	0	0
chr2L	16976489	16986150	+	0	0	0	0	0		4	2	1	4	1
chr2L	1741659	1742260	+	0	0	0	0	0		5	8	1	7	4
chr2L	1741659	1743779	+	0	3	0	1	0		2	7	3	4	3
chr2L	1741659	1746029	+	0	0	0	0	0		1	1	2	2	2
chr2L	1743344	1743779	+	1	0	0	0	1		0	2	0	0	0
chr2L	17657062	17659614	-	0	1	0	0	0		1	5	1	1	1
chr2L	17737963	17739713	-	8	12	8	8	1		11	20	4	11	3
chr2L	17809237	17815717	-	2	0	0	2	2		0	4	0	0	0
chr2L	18051460	18063932	+	1	0	0	0	0		0	4	0	0	0
chr2L	18062361	18063932	+	3	0	3	3	0		7	6	3	12	3
chr2L	18062361	18065730	+	0	1	0	0	0		0	1	0	0	0
chr2L	18064633	18065730	+	1	2	0	1	1		3	7	1	9	3
chr2L	18209768	18211298	-	0	1	3	3	0		5	13	3	6	3
chr2L	18347734	18348387	+	0	0	0	0	0		0	1	0	0	0
chr2L	1842898	1844720	+	1	1	0	0	0		1	2	0	0	0
chr2L	1851691	1852150	+	0	0	0	0	0		4	1	1	4	2
chr2L	1851691	1854308	+	0	0	0	0	0		1	1	0	1	0
chr2L	18539522	18543715	-	2	2	3	0	1		8	13	2	8	2
chr2L	18779804	18780331	-	0	1	0	0	0		1	1	0	1	0
chr2L	18864094	18864523	-	1	0	0	1	1		3	1	1	3	1
chr2L	1909668	1910149	+	1	2	3	2	1		6	11	3	13	8
chr2L	19409403	19410643	-	1	3	2	2	0		3	7	2	10	2
chr2L	19600857	19611626	+	0	2	0	0	0		3	7	3	4	0
chr2L	19714888	19715953	+	0	0	0	0	1		0	2	1	0	0
chr2L	19925382	19926512	+	1	0	0	0	0		2	4	0	0	0
chr2L	20339301	20339693	+	0	0	0	0	0		0	1	0	0	0
chr2L	20431923	20432729	+	0	4	0	0	0		20	23	1	21	4
chr2L	20432414	20432522	+	0	0	0	0	0		2	0	1	0	1
chr2L	2061809	2067160	-	0	1	0	0	0		0	1	0	0	0
chr2L	20789720	20790720	-	1	0	0	0	0		0	1	0	0	0
chr2L	20881986	20882464	-	4	6	7	7	1		23	25	6	44	1
chr2L	20903015	20903559	-	2	1	4	4	0		11	12	1	16	1
chr2L	21062260	21062608	-	0	0	0	0	0		0	1	1	1	0
chr2L	21124134	21125439	+	1	1	0	1	1		5	3	1	5	1
chr2L	21127849	21129082	-	1	0	0	0	1		3	0	2	0	2
chr2L	21273323	21274429	+	3	3	0	3	0		6	14	5	6	5
chr2L	21273323	21275806	+	0	2	0	0	0		3	5	0	2	0
chr2L	21275378	21275806	+	0	0	0	0	0		4	2	1	4	1
chr2L	21297694	21301527	-	0	0	0	0	0		2	1	2	2	2
chr2L	21300769	21301527	-	1	0	0	0	1		0	0	0	0	0
chr2L	21311752	21312208	+	2	1	3	3	0		2	11	3	6	3
chr2L	21382018	21385397	+	0	0	0	0	0		1	0	2	2	2
chr2L	21384454	21385397	+	0	2	0	0	0		6	23	9	20	4
chr2L	21384454	21389079	+	1	1	0	1	0		0	8	0	0	0
chr2L	21615102	21615676	-	2	0	2	2	1		6	1	1	7	3
chr2L	21616181	21616573	-	0	2	0	0	0		2	9	2	9	0
chr2L	21679943	21680047	+	1	0	0	0	1		1	0	0	0	0
chr2L	21688473	21701180	+	0	1	0	0	0		2	1	0	2	0
chr2L	21704458	21711410	+	1	0	0	1	0		0	0	0	0	0
chr2L	21710563	21711410	+	0	0	0	0	0		3	11	3	11	0
chr2L	21710563	21717672	+	1	0	2	2	0		1	1	0	0	0
chr2L	21712768	21717672	+	0	0	0	0	0		1	5	0	1	0
chr2L	21716324	21717672	+	15	11	15	15	3		38	55	7	40	11
chr2L	21719513	21720481	+	1	1	0	1	0		3	4	2	3	2
chr2L	21727005	21727573	+	3	3	3	3	2		18	61	7	27	13
chr2L	227371	228281	-	0	0	0	0	0		0	0	0	0	0
chr2L	227371	231034	-	4	2	5	5	0		20	36	1	27	1
chr2L	22741701	22742502	+	1	1	0	1	0		0	0	0	0	0
chr2L	22741945	22742502	+	0	0	0	0	0		1	0	1	1	0
chr2L	22820169	22820497	+	0	1	0	0	0		6	2	1	9	1
chr2L	22820169	22820635	+	3	4	7	0	1		20	22	11	0	11
chr2L	22820169	22820804	+	1	0	0	0	0		1	0	1	0	1
chr2L	22820169	22820819	+	1	0	0	0	0		0	1	1	0	1
chr2L	22841845	22843208	+	0	0	0	0	0		3	0	1	0	1
chr2L	230537	231034	-	1	0	0	1	0		0	2	0	0	0
chr2L	2323382	2324256	+	3	5	3	3	1		9	10	2	9	3
chr2L	2323382	2327552	+	4	9	10	10	4		14	36	8	25	8
chr2L	2323382	2347179	-	0	0	0	0	0		1	0	1	0	1
chr2L	2338379	2347179	+	0	1	0	0	0		1	0	1	1	1
chr2L	2346826	2351031	+	0	0	0	0	0		0	0	0	0	0
chr2L	2710498	2712136	+	0	1	0	0	0		1	6	0	0	0
chr2L	2737421	2737567	+	0	0	0	0	0		0	0	0	0	0
chr2L	2792194	2793908	-	0	2	0	0	0		9	5	4	9	4
chr2L	3080650	3081268	-	0	2	0	0	0		0	10	1	1	0
chr2L	3094216	3098065	-	1	4	3	3	1		13	56	3	38	3
chr2L	317742	318120	+	0	0	0	1	1		0	1	2	2	0
chr2L	337937	339441	+	0	0	0	0	0		0	0	0	0	0
chr2L	337937	340855	+	1	0	0	1	1		0	2	0	0	0
chr2L	3634238	3640517	-	0	1	0	0	0		0	1	0	0	0
chr2L	3638938	3640517	-	0	0	0	0	0		1	6	1	2	1
chr2L	3763648	3766043	+	2	0	2	2	1		3	8	1	3	1
chr2L	3929306	3930035	-	0	1	2	2	0		6	16	2	9	2
chr2L	4074513	4080022	+	0	0	0	0	0		5	6	1	6	1
chr2L	4079503	4080022	+	1	2	0	0	0		20	22	5	22	4
chr2L	4123426	4123573	+	0	0	0	0	0		6	0	0	0	0
chr2L	4192632	4195100	-	1	0	0	1	0		1	0	1	4	0
chr2L	4212416	4217976	-	0	1	2	2	2		1	1	1	1	0
chr2L	4295162	4295621	+	0	0	0	0	0		0	0	0	0	0
chr2L	4299067	4304841	+	0	0	0	0	0		0	0	0	0	0
chr2L	4303335	4318708	+	0	0	0	0	0		0	0	0	0	0
chr2L	4312027	4314615	+	0	0	0	0	0		2	0	0	0	0
chr2L	4336449	4336957	+	0	1	0	0	0		0	2	1	2	0
chr2L	4487448	4489113	-	0	0	0	0	0		0	5	0	0	0
chr2L	4496246	4513761	-	1	0	0	1	1		1	2	0	0	0
chr2L	4570478	4571085	-	1	1	0	0	0		3	2	1	3	1
chr2L	4854397	4866130	+	1	1	0	0	0		1	5	1	1	1
chr2L	4865147	4866130	+	1	0	0	0	0		0	3	0	0	0
chr2L	4987906	4991262	+	0	3	0	0	0		4	4	1	4	1
chr2L	4990307	4991262	+	0	2	0	0	0		1	5	1	3	1
chr2L	5033581	5033707	+	0	1	0	0	0		0	2	0	0	0
chr2L	5041688	5042890	-	2	0	2	0	1		10	6	6	10	6
chr2L	5146992	5148882	+	0	1	0	0	0		1	2	1	1	0
chr2L	5204462	5204903	+	0	1	0	0	0		2	3	1	0	1
chr2L	5274018	5275780	-	1	2	3	3	3		0	11	1	2	1
chr2L	5640286	5645530	+	1	0	0	0	0		0	0	0	0	0
chr2L	5850830	5853258	+	1	4	0	1	0		11	6	5	11	5
chr2L	5979939	5980054	-	0	0	0	0	0		1	4	1	0	1
chr2L	6203178	6203618	+	1	0	0	0	0		2	4	0	0	0
chr2L	6206209	6206867	+	0	0	0	0	0		2	0	1	1	1
chr2L	6301153	6303850	+	1	0	0	1	0		0	2	1	2	0
chr2L	6572195	6587143	-	2	0	9	3	4		1	2	2	1	1
chr2L	6574015	6587143	-	0	0	0	0	0		1	1	1	1	1
chr2L	6578904	6587143	-	1	0	0	0	0		0	1	0	0	0
chr2L	6580414	6587143	-	1	6	3	3	0		5	26	2	11	2
chr2L	6699764	6700619	-	1	1	0	0	0		2	2	0	0	0
chr2L	6699764	6701944	-	1	1	2	0	0		8	7	3	11	3
chr2L	705870	707867	-	0	1	0	0	0		0	4	0	0	0
chr2L	7107140	7107551	-	0	0	0	0	0		21	20	7	22	7
chr2L	7209348	7209653	-	1	2	0	0	0		21	16	17	33	1
chr2L	7227103	7231126	-	0	1	0	0	0		2	1	0	0	0
chr2L	74902	75366	+	1	1	0	0	0		1	3	0	0	0
chr2L	7648746	7651743	-	1	0	0	1	0		1	4	0	1	0
chr2L	7655053	7656463	-	0	0	0	0	0		0	2	0	0	0
chr2L	8032059	8036576	-	0	0	0	0	0		0	0	1	0	1
chr2L	8105691	8107880	+	2	1	3	2	1		9	6	1	9	5
chr2L	8191147	8193229	+	0	0	0	0	0		1	0	1	0	0
chr2L	8223824	8226606	-	0	2	0	0	0		2	5	0	2	0
chr2L	8252227	8252775	-	0	0	0	0	0		0	0	1	2	0
chr2L	8283408	8284220	-	0	1	3	3	0		11	19	12	24	6
chr2L	8283408	8298340	-	0	1	0	0	0		1	4	1	1	0
chr2L	8476251	8477023	+	0	1	0	0	0		3	8	4	7	0
chr2L	8563738	8564296	+	0	3	0	1	0		5	7	3	8	3
chr2L	8640586	8645222	+	1	0	0	0	0		0	0	0	0	0
chr2L	8654104	8656506	+	3	3	3	3	2		6	8	3	5	3
chr2L	8664157	8665518	+	0	4	3	0	1		9	7	4	11	4
chr2L	8734466	8735200	-	0	0	0	0	0		0	0	0	0	0
chr2L	8915353	8916053	+	0	1	0	0	0		5	11	1	9	1
chr2L	8928059	8928743	+	0	0	0	0	0		2	3	1	2	0
chr2L	9154658	9156594	+	0	1	0	0	0		12	6	3	12	3
chr2L	9161130	9162708	+	1	0	0	1	0		0	0	0	0	0
chr2L	9233987	9235263	+	7	9	6	6	1		29	33	7	29	5
chr2L	9373113	9374787	-	3	1	0	0	0		14	15	6	0	3
chr2L	9502857	9504813	-	0	0	0	0	0		1	0	1	0	1
chr2L	9503592	9504813	+	1	9	4	4	1		17	36	2	22	2
chr2L	951586	953510	+	0	1	0	0	0		0	2	0	0	0
chr2L	9555283	9556398	-	0	2	0	0	0		7	5	3	6	2
chr2L	9642291	9643162	-	0	1	0	0	0		0	1	0	0	0
chr2L	9722760	9727256	-	0	0	0	0	0		1	6	0	0	0
chr2L	9732915	9733532	-	2	0	0	0	0		2	8	1	2	1
chr2L	9854596	9854878	-	0	1	0	0	0		21	12	6	0	6
chr2R	10037730	10039431	-	2	0	0	0	0		0	1	0	0	0
chr2R	1008267	1009157	-	0	1	0	0	0		0	0	0	0	0
chr2R	10450515	10452578	+	1	0	0	0	0		18	12	3	18	3
chr2R	10571053	10572112	-	0	1	0	0	0		1	3	1	4	0
chr2R	10859234	10860261	+	0	0	0	0	0		3	10	4	0	0
chr2R	1091256	1091783	-	5	8	5	5	1		25	23	13	24	13
chr2R	1098006	1099972	-	1	0	0	0	0		0	1	0	0	0
chr2R	1098006	1104940	-	0	0	0	0	0		0	1	0	0	0
chr2R	11025606	11027600	+	1	0	0	1	1		1	2	1	1	1
chr2R	11155346	11160893	-	1	0	0	1	0		0	1	0	0	0
chr2R	11157802	11159044	-	0	1	0	0	0		2	1	1	0	0
chr2R	11180277	11181066	-	1	2	0	0	0		14	13	5	14	5
chr2R	1129400	1130087	-	0	1	0	0	0		0	9	1	1	0
chr2R	1129400	1133642	-	1	3	0	0	0		8	26	7	18	7
chr2R	11297070	11298047	+	3	0	3	3	1		3	3	1	3	1
chr2R	11297070	11302734	+	0	0	0	0	0		0	1	0	0	0
chr2R	11309031	11311910	+	0	0	0	0	0		0	0	0	0	0
chr2R	11340361	11344320	+	16	18	17	16	9		123	174	50	123	50
chr2R	11340361	11352191	+	0	0	0	0	0		3	9	1	3	1
chr2R	11343939	11345429	+	1	0	0	1	0		2	2	0	4	0
chr2R	11343939	11346772	+	1	0	0	0	0		0	2	1	1	0
chr2R	11343939	11348731	+	0	0	0	0	0		0	2	0	0	0
chr2R	11518214	11525440	+	1	0	0	0	0		2	4	0	2	0
chr2R	11622595	11624565	+	5	15	22	21	4		12	62	2	23	2
chr2R	11645202	11646139	+	0	1	0	0	0		9	9	1	9	1
chr2R	11771839	11773820	-	0	3	0	0	0		4	3	1	4	1
chr2R	11772849	11773161	-	1	0	0	1	0		2	0	0	1	0
chr2R	1203773	1208120	+	38	34	39	0	3		140	210	12	0	22
chr2R	1207512	1208120	+	1	2	0	0	0		22	29	4	22	4
chr2R	1213308	1215533	+	0	1	0	0	0		1	0	0	1	0
chr2R	12141926	12142936	-	1	1	0	0	1		1	2	2	2	0
chr2R	12309185	12313474	+	0	1	0	0	0		0	0	0	0	0
chr2R	12310184	12312156	+	0	0	0	0	0		0	0	0	0	0
chr2R	12311542	12312156	+	2	5	7	7	0		41	88	23	74	10
chr2R	1246098	1246409	+	1	0	0	0	0		0	0	0	0	0
chr2R	12593013	12593784	+	0	0	0	0	0		1	0	1	0	1
chr2R	12818616	12820083	+	1	0	0	1	1		2	3	2	10	0
chr2R	12959231	12960417	-	1	1	0	1	1		1	1	1	1	1
chr2R	12990016	12991192	+	1	2	0	0	0		0	2	0	0	0
chr2R	1311254	1311744	+	29	62	50	49	9		180	445	109	364	56
chr2R	13162914	13163568	+	249	352	528	486	197		1113	2499	321	2228	531
chr2R	13162914	13193542	+	1	0	0	0	1		2	6	2	0	2
chr2R	13162914	13239810	+	1	0	0	1	0		4	5	1	3	1
chr2R	13162914	13247062	+	4	1	4	4	1		6	2	2	6	2
chr2R	13162914	13249602	+	4	8	9	9	2		9	15	3	14	6
chr2R	13162914	13260666	+	1	0	0	0	0		0	1	0	0	0
chr2R	13183339	13203643	+	4	0	8	0	3		13	10	20	0	20
chr2R	13183339	13220146	+	1	1	2	0	0		6	6	4	0	4
chr2R	13193491	13203643	+	0	1	0	0	0		5	2	6	0	6
chr2R	13193491	13220146	+	0	0	0	0	0		0	2	0	0	0
chr2R	13220080	13239810	+	1	0	0	0	0		3	4	0	0	0
chr2R	13220080	13249602	+	0	1	0	0	0		0	3	0	0	0
chr2R	13238598	13239810	+	0	2	0	1	0		12	20	3	17	2
chr2R	13238598	13249602	+	4	1	4	4	2		5	9	1	11	3
chr2R	13498819	13502640	-	0	1	0	0	0		0	3	0	0	0
chr2R	13588873	13589874	-	0	0	0	0	0		0	0	0	0	0
chr2R	13695603	13697159	+	2	1	2	2	1		0	6	0	0	0
chr2R	13703310	13703960	-	0	1	0	0	0		1	2	0	0	0
chr2R	1371347	1372158	-	0	0	0	0	0		5	4	2	10	2
chr2R	13742644	13747353	+	0	1	0	0	0		0	2	0	0	0
chr2R	1378419	1379618	-	0	2	0	0	0		5	13	3	0	2
chr2R	13789212	13791184	+	2	2	0	2	1		58	33	11	58	7
chr2R	13789212	13796748	+	0	1	0	0	0		0	0	0	0	0
chr2R	14362091	14364528	+	1	0	0	0	0		0	0	0	0	0
chr2R	14996256	14996653	+	0	0	0	1	0		2	7	1	7	0
chr2R	15046238	15046857	+	0	1	0	0	0		1	5	1	1	1
chr2R	15063692	15064248	+	0	1	0	0	0		3	6	2	3	2
chr2R	15099360	15099781	+	0	0	0	0	0		0	0	0	0	0
chr2R	15124446	15125939	+	0	0	0	0	0		1	1	0	0	0
chr2R	15186674	15188304	+	0	0	0	0	0		0	2	1	2	0
chr2R	15236757	15237416	-	0	1	0	0	0		6	1	4	6	4
chr2R	15358101	15359241	+	0	2	0	0	0		1	3	0	1	0
chr2R	15365120	15366370	+	1	0	0	2	1		4	5	2	6	2
chr2R	15365120	15371712	+	1	0	0	0	1		1	0	1	0	1
chr2R	15419674	15420216	-	0	1	0	0	0		1	1	1	1	0
chr2R	15419674	15425716	-	1	0	0	1	0		0	3	0	0	0
chr2R	15425280	15425716	-	0	1	0	0	0		0	3	1	5	0
chr2R	15433516	15452017	-	2	0	3	0	2		19	20	8	30	8
chr2R	15461507	15461831	-	0	1	0	0	0		11	6	3	11	3
chr2R	15515985	15516575	-	0	0	2	0	0		2	8	3	9	3
chr2R	1575180	1575543	-	0	0	0	0	0		3	0	0	3	0
chr2R	1604153	1605271	-	1	4	3	3	0		12	35	3	31	10
chr2R	16356970	16357625	+	0	0	0	0	0		1	4	0	1	0
chr2R	16483061	16483319	+	0	0	0	0	0		13	2	5	13	4
chr2R	16483061	16486199	+	4	3	13	11	7		23	46	28	49	28
chr2R	16500569	16502438	-	0	0	0	0	0		1	4	1	0	1
chr2R	1652992	1654301	+	0	0	0	0	0		1	1	0	1	0
chr2R	16613549	16621955	+	2	0	2	0	0		3	7	1	7	2
chr2R	16621674	16621955	+	2	0	2	1	1		4	5	3	6	3
chr2R	16633289	16633607	+	0	0	0	0	0		7	9	6	14	3
chr2R	16633289	16635027	+	2	0	2	2	1		4	2	1	4	1
chr2R	16809963	16811426	+	1	0	0	1	1		3	1	1	0	1
chr2R	16845764	16846350	-	2	1	4	4	0		14	21	1	22	1
chr2R	16906663	16907746	+	1	0	0	0	0		0	1	0	0	0
chr2R	17025730	17026737	-	3	0	3	3	1		7	3	1	7	3
chr2R	17053063	17053379	-	0	0	2	2	0		5	22	2	8	2
chr2R	17092117	17093046	+	2	5	0	0	0		40	15	13	19	9
chr2R	17097687	17100088	-	1	0	0	0	1		0	0	0	0	0
chr2R	17158265	17164111	+	1	1	2	2	0		4	5	0	6	0
chr2R	17227420	17227513	+	0	0	0	0	0		1	0	1	0	1
chr2R	17251203	17254470	-	1	0	0	1	1		9	8	5	7	5
chr2R	1734097	1734975	+	0	2	0	0	0		5	11	3	5	1
chr2R	17348380	17348864	-	0	1	0	0	0		7	2	2	0	2
chr2R	17397610	17399682	+	0	0	0	0	0		3	0	3	3	0
chr2R	17397622	17399682	+	2	1	2	2	2		2	7	1	5	2
chr2R	17398371	17399682	+	0	2	0	0	0		4	11	3	7	0
chr2R	1740450	1743187	+	0	2	0	0	0		2	7	1	2	0
chr2R	1744675	1745086	+	0	0	0	0	0		1	0	1	1	1
chr2R	17537615	17538297	+	0	1	0	0	0		1	2	1	1	1
chr2R	17809021	17817855	+	1	1	0	1	0		1	9	0	0	0
chr2R	17816906	17817855	+	1	0	4	3	0		0	2	1	0	0
chr2R	17886305	17888311	-	0	0	0	0	0		3	2	2	3	2
chr2R	17888204	17892780	-	0	0	0	0	0		0	0	0	0	0
chr2R	17908130	17908376	-	0	1	0	0	0		1	0	0	0	0
chr2R	17998832	18000093	-	2	1	0	2	0		0	10	0	6	0
chr2R	18050409	18052494	+	6	6	6	5	2		27	34	8	23	8
chr2R	18168171	18168724	+	0	1	0	0	0		0	1	0	0	0
chr2R	18226305	18230235	-	0	2	0	1	1		0	4	0	0	0
chr2R	18227509	18228271	+	0	1	0	0	0		0	1	0	0	0
chr2R	18228081	18232798	-	0	0	0	0	0		1	3	1	0	1
chr2R	18442722	18444299	-	0	6	0	0	0		7	44	3	16	3
chr2R	18507309	18509805	+	1	4	2	2	1		5	4	4	6	1
chr2R	18515304	18516062	+	0	1	0	0	0		1	2	0	1	0
chr2R	18515310	18516062	+	2	0	0	2	0		4	4	2	4	2
chr2R	18645369	18664819	-	1	0	2	1	0		0	0	0	0	0
chr2R	18765678	18767565	+	2	1	4	1	0		9	10	1	9	1
chr2R	18765678	18767741	+	0	1	0	0	0		1	1	1	2	0
chr2R	18882010	18884035	-	0	0	0	0	0		0	1	0	0	0
chr2R	19343705	19345388	+	0	0	0	0	0		0	3	0	0	0
chr2R	19368954	19370006	+	1	0	0	0	0		0	1	0	0	0
chr2R	19371583	19372916	+	0	0	0	0	0		10	5	3	10	3
chr2R	19529761	19530795	+	7	3	6	6	2		37	45	5	37	8
chr2R	19552816	19553558	+	4	4	0	0	0		20	33	6	20	1
chr2R	19609732	19610398	+	2	2	0	0	0		11	9	3	10	2
chr2R	19631546	19632137	-	1	0	0	0	0		1	0	0	0	0
chr2R	1976673	1977664	-	0	0	0	0	0		0	0	0	0	0
chr2R	20304644	20305382	+	0	0	0	0	0		0	0	0	0	0
chr2R	20308863	20313524	-	1	0	0	0	0		0	0	0	0	0
chr2R	20310431	20313524	-	0	0	0	0	0		3	6	0	3	0
chr2R	2039334	2040050	+	0	0	0	0	0		1	0	1	0	1
chr2R	2039334	2040055	-	1	1	3	4	0		5	23	2	7	2
chr2R	20479474	20479822	+	0	5	0	0	1		14	24	10	19	6
chr2R	20569736	20569964	-	0	0	0	0	0		1	0	1	1	1
chr2R	20659247	20660318	-	1	5	5	4	0		29	41	20	54	5
chr2R	20705116	20707530	+	0	1	0	0	0		1	0	1	1	1
chr2R	2076589	2076926	-	0	1	0	0	0		0	2	0	0	0
chr2R	20770153	20771135	+	1	1	0	0	0		4	10	1	4	1
chr2R	20848642	20849270	-	0	0	0	0	0		1	1	1	0	0
chr2R	20889810	20893606	-	0	1	0	0	0		2	1	0	2	0
chr2R	2136916	2138357	+	2	1	2	2	2		1	6	0	1	0
chr2R	238053	238723	-	0	1	0	0	0		4	7	1	6	0
chr2R	2514030	2514099	+	1	0	4	0	1		6	0	6	0	1
chr2R	2621132	2622416	-	1	0	2	1	0		1	5	0	1	0
chr2R	265873	266660	-	15	9	15	15	4		47	63	14	49	14
chr2R	2661144	2684917	-	0	2	0	0	0		0	4	0	0	0
chr2R	2679820	2684917	-	2	6	4	4	0		12	39	9	33	9
chr2R	2816577	2817603	-	0	0	0	0	0		2	3	2	2	2
chr2R	3007310	3008157	+	0	0	0	0	0		10	9	2	10	2
chr2R	3230087	3249372	-	1	0	0	1	1		0	2	0	0	0
chr2R	3311689	3313744	+	1	0	0	0	0		3	7	3	5	0
chr2R	3489936	3493746	-	0	0	0	0	0		1	2	0	0	0
chr2R	3489936	3493749	-	3	7	5	5	0		19	39	4	32	4
chr2R	3526102	3528122	+	1	1	0	0	0		3	6	0	3	0
chr2R	3566074	3567435	-	1	0	0	0	0		1	2	1	0	1
chr2R	3613193	3617213	-	2	11	8	8	0		23	66	15	48	13
chr2R	3615446	3617213	-	1	2	0	1	0		12	17	10	21	10
chr2R	3740910	3742225	-	1	0	0	1	1		0	2	1	1	0
chr2R	3741664	3742225	-	0	1	0	0	0		0	1	0	0	0
chr2R	3870145	3872956	-	0	1	0	0	0		3	2	0	3	0
chr2R	3872385	3872956	-	1	0	0	1	1		3	1	1	3	1
chr2R	3962977	3963953	+	1	0	0	0	0		0	5	1	1	0
chr2R	4026442	4027654	-	4	0	4	4	2		10	2	2	10	2
chr2R	447865	450586	+	1	2	4	4	0		4	6	2	7	2
chr2R	4482097	4482389	-	0	0	0	0	0		1	0	1	0	1
chr2R	4562151	4564112	+	0	1	0	0	0		5	8	1	7	1
chr2R	4565934	4566639	+	1	2	3	5	0		10	19	7	19	7
chr2R	4707085	4709437	+	2	2	2	2	0		16	19	1	16	1
chr2R	486773	494825	+	1	1	3	3	0		2	3	1	3	1
chr2R	4937384	4938656	-	7	4	7	6	2		51	25	16	44	13
chr2R	494268	494825	+	12	17	25	24	5		62	142	38	121	38
chr2R	494268	496780	+	1	2	0	0	0		0	4	0	0	0
chr2R	4984175	4984496	+	0	0	0	0	0		3	1	2	1	2
chr2R	5012248	5013718	-	1	0	0	0	0		2	0	2	1	0
chr2R	5013055	5013571	+	0	0	0	0	0		0	0	0	0	0
chr2R	5119252	5120237	-	10	3	10	10	2		52	38	9	51	16
chr2R	5152994	5155481	-	13	15	27	26	3		87	224	29	167	29
chr2R	5291211	5291963	-	1	1	0	1	1		1	2	1	1	1
chr2R	5336590	5337779	+	0	2	0	0	0		0	3	0	0	0
chr2R	5392508	5392973	+	1	0	0	1	0		1	0	0	1	0
chr2R	5392508	5396675	+	2	0	2	2	1		2	1	1	2	1
chr2R	5395367	5398704	+	2	0	2	0	1		6	0	0	0	0
chr2R	5397392	5398704	+	1	0	0	1	0		19	5	4	18	4
chr2R	5414792	5417711	+	1	2	2	2	0		6	30	5	14	2
chr2R	5419850	5420489	+	0	1	0	0	0		0	1	0	0	0
chr2R	5502331	5503008	-	2	1	2	2	1		1	10	2	4	0
chr2R	5554869	5555279	-	0	4	0	1	0		8	6	8	15	2
chr2R	5656513	5667761	-	1	0	0	0	0		1	1	0	0	0
chr2R	5663243	5664711	-	2	2	2	2	1		11	5	2	11	1
chr2R	582623	583115	-	2	0	0	2	2		6	13	2	6	2
chr2R	586007	588766	-	0	1	0	0	0		1	1	0	0	0
chr2R	587893	588766	-	0	1	0	0	0		3	9	2	3	0
chr2R	5887238	5911707	-	1	0	2	2	0		1	3	1	0	1
chr2R	5991760	5992572	+	0	0	0	0	0		1	1	1	1	1
chr2R	5991760	5993330	+	0	1	0	0	0		1	1	1	1	1
chr2R	599318	600280	-	1	3	4	4	0		3	18	4	13	1
chr2R	6016085	6016534	+	1	0	2	2	0		1	5	0	3	0
chr2R	6216287	6217579	-	0	1	0	0	0		0	2	0	0	0
chr2R	6216287	6219872	-	0	1	0	0	0		0	0	0	0	0
chr2R	6226126	6227707	-	0	0	0	0	0		1	5	3	3	0
chr2R	6318038	6319420	+	0	0	0	0	0		1	0	1	0	1
chr2R	6335703	6336137	+	0	2	0	1	0		1	3	2	5	2
chr2R	6406705	6406880	+	1	0	0	0	1		0	0	0	0	0
chr2R	6419543	6421473	-	1	0	0	1	0		4	2	0	2	0
chr2R	6593812	6604906	+	0	0	0	0	0		0	2	0	0	0
chr2R	6642413	6645049	-	5	4	5	5	2		4	18	1	4	1
chr2R	6642413	6647420	-	6	4	8	7	0		5	11	1	12	0
chr2R	6653973	6681989	-	1	0	0	0	0		5	2	3	0	2
chr2R	6681348	6681989	-	0	4	2	0	1		8	18	7	0	7
chr2R	6681629	6681989	-	13	7	13	13	4		82	48	14	82	14
chr2R	6735957	6736765	-	0	0	0	0	0		2	4	2	1	0
chr2R	6877132	6878629	-	0	0	0	0	0		0	6	0	0	0
chr2R	6987036	6987619	-	1	0	0	1	0		8	6	1	7	1
chr2R	7574922	7575833	+	0	1	0	0	0		0	0	0	0	0
chr2R	7753718	7754153	-	0	0	0	0	0		9	3	8	0	8
chr2R	7782505	7782619	-	1	0	0	0	0		1	0	1	0	1
chr2R	7901263	7901629	-	0	2	0	0	0		1	2	1	0	1
chr2R	8152247	8156940	+	1	1	0	1	0		0	7	0	0	0
chr2R	8165101	8165179	-	1	0	0	0	1		0	0	0	0	0
chr2R	8372773	8373815	+	1	0	0	0	1		0	1	0	0	0
chr2R	8466633	8468117	-	1	0	0	1	1		7	7	2	7	2
chr2R	8505299	8505816	+	0	3	0	0	0		4	8	2	11	1
chr2R	8609809	8610511	+	2	3	3	2	2		18	29	9	17	9
chr2R	8887303	8887889	+	0	0	0	0	0		1	4	1	2	0
chr2R	8954636	8955741	-	1	0	0	1	0		2	5	3	5	3
chr2R	9068494	9070717	-	2	0	2	0	0		0	5	2	0	2
chr2R	9068494	9070739	-	5	8	5	5	1		8	24	3	8	3
chr2R	9068494	9072680	-	0	0	0	0	0		0	0	0	0	0
chr2R	9072281	9072680	-	0	1	0	0	0		0	0	1	0	1
chr2R	9072281	9075413	-	1	2	0	1	1		1	6	0	0	0
chr2R	9073288	9075413	-	2	4	2	2	1		1	12	1	3	0
chr2R	9330438	9332643	-	0	0	0	0	0		1	0	2	2	0
chr2R	9436108	9437421	-	0	0	0	0	0		0	2	0	0	0
chr2R	9468412	9471087	-	0	1	0	0	0		0	1	0	0	0
chr2R	9758798	9761964	-	3	1	3	2	0		6	9	0	7	0
chr2R	9804358	9805415	-	1	1	2	1	1		13	12	2	12	1
chr2R	9837524	9837700	+	1	0	0	0	1		1	0	0	0	0
chr2R	9897667	9898686	+	1	0	0	1	0		3	6	3	9	2
chr2R	9979497	10012710	-	0	0	0	0	0		1	1	1	0	1
chr2RHet	1264621	1265686	-	2	2	4	0	1		6	6	2	0	2
chr2RHet	1292103	1293393	-	4	14	14	13	2		7	76	7	22	1
chr2RHet	1732969	1737742	+	0	0	0	0	0		0	0	0	0	0
chr2RHet	1737385	1737742	+	0	1	0	0	0		0	0	0	0	0
chr2RHet	1965453	1973866	+	0	0	0	0	0		0	0	0	0	0
chr2RHet	203348	207155	+	9	10	12	12	1		35	66	3	66	3
chr2RHet	203348	232695	+	1	1	2	2	1		2	5	3	6	0
chr2RHet	203348	240439	+	1	0	0	0	0		3	0	0	0	0
chr2RHet	207044	240439	+	0	0	0	0	0		1	0	0	1	0
chr2RHet	232560	240439	+	3	0	3	1	0		5	0	0	1	0
chr2RHet	239911	240439	+	15	0	0	0	0		109	0	0	0	0
chr2RHet	3018298	3018734	+	0	2	0	0	0		4	10	0	0	0
chr2RHet	3154308	3155516	-	28	60	56	54	26		48	219	16	107	59
chr2RHet	3169168	3169621	-	0	1	0	0	0		11	12	8	25	8
chr2RHet	3169314	3169621	-	5	10	9	0	1		90	106	20	0	31
chr2RHet	3174709	3175043	-	11	17	21	17	2		101	149	42	225	37
chr2RHet	3215005	3215562	+	18	23	24	28	3		68	152	20	126	20
chr2RHet	494132	495242	+	3	2	6	6	2		3	7	2	5	2
chr2RHet	796082	796677	-	4	14	13	13	1		52	89	8	96	8
chr2RHet	796082	862303	-	0	0	0	0	0		2	2	0	2	0
chr2RHet	796082	947223	-	2	0	0	0	0		5	1	0	0	0
chr2RHet	862035	864597	-	0	2	0	0	0		2	2	3	0	3
chr3L	1003395	1003821	-	0	2	0	1	0		16	16	11	30	8
chr3L	1009321	1009739	-	0	0	0	0	0		5	5	4	14	4
chr3L	10561228	10561705	+	0	0	0	0	0		3	6	1	2	1
chr3L	10566549	10569575	+	0	0	0	0	0		0	1	0	0	0
chr3L	10568418	10569575	+	5	1	5	5	3		26	18	5	26	5
chr3L	10568418	10570424	+	0	0	0	0	0		14	0	3	14	2
chr3L	10573408	10578639	+	1	0	0	0	0		1	0	0	0	0
chr3L	10577915	10578639	+	1	4	0	0	0		6	15	3	6	3
chr3L	11143972	11144657	+	10	18	16	16	1		29	123	8	49	17
chr3L	11151238	11154032	+	0	0	0	0	0		1	0	0	0	0
chr3L	11215717	11217324	+	1	0	0	0	0		1	2	0	0	0
chr3L	11534877	11535934	-	0	0	0	0	0		0	1	0	0	0
chr3L	11647017	11668765	-	0	0	0	0	0		0	0	0	0	0
chr3L	11661294	11668765	-	1	1	4	2	0		5	22	1	6	1
chr3L	11667367	11668765	-	0	0	0	0	0		1	5	3	5	1
chr3L	1172757	1174607	-	0	1	0	0	0		1	4	0	0	0
chr3L	12020121	12021978	-	0	1	0	0	0		2	1	1	2	1
chr3L	12182691	12182825	-	0	1	0	0	0		1	1	0	0	0
chr3L	12208717	12209679	-	0	1	0	0	0		1	2	1	2	1
chr3L	12213077	12214382	-	2	2	2	2	1		0	2	0	0	0
chr3L	12372238	12372744	-	0	0	0	0	0		5	3	2	5	2
chr3L	12510527	12511767	+	0	1	0	0	0		0	4	0	0	0
chr3L	1283649	1288238	+	1	0	2	2	0		3	14	4	16	3
chr3L	12844408	12845377	+	3	12	10	10	1		60	72	31	140	32
chr3L	13474135	13475998	+	0	0	0	0	0		1	1	0	0	0
chr3L	135457	136335	+	3	8	10	9	1		36	85	8	78	8
chr3L	13577291	13595576	-	1	0	0	1	0		2	2	0	0	0
chr3L	13595441	13601946	-	6	2	9	0	3		12	25	4	0	6
chr3L	13883914	13885180	-	1	0	0	0	0		0	6	0	0	0
chr3L	14032147	14033694	+	1	3	0	0	0		0	5	2	3	0
chr3L	14111544	14111797	-	0	0	0	0	0		0	0	0	2	0
chr3L	14193044	14193907	+	0	0	0	0	0		1	2	1	0	1
chr3L	14193044	14194766	+	0	0	0	0	0		4	1	3	9	2
chr3L	14304960	14310437	+	1	2	0	0	0		34	36	5	37	5
chr3L	14500713	14506370	-	0	3	0	0	0		2	1	0	0	0
chr3L	14535454	14536039	-	0	0	0	0	0		2	0	0	0	0
chr3L	14657395	14658170	+	0	1	0	0	0		6	1	3	6	1
chr3L	14657395	14660841	+	0	0	0	0	0		2	2	1	2	1
chr3L	14660358	14660841	+	1	1	0	1	0		4	5	2	6	1
chr3L	14744366	14744875	-	0	0	0	0	0		2	2	0	0	0
chr3L	14770438	14770866	-	0	2	0	0	0		7	8	4	5	4
chr3L	14832317	14833148	+	0	0	0	0	0		1	0	0	0	0
chr3L	14896975	14898080	+	0	2	0	0	1		6	15	6	0	6
chr3L	15131191	15131280	-	1	0	0	0	0		2	0	1	0	1
chr3L	1526333	1528076	-	0	0	0	0	0		1	0	1	1	1
chr3L	1527189	1528076	-	1	0	0	1	0		2	0	1	2	0
chr3L	15851200	15856336	-	0	0	0	0	0		0	0	0	0	0
chr3L	15858857	15863907	-	0	1	0	0	0		1	1	1	1	1
chr3L	15872207	15872496	+	0	0	0	0	0		1	0	0	0	0
chr3L	15901807	15904752	-	0	0	0	0	0		2	3	0	0	0
chr3L	15903600	15904752	-	5	2	5	5	0		14	6	4	15	4
chr3L	15940007	15940679	-	2	7	7	7	1		22	33	6	43	6
chr3L	16059122	16063670	+	0	1	0	0	0		3	2	0	3	0
chr3L	16061212	16070909	+	1	0	0	2	1		0	4	0	0	0
chr3L	16406968	16407078	+	2	0	0	4	0		6	10	7	9	0
chr3L	16497421	16498330	-	0	1	0	0	0		1	0	0	0	0
chr3L	16515898	16523756	-	1	1	0	0	0		6	9	4	4	4
chr3L	1667820	1667895	-	1	0	0	0	1		0	0	0	0	0
chr3L	16708540	16709937	+	0	1	0	0	0		9	11	3	8	3
chr3L	16786696	16786882	-	1	0	0	0	0		1	0	1	0	1
chr3L	16877018	16890728	+	4	2	4	4	2		15	20	5	15	5
chr3L	16889903	16890728	+	0	1	0	0	0		16	11	2	16	1
chr3L	16952198	16952984	+	0	0	0	0	0		6	9	3	6	3
chr3L	16973658	16978439	+	1	0	3	3	0		0	1	0	0	0
chr3L	1698646	1699316	+	0	5	0	0	0		9	8	2	0	1
chr3L	1718705	1720169	-	0	0	0	0	0		0	2	0	0	0
chr3L	17523908	17534503	+	0	0	0	0	0		1	1	0	0	0
chr3L	17532555	17532827	+	0	0	0	0	0		2	0	1	2	1
chr3L	17532555	17532836	+	1	0	0	0	1		1	1	0	0	0
chr3L	17557705	17558825	-	1	2	0	1	0		1	13	1	4	1
chr3L	17595774	17596483	-	3	2	7	6	0		3	14	4	10	3
chr3L	17709066	17716385	-	0	0	0	0	0		1	0	1	0	1
chr3L	17709066	17732026	+	0	2	0	0	0		2	2	0	0	0
chr3L	17714908	17716385	+	2	5	3	3	0		35	38	14	45	5
chr3L	1784906	1789101	-	0	0	0	0	0		1	3	0	0	0
chr3L	17971441	17973236	-	1	3	4	0	0		0	3	0	0	0
chr3L	17971441	17973236	+	2	0	4	0	2		1	0	0	0	0
chr3L	18619964	18657920	+	1	0	0	1	1		1	4	1	1	1
chr3L	18654456	18657920	+	0	0	0	0	0		0	1	0	0	0
chr3L	18747413	18748973	-	0	0	0	0	0		1	5	1	0	1
chr3L	18880160	18880846	-	9	1	9	9	2		43	48	17	43	17
chr3L	19003694	19004158	-	0	1	0	0	0		1	3	0	1	0
chr3L	19364185	19365502	-	0	0	0	0	0		1	0	0	0	0
chr3L	19364185	19366683	-	1	0	0	0	0		8	3	2	8	2
chr3L	19364185	19367940	-	2	0	0	4	0		2	3	1	5	0
chr3L	19378497	19379225	-	0	1	0	0	0		1	2	0	0	0
chr3L	19567593	19568159	-	3	5	3	3	2		19	34	9	20	9
chr3L	19967367	19968202	+	0	1	0	0	0		2	1	0	2	0
chr3L	19987911	19988051	-	0	0	0	0	0		1	0	0	0	0
chr3L	20067206	20069231	-	8	2	8	8	1		10	16	4	10	4
chr3L	20093702	20094765	-	0	1	0	0	0		4	7	0	0	0
chr3L	20145300	20150322	-	1	0	0	1	1		0	0	0	0	0
chr3L	20146263	20149989	-	0	1	0	0	0		0	0	0	0	0
chr3L	20146263	20150322	-	1	0	0	1	1		1	0	1	1	1
chr3L	20161575	20162163	-	6	17	15	15	3		21	42	12	47	12
chr3L	20248997	20249738	+	0	0	0	0	0		0	3	1	0	1
chr3L	20342041	20344830	+	1	1	0	0	0		5	4	2	6	2
chr3L	20709898	20710410	-	0	1	0	0	0		0	1	0	0	0
chr3L	20845678	20853526	-	1	0	2	2	1		2	8	0	4	0
chr3L	20847156	20849662	-	1	2	0	0	0		15	10	4	15	4
chr3L	20899059	20899131	+	1	0	0	0	1		1	0	0	0	0
chr3L	20899068	20899209	+	0	0	0	0	0		0	1	0	0	0
chr3L	21061813	21062365	+	0	0	0	0	0		4	3	0	4	0
chr3L	21092560	21093293	-	0	0	0	0	0		0	5	0	0	0
chr3L	21412706	21413789	+	0	1	0	0	0		0	1	0	0	0
chr3L	21417553	21418645	-	1	1	0	1	0		3	9	1	3	1
chr3L	21753130	21754365	-	1	1	0	1	1		11	9	1	8	1
chr3L	21900445	21901020	+	1	0	0	1	1		5	0	0	2	0
chr3L	21907875	21908755	+	0	0	0	0	0		5	6	3	10	3
chr3L	21973403	21974295	+	0	0	0	0	0		0	2	0	0	0
chr3L	22342426	22343198	-	2	1	3	0	1		0	6	0	0	0
chr3L	22540030	22541038	-	0	1	0	0	1		1	5	1	0	1
chr3L	22540030	22541038	+	1	0	0	0	0		3	0	1	0	0
chr3L	22770210	22771924	+	0	2	0	0	0		0	9	1	2	0
chr3L	22995152	22995543	+	4	2	7	7	2		5	9	4	18	4
chr3L	23000427	23000807	+	1	1	0	2	2		6	10	8	14	8
chr3L	23203951	23209207	+	1	0	0	0	0		4	2	3	7	3
chr3L	23220537	23240287	+	0	0	0	0	0		1	0	1	1	1
chr3L	23220537	23255923	+	0	0	0	0	0		0	0	0	0	0
chr3L	23244552	23262623	+	1	0	0	1	0		1	0	0	1	0
chr3L	23255807	23257464	+	1	2	2	2	1		3	5	1	12	5
chr3L	23255807	23262623	+	1	0	0	1	0		5	0	0	5	0
chr3L	23255807	23271562	+	1	0	0	0	0		3	6	0	0	0
chr3L	23256898	23262623	+	0	0	0	0	0		2	0	0	2	0
chr3L	23318741	23319860	-	1	2	0	0	0		4	3	2	7	2
chr3L	23882204	23905555	-	0	1	0	1	0		0	4	1	1	1
chr3L	23927514	23928221	-	0	1	0	0	0		2	9	3	7	0
chr3L	2415390	2435132	+	2	1	2	2	1		14	6	4	13	5
chr3L	2415390	2439830	+	1	2	0	0	0		3	1	1	2	1
chr3L	24246892	24251736	+	1	1	3	4	0		1	11	4	8	2
chr3L	24290780	24292549	+	0	1	0	0	0		0	2	0	0	0
chr3L	2434625	2436228	+	0	1	0	0	0		1	1	1	1	0
chr3L	2443389	2461268	+	0	0	0	0	0		0	0	0	0	0
chr3L	2444498	2461268	+	0	2	0	0	0		0	2	0	0	0
chr3L	2459590	2461268	+	1	0	0	0	0		1	3	0	1	0
chr3L	2484563	2485228	+	1	3	0	0	0		4	7	4	4	4
chr3L	2534710	2536218	-	0	2	0	0	0		9	10	3	9	3
chr3L	2534710	2541403	-	0	1	0	0	0		0	4	2	1	2
chr3L	2540976	2541403	-	0	1	0	0	0		5	5	1	0	1
chr3L	2563817	2564695	-	0	1	0	0	0		5	1	2	5	2
chr3L	2664917	2667058	-	1	0	2	2	0		1	1	0	1	0
chr3L	2665910	2667058	-	5	2	5	5	1		26	29	9	26	4
chr3L	2678537	2682561	-	0	0	0	0	0		0	1	1	0	0
chr3L	2682220	2684688	-	0	1	0	0	0		3	5	4	5	0
chr3L	2728419	2729469	-	0	2	0	0	0		3	6	4	5	1
chr3L	2820058	2821707	-	1	1	0	0	1		1	0	0	0	0
chr3L	3036490	3036901	+	1	0	0	1	1		0	0	0	0	0
chr3L	3057429	3058124	-	0	1	0	0	0		0	1	0	0	0
chr3L	3060944	3073478	+	0	0	0	0	0		4	1	2	0	1
chr3L	310276	311285	-	1	1	0	1	0		1	11	3	6	3
chr3L	313023	314317	-	2	5	0	0	0		4	19	2	4	2
chr3L	3588041	3594742	+	0	0	0	0	0		2	3	1	0	1
chr3L	3593328	3594742	+	0	3	0	0	0		21	14	7	22	3
chr3L	3594650	3598621	+	1	2	0	1	1		5	6	2	5	2
chr3L	370606	371507	-	0	2	0	0	0		0	1	0	0	0
chr3L	3718195	3718990	-	0	0	0	0	0		1	4	0	0	0
chr3L	3721536	3723105	-	1	0	0	0	0		2	4	2	4	0
chr3L	3722155	3723105	-	2	2	3	3	0		5	4	4	9	1
chr3L	3722155	3723872	-	2	0	0	2	1		1	0	1	1	1
chr3L	3767136	3769406	-	3	3	0	4	0		4	18	2	6	0
chr3L	3767136	3781412	-	1	0	0	1	1		1	3	0	0	0
chr3L	3769077	3769406	-	0	2	0	0	0		11	19	3	24	0
chr3L	4097506	4100845	-	0	0	0	0	0		0	0	0	0	0
chr3L	4180730	4182873	-	0	3	3	3	2		0	6	0	0	0
chr3L	4324921	4325410	-	1	0	0	0	0		18	16	5	19	2
chr3L	4326983	4327917	-	0	1	0	0	0		4	5	1	3	1
chr3L	4390449	4391221	+	0	4	0	1	1		4	23	1	9	1
chr3L	4577916	4580159	+	1	13	19	18	1		22	63	2	53	2
chr3L	4577916	4588124	-	2	0	0	0	1		1	0	1	0	1
chr3L	4578759	4588124	-	0	0	0	0	0		0	0	1	0	1
chr3L	462180	462558	-	2	1	3	2	0		15	12	1	15	1
chr3L	4659479	4660409	-	1	0	0	1	1		2	1	1	3	1
chr3L	4664126	4664953	-	0	1	0	0	0		2	2	1	2	1
chr3L	4670117	4675947	-	0	1	2	2	0		0	18	1	6	1
chr3L	4673172	4675947	-	0	0	0	0	0		2	5	0	0	0
chr3L	4674955	4675947	-	1	0	0	1	1		9	9	4	9	2
chr3L	4751963	4753381	+	4	4	5	5	0		28	37	4	46	5
chr3L	4751963	4767056	+	0	1	0	0	0		5	3	0	6	0
chr3L	4789121	4792612	+	0	0	0	0	0		0	3	0	0	0
chr3L	4987076	4988264	-	1	2	0	0	0		3	4	3	0	0
chr3L	505886	506356	-	1	0	0	1	0		5	16	4	5	2
chr3L	505886	508799	-	0	1	0	0	0		0	2	0	0	0
chr3L	507974	508799	-	1	2	0	1	1		0	2	0	0	0
chr3L	5155555	5160159	-	0	0	2	2	0		2	1	1	3	0
chr3L	5156066	5160159	-	0	0	0	0	0		2	1	1	4	0
chr3L	5422262	5430875	-	1	0	0	0	0		2	0	1	0	1
chr3L	5652528	5652781	+	0	1	0	0	0		9	3	3	8	1
chr3L	5652528	5666365	+	0	0	0	0	0		0	3	1	1	1
chr3L	5652528	5668308	+	1	1	2	2	0		0	0	0	0	0
chr3L	5660921	5662182	+	0	0	0	0	0		3	0	1	4	1
chr3L	5665154	5666365	+	0	1	0	0	0		2	1	1	2	1
chr3L	5697024	5698341	+	1	0	0	0	0		8	6	3	10	3
chr3L	5697024	5699673	+	6	3	8	6	0		32	54	11	59	11
chr3L	5697024	5709379	+	1	0	0	0	0		3	3	0	3	0
chr3L	5697024	5710838	+	1	0	0	1	1		7	5	1	7	1
chr3L	5697024	5714204	+	0	0	0	0	0		0	0	0	0	0
chr3L	5727538	5729194	+	0	0	0	1	1		2	5	3	4	3
chr3L	5727565	5729194	+	0	1	0	0	0		14	17	7	14	7
chr3L	5728825	5729194	+	1	1	0	0	0		18	12	6	21	6
chr3L	5756147	5756876	-	0	0	0	0	0		4	4	2	0	0
chr3L	6105470	6112248	-	1	0	0	0	0		2	0	1	0	1
chr3L	6107393	6109102	+	0	0	0	0	0		7	0	5	0	5
chr3L	6107393	6112248	+	0	0	0	0	0		0	0	0	0	0
chr3L	6516129	6517196	+	0	1	0	1	0		6	7	1	9	1
chr3L	6620030	6622105	-	1	0	0	0	0		1	0	1	0	1
chr3L	7172822	7177055	-	0	2	0	0	0		2	4	2	3	0
chr3L	7175407	7177055	-	1	0	0	1	0		0	1	0	0	0
chr3L	7265613	7266708	-	0	1	0	0	0		0	0	0	0	0
chr3L	7506917	7507454	+	1	0	2	2	1		1	6	0	0	0
chr3L	7595887	7597062	+	3	0	3	3	0		9	20	2	15	2
chr3L	7609207	7610702	+	0	3	0	1	0		3	6	1	4	0
chr3L	7617697	7619096	+	0	1	0	0	0		2	5	1	2	1
chr3L	7655080	7655990	-	1	2	3	3	1		8	21	7	14	0
chr3L	7655570	7655990	-	3	11	8	8	2		29	75	21	58	14
chr3L	7655570	7656424	-	13	12	41	38	0		86	64	6	172	6
chr3L	7796368	7797807	-	3	5	5	5	1		10	29	3	16	10
chr3L	7925400	7926334	-	0	0	0	0	0		2	4	3	3	3
chr3L	8064051	8065593	+	1	3	0	0	1		1	11	1	1	1
chr3L	8091445	8092636	+	1	5	7	7	0		14	42	2	27	2
chr3L	8099115	8100049	+	1	0	0	0	0		1	4	0	0	0
chr3L	8180578	8181680	+	1	2	0	0	0		6	10	2	7	2
chr3L	8247964	8253890	+	0	1	0	0	0		0	1	0	1	0
chr3L	8259446	8259806	+	1	0	0	0	0		0	0	0	0	0
chr3L	832041	832975	-	0	0	0	0	0		1	0	1	0	1
chr3L	8462509	8462782	+	2	2	2	2	0		14	11	1	18	1
chr3L	8462509	8462791	+	1	1	0	3	0		13	19	7	29	5
chr3L	8548830	8549071	+	0	1	0	0	0		8	2	6	8	6
chr3L	8579070	8581918	+	1	0	0	0	0		1	5	1	1	1
chr3L	8628780	8630698	+	4	5	5	5	2		70	37	13	70	13
chr3L	8641356	8641584	+	0	1	0	0	0		1	0	0	0	0
chr3L	8783269	8790326	+	0	1	0	0	0		1	0	1	1	1
chr3L	8919173	8921244	+	0	0	0	0	0		0	3	0	0	0
chr3L	8940927	8942859	-	3	1	3	3	1		18	11	10	18	10
chr3L	8941982	8942859	-	0	3	0	1	1		4	16	7	13	7
chr3L	9100053	9101291	-	0	1	0	0	0		0	0	0	0	0
chr3L	9100441	9101291	+	4	0	4	0	1		31	0	4	0	4
chr3L	9105733	9106587	-	1	0	0	1	0		4	7	2	6	2
chr3L	9151040	9156074	-	0	1	0	0	0		10	10	5	9	2
chr3L	9152709	9156074	-	0	2	0	0	0		9	15	1	9	1
chr3L	915638	967537	+	1	0	0	0	0		4	0	0	4	0
chr3L	9259414	9260267	+	0	0	0	0	0		0	3	0	0	0
chr3L	9335264	9338167	+	1	0	0	1	0		0	0	0	0	0
chr3L	9546001	9546636	+	0	0	0	0	0		0	2	2	3	2
chr3L	9585185	9585556	+	1	1	2	2	0		6	5	10	19	5
chr3L	9653741	9657344	-	2	4	2	2	1		19	29	6	19	6
chr3L	9656042	9657344	-	0	0	0	0	0		6	1	3	6	3
chr3L	9730027	9731378	-	0	2	0	0	0		1	1	1	3	0
chr3L	980950	982297	+	0	0	0	0	0		0	0	0	0	0
chr3L	980950	986044	+	0	0	0	0	0		2	0	1	0	1
chr3L	9996683	9997201	+	0	1	0	0	0		4	8	3	8	3
chr3LHet	1256558	1257083	-	1	2	0	1	0		5	7	4	7	0
chr3LHet	1306994	1316109	-	2	0	0	0	0		1	2	1	1	0
chr3LHet	1306994	1344239	-	0	0	0	0	0		5	12	4	6	2
chr3LHet	1306994	1360849	-	0	1	0	1	0		2	3	1	2	0
chr3LHet	1315894	1344239	-	0	1	0	0	0		1	2	3	7	1
chr3LHet	1315894	1352326	+	0	0	0	0	0		1	0	1	0	1
chr3LHet	1315894	1360849	-	0	0	0	0	0		1	0	0	0	0
chr3LHet	1344058	1352326	-	1	0	0	0	0		5	0	5	0	0
chr3LHet	1344058	1352326	+	0	0	0	0	1		1	0	5	0	5
chr3LHet	1344058	1360849	-	1	0	3	1	0		5	0	4	4	4
chr3LHet	1344058	1360849	+	2	0	3	0	2		3	0	4	0	2
chr3LHet	1351732	1352326	-	7	0	12	9	1		30	0	12	23	2
chr3LHet	1351732	1352326	+	6	0	12	0	4		23	0	12	0	12
chr3LHet	1351732	1360849	-	1	0	0	1	0		4	5	2	6	0
chr3LHet	1532255	1545934	+	1	0	0	0	1		0	0	0	0	0
chr3LHet	1872544	1872921	+	0	0	0	0	0		1	1	1	0	1
chr3LHet	209155	209624	+	44	75	75	74	19		154	347	94	324	64
chr3LHet	209155	211840	+	2	0	3	3	2		5	10	1	5	0
chr3LHet	209155	217519	+	1	1	0	1	1		0	0	0	0	0
chr3LHet	211628	217519	+	4	4	7	7	0		37	51	6	60	9
chr3LHet	211628	224332	+	1	1	0	1	1		0	5	0	3	0
chr3LHet	2253758	2255059	+	1	5	0	0	0		4	11	2	5	0
chr3LHet	2253758	2263535	+	0	0	0	0	0		0	0	0	0	0
chr3LHet	2423417	2423807	+	1	3	4	4	0		17	41	11	34	5
chr3LHet	2454978	2455331	+	31	56	59	60	21		237	416	170	443	170
chr3LHet	2454978	2473306	+	0	0	0	0	0		2	1	1	2	1
chr3LHet	2503937	2504452	+	0	0	0	0	0		1	0	0	0	0
chr3LHet	2543665	2544001	+	2	0	2	2	1		10	16	5	12	3
chr3LHet	2547132	2550453	+	0	0	0	0	0		0	0	0	0	0
chr3LHet	789080	789756	-	1	4	4	0	0		12	22	1	0	1
chr3LHet	789080	911745	-	0	1	0	0	0		2	0	0	2	0
chr3R	10017460	10030534	-	0	0	0	1	1		4	5	2	8	2
chr3R	10029972	10030534	-	1	0	0	1	1		3	3	1	3	1
chr3R	10166943	10170906	-	0	5	2	2	0		7	7	1	12	1
chr3R	10169946	10170906	-	1	3	2	2	1		3	10	1	7	1
chr3R	10252758	10253483	-	1	0	0	0	0		0	3	0	0	0
chr3R	10354898	10355952	-	3	1	3	3	1		4	9	2	4	2
chr3R	10354898	10380132	-	1	0	0	0	0		2	3	1	0	0
chr3R	10354898	10380132	+	0	0	0	0	0		2	0	1	0	1
chr3R	10418003	10418937	+	1	0	0	0	0		1	1	1	4	0
chr3R	10473572	10473656	-	0	0	0	0	0		0	0	0	0	0
chr3R	10494587	10497525	-	4	9	4	4	0		7	25	1	9	2
chr3R	10613778	10616974	+	1	0	2	2	0		0	4	0	0	0
chr3R	10649584	10653378	-	1	0	0	0	0		0	0	0	0	0
chr3R	10685030	10685789	-	0	0	0	0	0		1	4	0	0	0
chr3R	108395	110128	+	2	0	2	2	0		20	12	4	20	4
chr3R	108395	114695	+	1	0	0	0	0		1	1	1	0	1
chr3R	108395	121422	+	1	5	6	6	2		11	31	5	29	5
chr3R	10887180	10889064	-	1	0	0	1	0		5	7	6	9	0
chr3R	10888072	10889064	-	0	0	0	0	0		0	0	0	0	0
chr3R	10888072	10889064	+	1	0	0	0	0		0	0	0	0	0
chr3R	10892317	10897981	-	0	1	0	0	0		0	1	0	0	0
chr3R	10897173	10897981	-	0	0	0	0	0		1	6	0	0	0
chr3R	11110334	11111076	+	0	0	0	0	0		5	3	2	5	1
chr3R	11120834	11121266	+	2	1	0	0	0		26	20	5	28	2
chr3R	11125831	11128944	+	1	0	0	0	0		2	1	1	2	1
chr3R	1119351	1125295	-	0	1	0	0	0		6	3	2	6	1
chr3R	1119783	1122357	-	0	1	0	0	0		0	0	0	0	0
chr3R	11208788	11209412	+	0	0	0	0	0		0	0	0	0	0
chr3R	11210797	11214632	+	1	0	0	1	0		1	0	0	1	0
chr3R	11210827	11222099	+	0	0	0	0	0		0	0	0	0	0
chr3R	1138710	1140027	-	0	7	3	0	1		11	13	7	19	3
chr3R	11694894	11695954	-	0	0	0	0	0		1	0	0	0	0
chr3R	11779879	11780927	+	0	0	0	1	0		2	3	3	7	1
chr3R	11779879	11782029	+	1	0	0	0	0		1	1	0	2	0
chr3R	11779879	11783641	+	4	6	6	5	1		10	19	13	28	4
chr3R	11779879	11785270	+	1	0	0	1	0		0	0	0	0	0
chr3R	11780304	11782029	+	0	1	0	0	0		3	0	1	3	1
chr3R	11780304	11783641	+	1	0	0	0	0		0	0	1	3	0
chr3R	11902835	11903259	-	0	1	0	0	0		11	9	6	11	1
chr3R	11957948	11958666	+	0	0	0	0	0		0	1	0	0	0
chr3R	11992257	11992987	+	2	7	5	0	3		20	80	14	53	33
chr3R	12119708	12124272	+	1	1	0	0	0		2	1	2	3	0
chr3R	12122383	12123067	+	0	0	0	0	0		0	1	0	0	0
chr3R	12124191	12125411	+	2	0	2	2	1		1	4	0	0	0
chr3R	12338685	12339898	+	1	1	0	1	0		1	9	1	6	1
chr3R	12375928	12378188	+	0	0	0	0	0		0	2	0	0	0
chr3R	12375928	12382046	+	0	0	0	0	0		4	6	1	3	1
chr3R	12457330	12458490	+	0	0	0	0	0		0	1	0	0	0
chr3R	12457544	12458490	+	0	0	0	0	0		0	1	0	0	0
chr3R	12461267	12462833	+	0	0	0	0	0		1	1	1	2	0
chr3R	12890437	12890683	+	0	0	0	0	0		13	6	2	13	2
chr3R	13072992	13073827	-	0	0	0	0	0		0	0	0	0	0
chr3R	13152954	13158431	-	0	3	0	0	0		2	11	2	2	2
chr3R	13156739	13158431	-	1	2	0	1	1		14	15	3	15	1
chr3R	13323076	13324270	-	0	1	0	0	0		0	3	1	2	0
chr3R	13521644	13522308	-	0	0	0	0	0		1	2	0	0	0
chr3R	13639252	13683743	+	0	1	0	0	0		0	2	0	0	0
chr3R	13690091	13691918	+	0	2	0	0	0		2	10	1	2	0
chr3R	13704499	13712263	-	1	0	0	1	0		3	2	3	4	0
chr3R	13706899	13712263	-	0	1	0	0	0		0	3	0	0	0
chr3R	13733708	13735377	-	1	0	0	0	0		0	1	0	0	0
chr3R	13792194	13793550	+	1	0	0	0	0		0	0	0	1	0
chr3R	13834586	13836296	+	4	6	6	5	0		21	49	1	45	1
chr3R	13834586	13839406	-	0	0	0	0	0		1	0	1	0	1
chr3R	13835669	13836296	+	3	1	4	4	1		13	14	6	24	6
chr3R	13835669	13836977	+	1	0	0	1	1		1	1	1	1	1
chr3R	13835669	13837435	+	1	0	0	1	1		1	0	0	1	0
chr3R	14259956	14261512	-	0	0	0	0	0		1	4	0	0	0
chr3R	14631846	14633012	-	1	0	0	0	0		1	2	0	0	0
chr3R	1467835	1469499	+	0	0	0	0	0		2	0	2	0	0
chr3R	14768774	14773729	+	1	0	2	1	2		3	1	2	5	0
chr3R	14795140	14796010	+	2	1	2	2	0		1	4	1	1	1
chr3R	14795140	14796570	+	2	0	2	2	2		1	4	1	1	0
chr3R	14795140	14800023	+	1	0	0	0	1		0	0	0	0	0
chr3R	14799709	14800023	+	0	0	0	0	0		6	0	1	0	1
chr3R	14841512	14844205	+	0	0	0	0	0		2	2	1	1	1
chr3R	14913126	14914022	-	8	4	8	7	2		10	32	1	10	5
chr3R	14967133	14967995	-	0	2	0	0	0		10	21	2	0	2
chr3R	1499211	1502282	+	0	1	0	0	0		0	0	0	0	0
chr3R	15044690	15045349	-	0	1	0	0	0		0	1	1	0	1
chr3R	15209847	15210789	-	0	0	0	0	0		1	3	0	2	0
chr3R	15313817	15314113	+	1	0	0	0	0		1	0	1	3	0
chr3R	15380539	15385993	+	0	1	0	0	0		2	3	2	2	2
chr3R	15585986	15586756	+	0	1	0	0	0		5	8	0	5	0
chr3R	15585986	15592369	+	0	0	0	0	0		4	2	2	6	0
chr3R	15653375	15654764	-	5	2	5	5	1		4	9	1	4	1
chr3R	15762975	15764178	-	2	0	2	0	0		5	6	2	0	2
chr3R	16041931	16042888	+	0	0	0	0	0		1	0	1	1	1
chr3R	16113670	16116808	+	1	1	0	1	1		4	8	2	4	1
chr3R	16228734	16229116	-	0	0	0	0	0		0	0	0	0	0
chr3R	16524056	16526607	-	1	0	0	0	0		6	5	2	6	2
chr3R	16578067	16579481	+	2	0	2	0	0		3	0	1	0	1
chr3R	16578067	16579983	+	0	0	0	0	0		3	2	2	9	2
chr3R	16579230	16579983	+	0	0	0	0	0		0	0	0	0	0
chr3R	16617466	16618277	+	0	0	0	0	0		4	2	1	4	1
chr3R	16622865	16624131	+	2	0	3	3	0		4	4	1	8	2
chr3R	16789446	16789915	+	1	0	0	0	0		6	17	3	16	0
chr3R	16817962	16820145	+	3	7	3	3	0		5	33	2	10	2
chr3R	16980611	16981109	+	1	3	0	0	0		7	17	7	13	7
chr3R	17003999	17005112	+	1	0	0	1	0		2	5	2	3	1
chr3R	17149160	17149939	-	0	0	0	0	0		4	7	1	4	1
chr3R	1717942	1718711	-	0	1	0	0	0		7	15	2	7	2
chr3R	17188228	17189606	+	1	0	0	0	1		2	0	1	0	0
chr3R	17428741	17429295	-	0	0	0	0	0		0	0	0	0	0
chr3R	17450886	17452572	-	1	0	4	4	3		1	5	2	3	2
chr3R	17614595	17615482	-	0	0	0	0	0		0	0	1	1	1
chr3R	17642822	17646745	-	0	0	0	0	0		8	10	2	8	2
chr3R	1765085	1765660	-	5	4	10	11	3		16	60	3	42	8
chr3R	17821241	17821777	+	0	0	0	0	0		2	0	0	2	0
chr3R	17821241	17822509	+	5	4	9	9	3		5	44	5	18	2
chr3R	17999653	18000449	+	2	1	0	0	0		13	12	2	13	2
chr3R	18103358	18103694	+	0	0	0	0	0		2	2	1	2	1
chr3R	18140381	18141521	-	2	5	5	5	2		22	65	10	50	22
chr3R	18140716	18144711	-	1	0	0	0	0		0	1	0	0	0
chr3R	18428566	18431292	+	1	0	0	0	0		2	0	0	0	0
chr3R	18447155	18447248	-	0	0	0	0	0		1	0	1	0	1
chr3R	18482595	18484771	+	1	7	0	6	0		9	23	9	20	1
chr3R	18612727	18614490	-	0	0	0	0	0		0	0	0	0	0
chr3R	18774398	18779190	+	1	0	0	1	1		0	3	0	0	0
chr3R	18778722	18779190	+	3	2	4	4	2		23	28	11	36	5
chr3R	18832316	18834043	-	0	0	0	0	0		4	5	1	5	1
chr3R	18907070	18907887	-	2	0	0	0	0		3	4	2	3	2
chr3R	18995617	18996202	+	2	0	2	2	0		0	2	0	0	0
chr3R	19017417	19018003	-	0	1	0	0	0		4	3	2	4	1
chr3R	19023008	19023698	-	3	3	3	3	0		14	14	1	14	2
chr3R	19023008	19048842	-	0	0	0	0	0		0	1	0	0	0
chr3R	19035063	19035605	-	0	0	0	0	0		6	8	0	9	0
chr3R	19137703	19139280	-	1	1	0	1	0		5	4	1	5	1
chr3R	19163617	19166249	-	2	0	2	2	1		9	2	2	9	7
chr3R	1919948	1920742	-	0	1	0	0	0		1	3	1	1	0
chr3R	19393236	19393674	+	0	0	0	0	0		0	1	0	0	0
chr3R	19440098	19442044	-	0	0	0	0	0		2	5	0	6	0
chr3R	19448092	19453182	-	3	3	5	5	0		3	8	2	7	1
chr3R	19452318	19453182	-	0	3	0	0	0		10	19	7	18	1
chr3R	19513511	19513589	+	0	0	0	0	0		0	0	0	0	0
chr3R	19617788	19618278	+	0	0	0	0	0		0	1	0	0	0
chr3R	19632347	19633751	-	4	2	4	4	1		16	13	3	16	3
chr3R	19655678	19656051	+	1	0	0	0	0		6	8	2	6	2
chr3R	19809409	19809487	-	1	0	0	0	0		1	0	0	0	0
chr3R	19838704	19839350	-	1	2	3	3	1		11	34	3	21	4
chr3R	20045321	20046285	-	0	0	0	0	0		3	0	0	0	0
chr3R	20130922	20132605	+	0	1	0	0	0		0	3	0	0	0
chr3R	20277616	20278355	-	2	0	2	2	2		2	6	2	1	2
chr3R	20416293	20417143	+	7	1	7	5	4		16	17	6	16	6
chr3R	20500132	20501522	+	0	0	0	0	0		4	0	1	4	1
chr3R	20502965	20513627	+	1	0	0	1	1		0	2	0	0	0
chr3R	20502965	20515149	+	0	1	0	0	0		1	1	1	1	1
chr3R	20502965	20517655	+	1	1	0	1	0		0	8	0	0	0
chr3R	20505207	20517655	+	0	1	0	0	0		1	4	0	0	0
chr3R	20512908	20513627	+	1	2	0	0	0		15	8	3	15	1
chr3R	20512908	20517655	+	1	3	0	4	0		10	20	5	20	5
chr3R	20512908	20518038	+	0	1	0	0	0		4	10	2	9	2
chr3R	20512908	20525148	+	0	0	0	0	0		1	0	0	0	0
chr3R	205171	205546	+	2	1	2	2	0		9	5	3	17	3
chr3R	20517181	20517655	+	2	0	2	0	2		6	8	5	6	5
chr3R	20517181	20518038	+	0	0	0	0	0		0	2	0	0	0
chr3R	20517181	20525148	+	0	0	0	0	0		3	3	1	5	0
chr3R	20519493	20525148	+	0	0	0	0	0		1	1	2	2	0
chr3R	20520678	20521139	+	0	1	0	0	0		2	0	1	0	1
chr3R	20520678	20525148	+	2	1	3	3	2		9	5	1	9	1
chr3R	21029423	21030564	-	0	0	0	0	0		0	0	0	0	0
chr3R	21222433	21223284	-	3	4	3	3	1		6	15	4	6	4
chr3R	21389801	21410175	+	0	0	0	0	0		2	0	1	0	1
chr3R	21389801	21426486	+	1	0	0	0	0		2	1	2	0	2
chr3R	21535012	21535869	-	1	3	0	0	0		27	15	9	29	7
chr3R	21535746	21565344	-	0	2	0	0	0		0	1	0	0	0
chr3R	21570405	21572114	-	1	0	0	1	1		0	0	0	0	0
chr3R	21570405	21572955	-	0	0	0	1	0		0	0	0	0	0
chr3R	21692717	21693935	+	0	0	0	0	0		1	0	1	0	1
chr3R	21766978	21767371	-	0	0	0	0	0		1	2	1	2	1
chr3R	21871190	21871549	+	0	1	0	0	0		4	14	3	11	0
chr3R	22011232	22011921	-	1	0	0	0	1		2	1	1	0	1
chr3R	22094095	22095810	+	2	0	0	2	2		1	1	0	1	0
chr3R	2215923	2216028	-	0	1	0	0	0		4	4	2	5	0
chr3R	22380078	22381373	+	14	21	15	15	4		79	138	21	83	21
chr3R	22392082	22424434	+	1	0	2	2	0		0	1	0	0	0
chr3R	22404442	22406744	+	0	0	0	0	0		8	4	2	8	1
chr3R	22410021	22411440	+	1	1	0	0	0		1	4	0	0	0
chr3R	22410021	22416439	+	0	1	0	0	0		1	1	1	0	0
chr3R	22424298	22425015	+	1	0	0	1	1		5	5	0	5	0
chr3R	22487256	22489418	-	1	1	0	1	1		6	1	1	6	1
chr3R	2262446	2264729	+	1	6	0	0	0		0	6	0	0	0
chr3R	22681294	22682019	-	0	0	0	0	0		3	2	1	3	1
chr3R	22709348	22709945	+	0	3	0	0	0		0	2	1	1	0
chr3R	22750355	22750983	+	2	1	2	2	0		7	5	5	7	5
chr3R	22750355	22752153	+	0	0	0	0	0		2	0	1	0	1
chr3R	22892329	22893217	-	0	0	0	0	0		0	0	0	0	0
chr3R	23008719	23009584	-	1	0	0	0	0		1	2	0	0	0
chr3R	23469536	23471132	-	1	0	0	1	0		1	7	0	3	0
chr3R	23492148	23493790	+	0	1	0	0	0		2	2	1	2	1
chr3R	23492821	23493790	+	1	1	0	0	0		2	2	0	0	0
chr3R	23492830	23493790	+	4	1	4	4	2		17	12	5	17	4
chr3R	23606778	23607351	-	0	0	0	0	0		0	0	0	0	0
chr3R	23613052	23614094	-	1	0	0	1	1		12	12	5	19	5
chr3R	2364028	2392599	-	0	1	0	0	0		1	2	0	0	0
chr3R	2368292	2392599	-	0	1	0	0	0		1	6	0	2	0
chr3R	23794648	23795549	-	0	1	0	0	0		0	2	1	2	0
chr3R	23798642	23800064	-	0	1	0	0	0		1	4	0	0	0
chr3R	23856220	23869497	-	0	0	0	0	0		3	0	2	0	0
chr3R	23856220	23869497	+	0	0	0	0	0		2	2	2	5	2
chr3R	2391856	2392599	-	7	6	7	7	1		24	46	4	24	4
chr3R	24060796	24061175	+	3	4	0	0	0		26	42	12	34	5
chr3R	24159430	24160429	-	0	0	0	0	0		6	9	6	14	0
chr3R	24287725	24289911	+	0	2	0	0	0		7	20	6	0	3
chr3R	24348203	24348982	-	0	1	0	0	0		2	2	1	3	0
chr3R	24711977	24712773	-	0	0	0	0	0		2	0	0	0	0
chr3R	24960770	24962421	-	0	0	0	0	0		1	0	1	0	0
chr3R	25006880	25007594	-	0	2	0	0	0		1	2	0	0	0
chr3R	25297372	25300570	+	0	0	0	0	0		1	1	0	0	0
chr3R	25297372	25302125	+	0	1	0	0	0		1	1	0	0	0
chr3R	25326440	25327210	-	0	0	0	0	0		1	5	0	1	0
chr3R	25422962	25423195	+	5	1	5	5	1		35	24	10	37	10
chr3R	25423497	25423630	+	0	0	0	0	0		0	0	0	0	0
chr3R	25671320	25672793	+	0	1	0	0	0		3	1	4	5	4
chr3R	25723021	25723367	+	0	1	0	0	0		1	4	1	2	0
chr3R	25740454	25740598	+	1	15	0	0	0		0	0	1	0	0
chr3R	25784752	25787752	-	0	0	0	0	0		1	4	0	1	0
chr3R	25787410	25787752	-	0	1	0	0	0		0	0	0	0	0
chr3R	25856485	25857834	+	0	0	0	0	0		0	1	0	0	0
chr3R	25892796	25894142	+	6	6	6	6	2		29	35	5	27	7
chr3R	26397530	26398794	+	1	0	0	0	0		3	9	1	3	1
chr3R	2645918	2645978	+	0	0	0	0	1		54	0	6	0	6
chr3R	2645928	2645988	+	0	0	0	0	0		2	0	1	0	1
chr3R	2645937	2646005	+	31	0	0	0	0		372	0	0	0	0
chr3R	2645957	2646087	+	0	0	0	0	0		6	0	6	0	6
chr3R	2645957	2646110	+	0	0	0	0	1		0	0	1	0	1
chr3R	2645988	2646142	+	0	0	0	0	1		55	0	26	0	26
chr3R	2648230	2648384	-	5	0	0	0	0		69	0	3	0	2
chr3R	2648285	2648415	+	0	0	0	0	0		7	0	0	0	0
chr3R	2648367	2648435	+	36	0	0	0	0		391	0	1	0	1
chr3R	2648384	2648444	+	0	0	0	0	0		4	0	8	0	8
chr3R	2648394	2648454	+	1	0	0	0	2		20	0	129	0	129
chr3R	26642596	26643929	+	0	0	0	0	0		4	8	4	10	3
chr3R	26649999	26651748	+	9	7	9	10	1		20	27	6	21	6
chr3R	2666956	2667936	-	1	2	3	0	0		2	19	2	0	2
chr3R	26795480	26797669	-	2	0	3	0	2		0	1	1	0	0
chr3R	26976115	26976434	+	0	2	0	0	0		13	5	5	12	5
chr3R	27024892	27025662	+	0	0	0	0	0		1	0	1	0	1
chr3R	27067356	27068496	-	0	0	0	0	0		0	0	0	0	0
chr3R	27564	28519	+	0	0	0	0	0		3	2	1	3	1
chr3R	27690853	27692158	-	0	1	0	0	0		0	1	0	0	0
chr3R	27699555	27707593	-	1	0	0	0	1		0	2	0	0	0
chr3R	27707469	27707593	-	1	2	2	2	0		6	19	7	23	5
chr3R	27795477	27805341	-	0	0	0	0	0		2	0	0	0	0
chr3R	27836298	27836824	-	1	0	0	0	0		1	5	1	0	1
chr3R	2878849	2879319	+	0	0	0	0	0		0	0	0	0	0
chr3R	2926858	2927819	-	3	0	0	0	0		3	8	1	3	1
chr3R	293015	294321	-	0	1	0	0	0		0	0	0	0	0
chr3R	3019314	3020180	+	0	0	0	0	0		1	1	2	2	0
chr3R	3021337	3022115	+	0	0	0	0	0		1	1	1	1	1
chr3R	3117585	3120173	+	0	0	0	0	0		1	0	0	0	0
chr3R	328160	329447	-	0	1	0	0	0		3	8	1	4	1
chr3R	3492500	3493557	+	0	1	0	0	0		0	3	0	0	0
chr3R	3684659	3691483	-	8	5	13	13	0		46	46	4	55	4
chr3R	3688640	3691483	-	2	0	2	1	1		4	5	2	10	2
chr3R	3689982	3691152	-	1	0	0	1	1		1	0	1	1	0
chr3R	3689982	3691483	-	4	7	7	8	3		24	47	9	56	9
chr3R	3689982	3694094	-	0	3	0	0	0		3	13	4	5	4
chr3R	3690872	3691483	-	2	0	0	3	0		0	2	0	0	0
chr3R	3690872	3697840	-	1	0	0	0	0		0	1	0	0	0
chr3R	3785473	3786844	-	1	0	0	0	0		1	0	0	1	0
chr3R	3933953	3937023	+	0	1	0	0	0		1	6	0	0	0
chr3R	4201039	4228597	-	1	0	0	0	0		0	0	0	0	0
chr3R	4214305	4228597	-	1	1	0	1	1		6	2	0	6	0
chr3R	4269114	4270409	-	1	0	0	1	1		1	2	0	0	0
chr3R	4445507	4446254	+	1	0	0	1	0		5	4	2	6	1
chr3R	448230	449346	+	4	7	0	3	2		16	25	7	16	7
chr3R	448230	454071	+	0	0	0	0	0		2	0	1	2	1
chr3R	452694	454071	+	5	9	11	12	0		39	111	7	97	7
chr3R	4579892	4581934	-	1	0	0	0	0		0	2	0	0	0
chr3R	4611451	4612647	-	0	0	0	0	0		0	0	0	0	0
chr3R	4618825	4623768	-	1	2	0	0	0		0	4	0	0	0
chr3R	4657863	4660671	-	0	1	0	0	0		1	7	0	0	0
chr3R	4664113	4668561	-	0	1	0	0	0		0	5	0	0	0
chr3R	4690507	4707061	-	0	0	0	0	0		0	1	0	0	0
chr3R	4690507	4723036	-	1	0	0	0	0		0	2	0	0	0
chr3R	4905466	4906744	-	0	0	0	1	0		3	6	4	5	0
chr3R	5039481	5039987	-	0	1	0	0	0		2	3	1	2	1
chr3R	5043708	5044485	-	2	5	4	4	1		32	41	3	44	13
chr3R	505950	506559	+	0	1	0	0	0		1	1	0	0	0
chr3R	5180143	5180805	+	0	3	0	0	0		2	17	2	5	2
chr3R	5198477	5199597	-	1	1	0	1	1		3	1	1	3	1
chr3R	522912	523977	+	1	1	0	0	0		8	2	2	8	1
chr3R	525438	528133	+	0	0	0	0	0		0	0	0	0	0
chr3R	5257750	5258561	+	3	0	5	5	1		14	18	3	22	1
chr3R	5257753	5258561	+	1	1	0	0	0		4	4	3	9	0
chr3R	5264836	5267387	+	0	0	0	0	0		0	1	0	0	0
chr3R	5266402	5267387	+	1	2	2	2	0		2	4	1	3	1
chr3R	5267137	5267387	+	0	1	0	0	0		1	1	0	1	0
chr3R	5269732	5272219	+	0	1	0	0	0		3	6	1	2	1
chr3R	5270765	5272219	+	3	7	7	7	1		14	40	3	27	3
chr3R	5300438	5301562	-	2	0	2	2	0		1	4	0	0	0
chr3R	532747	533828	+	0	0	0	0	0		0	0	0	0	0
chr3R	5372519	5373092	-	2	0	0	2	0		4	6	2	5	0
chr3R	5553711	5555569	-	0	1	0	0	0		1	1	1	0	0
chr3R	560886	563460	-	0	2	0	0	0		3	3	1	0	1
chr3R	5756085	5769616	+	0	0	0	0	0		5	6	0	5	0
chr3R	5769202	5769616	+	2	0	0	0	0		16	14	2	12	2
chr3R	5840711	5841648	-	0	3	0	3	0		10	18	3	12	2
chr3R	5842011	5842548	-	0	0	0	0	0		0	1	0	0	0
chr3R	6019581	6030038	+	1	0	0	1	1		1	3	0	0	0
chr3R	6197870	6198927	-	1	0	2	2	1		6	7	3	7	0
chr3R	621458	622789	-	0	1	0	0	0		0	2	0	0	0
chr3R	621458	623419	-	7	9	14	14	2		15	37	6	24	5
chr3R	622210	623419	-	1	0	2	2	0		4	11	1	0	0
chr3R	625413	627713	-	2	0	0	1	1		0	3	0	0	0
chr3R	6664971	6665664	+	0	0	0	0	0		4	5	0	4	0
chr3R	6692250	6692698	-	0	3	0	0	0		7	10	3	8	1
chr3R	6818626	6819327	+	3	4	0	3	0		8	15	3	19	3
chr3R	6837735	6839150	+	0	1	0	0	0		5	5	1	5	1
chr3R	6849189	6849539	+	1	3	0	1	1		15	18	12	30	12
chr3R	6849189	6860647	-	0	0	0	0	0		0	0	0	0	0
chr3R	6869724	6871266	+	0	0	0	0	0		12	6	7	13	7
chr3R	6872099	6874007	+	1	0	0	0	1		1	0	1	0	1
chr3R	7047896	7048451	+	0	1	0	0	0		1	2	2	0	0
chr3R	7360043	7365823	-	1	0	0	0	1		0	2	0	0	0
chr3R	7361304	7361901	-	0	0	0	0	0		1	4	0	0	0
chr3R	7418088	7430005	-	1	0	0	1	0		1	1	2	3	0
chr3R	743118	743853	+	0	2	0	0	0		0	2	1	1	1
chr3R	7627673	7628413	-	2	0	0	2	1		0	3	0	0	0
chr3R	7636085	7636857	-	0	0	0	0	0		0	0	0	0	0
chr3R	7932860	7933804	+	1	2	2	2	0		4	8	1	8	2
chr3R	8386122	8388841	-	0	0	0	0	0		0	1	0	0	0
chr3R	8578139	8580512	-	0	2	0	1	0		8	35	8	26	6
chr3R	8845063	8847364	+	0	1	0	0	0		2	6	1	0	1
chr3R	8845063	8850766	+	2	0	2	4	1		1	3	1	2	1
chr3R	9058400	9058846	-	3	0	3	3	1		8	7	3	8	3
chr3R	9071531	9072376	-	1	0	0	1	1		3	0	0	0	0
chr3R	9496366	9497246	-	1	0	2	1	0		1	6	0	2	0
chr3R	9571362	9573685	+	1	0	0	0	0		0	2	0	0	0
chr3R	9582097	9582749	+	0	0	0	0	0		2	1	1	2	1
chr3R	9582097	9583505	+	0	0	0	0	0		3	5	1	5	1
chr3R	9582097	9586084	+	1	0	0	0	0		0	0	0	0	0
chr3R	9582904	9583505	+	1	0	2	2	1		0	7	2	4	2
chr3R	9582904	9583514	+	2	0	0	0	0		9	11	3	0	3
chr3R	9892262	9892874	+	5	9	8	8	4		35	85	16	66	16
chr3RHet	1701667	1703297	-	0	0	0	0	0		0	1	0	0	0
chr3RHet	1702560	1703297	-	2	5	0	3	1		14	29	6	15	6
chr3RHet	1936749	1937280	+	0	0	2	2	0		5	8	5	10	1
chr3RHet	1964214	1964748	+	13	17	22	21	7		30	42	10	62	10
chr3RHet	2018687	2019257	+	6	15	12	12	4		21	57	11	52	11
chr3RHet	2204508	2206133	+	0	1	0	0	0		1	1	0	0	0
chr3RHet	2376909	2378322	+	1	0	0	0	1		1	0	0	0	0
chr3RHet	242408	242774	-	10	0	0	1	0		30	0	0	7	0
chr3RHet	2437711	2439757	+	2	15	14	13	5		45	139	30	87	24
chr3RHet	2437711	2443781	+	7	6	7	6	0		8	23	1	8	1
chr3RHet	2448729	2454086	+	0	0	0	0	1		4	3	4	0	4
chr3RHet	2476647	2477685	-	0	0	0	0	0		0	0	0	0	0
chr4	1012691	1018509	+	1	2	0	1	1		7	6	0	7	0
chr4	1012691	1019319	+	2	0	0	2	0		11	0	0	11	0
chr4	1012691	1019331	+	3	10	5	5	0		9	52	4	25	1
chr4	1012691	1025244	+	2	1	4	4	0		4	15	1	9	1
chr4	1017137	1018509	+	0	2	0	0	0		11	12	3	11	2
chr4	1017137	1019331	+	1	4	0	3	0		5	22	2	11	2
chr4	1017137	1025244	+	0	0	0	0	0		3	6	1	3	1
chr4	1024783	1025244	+	3	3	9	8	0		27	48	13	44	13
chr4	103263	115241	+	0	0	0	0	0		0	0	0	0	0
chr4	103263	115628	+	0	1	0	0	0		0	2	0	0	0
chr4	1042867	1044306	-	32	75	68	68	25		49	173	15	85	27
chr4	1067889	1069872	-	1	0	0	1	1		0	0	0	0	0
chr4	1112884	1116458	+	1	0	0	1	0		0	0	1	1	0
chr4	1116201	1116458	+	1	0	0	1	1		0	1	0	0	0
chr4	1116201	1122725	+	4	3	4	4	0		10	15	4	10	4
chr4	1140562	1141427	-	8	3	8	8	4		22	32	10	22	10
chr4	114738	120101	+	0	0	0	0	0		2	0	1	0	1
chr4	1150060	1151212	+	20	22	36	35	6		80	105	23	170	23
chr4	1150060	1154698	+	1	1	0	0	0		1	1	1	4	1
chr4	115048	115628	+	3	2	3	3	1		23	26	5	24	7
chr4	115048	120101	+	12	10	12	12	4		43	50	11	48	14
chr4	1193568	1195749	-	0	1	0	0	0		0	1	0	0	0
chr4	1214185	1217103	-	1	9	0	2	0		4	18	4	9	4
chr4	1236854	1237236	+	0	4	0	0	0		5	14	4	8	2
chr4	1236854	1238525	-	0	0	0	0	1		3	0	2	0	2
chr4	1236854	1238525	+	1	0	0	1	0		7	0	2	4	2
chr4	1236854	1245623	+	1	0	2	2	2		1	4	0	2	0
chr4	1250827	1250964	+	0	1	0	0	0		4	8	3	13	3
chr4	1250827	1252745	-	0	0	0	0	0		0	0	0	0	0
chr4	1250827	1252745	+	0	0	0	0	0		0	2	0	0	0
chr4	1250827	1254609	+	6	12	12	12	6		33	70	15	60	14
chr4	1250827	1259724	+	6	7	6	6	1		14	36	5	14	1
chr4	1250827	1265819	+	0	0	0	0	0		1	1	0	0	0
chr4	1250827	1266305	+	1	0	0	1	1		1	0	1	1	0
chr4	1252028	1252562	+	1	6	7	7	0		15	47	20	31	3
chr4	1265677	1266305	+	0	0	0	0	0		3	0	0	0	0
chr4	1265677	1269135	+	13	21	19	20	0		19	66	1	46	1
chr4	1268381	1269135	+	0	1	0	0	0		2	6	1	2	1
chr4	206452	207466	-	1	0	0	0	0		3	8	1	3	1
chr4	208622	212012	-	0	0	0	0	0		1	3	0	0	0
chr4	231183	231306	+	1	0	0	1	1		1	1	0	0	0
chr4	254890	257101	+	1	0	8	3	1		4	4	5	6	0
chr4	302349	303364	-	0	1	0	1	1		2	3	2	3	2
chr4	322867	323152	-	0	5	0	0	0		17	35	10	28	10
chr4	390132	390590	+	0	0	0	0	0		0	3	0	0	0
chr4	402748	403034	-	0	1	0	0	0		2	4	0	2	0
chr4	411050	412170	-	4	5	4	4	1		22	37	6	22	4
chr4	470549	471135	+	48	41	50	38	15		615	424	31	496	148
chr4	470867	471135	+	4	5	5	1	0		45	59	7	24	5
chr4	470867	472080	+	1	0	0	1	0		0	1	0	0	0
chr4	493772	495394	-	6	2	6	6	1		16	21	2	16	2
chr4	495585	497728	-	0	1	0	1	0		4	4	4	8	4
chr4	500660	502330	-	1	3	0	1	0		2	5	0	3	0
chr4	542098	543730	+	0	0	0	0	0		0	2	0	0	0
chr4	544956	547146	+	1	0	0	1	0		1	6	1	0	0
chr4	580720	581446	+	0	0	0	0	0		1	1	0	0	0
chr4	621375	622561	+	0	0	0	0	0		1	0	1	0	0
chr4	623937	624878	-	1	0	0	0	0		0	2	0	0	0
chr4	631910	634421	+	1	0	0	0	0		1	0	0	0	0
chr4	659591	661362	-	2	4	0	0	0		2	10	1	0	1
chr4	659591	661362	+	2	0	0	0	1		2	0	1	0	0
chr4	659640	661362	-	2	14	12	12	2		9	41	9	18	6
chr4	659640	664781	-	0	3	2	2	0		2	5	2	2	0
chr4	733118	735138	+	0	1	0	0	0		1	1	0	1	0
chr4	756140	758535	+	0	1	2	2	0		7	15	5	12	1
chr4	844126	848550	-	0	1	0	0	0		9	2	3	10	2
chr4	903242	904267	-	1	1	3	3	1		3	13	5	9	0
chr4	92946	107792	+	2	4	9	14	1		2	36	6	21	1
chr4	92946	115241	+	3	5	9	9	1		5	25	1	18	1
chr4	945708	947287	-	0	1	0	0	0		0	5	1	1	0
chr4	95693	106425	+	1	0	0	1	0		2	8	1	3	0
chr4	95693	107792	+	1	1	0	3	0		2	4	1	0	0
chr4	958957	959743	+	9	20	10	9	3		35	74	16	36	16
chr4	974138	975676	-	3	2	10	10	0		4	14	2	9	1
chrU	1183262	1184756	+	0	2	0	0	0		3	2	0	0	0
chrU	1317184	1318547	-	0	0	0	0	0		0	0	0	0	0
chrU	1317212	1318547	+	2	2	2	2	1		2	6	2	3	2
chrU	2089456	2090079	-	0	1	3	0	1		12	37	1	0	5
chrU	2089456	2090079	+	3	0	3	0	1		8	0	1	0	1
chrU	219232	219496	+	6	0	6	5	4		18	33	13	18	13
chrU	3398110	3398437	-	0	0	0	0	0		2	0	1	0	1
chrU	3398110	3398437	+	0	1	0	0	0		0	6	1	0	0
chrU	383098	398955	+	1	2	2	0	0		1	8	1	0	0
chrU	398731	398955	+	0	1	0	0	0		5	12	1	0	1
chrU	72263	72919	+	0	1	0	0	0		0	0	0	0	0
chrUextra	27618182	27677441	-	1	0	0	0	0		3	0	0	0	0
chrX	10016088	10017237	+	0	1	0	0	0		2	1	1	2	1
chrX	10028004	10028576	+	1	1	0	0	0		7	4	3	7	3
chrX	10118951	10120688	+	1	1	0	0	0		0	5	0	1	0
chrX	10229838	10239021	+	1	0	0	0	1		0	0	0	0	0
chrX	10314863	10318987	-	1	0	0	3	1		4	4	3	4	3
chrX	10404368	10413810	-	0	2	0	0	0		3	4	2	3	1
chrX	10404368	10417597	-	0	1	0	0	0		2	1	0	0	0
chrX	10413380	10417597	-	1	5	0	0	0		5	10	1	5	1
chrX	10469422	10470189	-	3	1	3	0	1		15	16	6	16	3
chrX	10675533	10675611	-	0	0	0	0	0		1	0	1	0	1
chrX	11116051	11116287	-	0	2	0	0	0		26	15	9	0	8
chrX	11118149	11120111	-	1	0	0	0	0		0	1	0	0	0
chrX	11270874	11277145	+	0	1	0	0	0		5	9	2	5	2
chrX	11275888	11277145	+	5	2	5	5	1		49	46	7	50	15
chrX	11275888	11281966	+	1	0	0	0	1		3	4	0	3	0
chrX	11288255	11290136	-	1	0	0	0	0		7	0	0	0	0
chrX	11289272	11290136	+	8	9	17	16	0		57	107	22	110	22
chrX	11289272	11293849	+	0	0	0	0	0		3	1	0	2	0
chrX	11289272	11294865	+	0	0	0	0	0		1	2	1	0	1
chrX	11291857	11292855	+	1	5	3	3	0		29	32	15	56	13
chrX	11291857	11296820	+	0	0	0	0	0		0	0	0	0	0
chrX	11293774	11294865	+	2	0	2	2	1		1	1	1	0	1
chrX	11294820	11296820	+	0	0	0	0	0		1	1	1	0	1
chrX	11322625	11322742	-	0	2	0	0	0		1	0	1	0	0
chrX	11322625	11322742	+	0	0	0	0	0		1	0	1	0	1
chrX	11444509	11445380	+	0	0	0	0	0		0	1	0	0	0
chrX	1145204	1146129	-	1	0	0	1	0		2	3	1	2	1
chrX	11590435	11595160	+	1	0	0	0	0		0	0	0	0	0
chrX	11591098	11591784	+	0	0	0	0	0		0	0	0	0	0
chrX	11708729	11709572	-	1	0	2	2	1		2	10	3	7	0
chrX	11717315	11721050	+	0	1	0	0	0		2	1	0	2	0
chrX	11750131	11750239	+	2	0	0	0	0		0	0	0	0	0
chrX	11833727	11843287	-	2	0	0	0	0		0	3	1	1	1
chrX	11842660	11843287	-	0	0	0	0	0		1	3	2	4	0
chrX	11842660	11848314	-	0	0	0	0	0		0	4	2	0	2
chrX	11856262	11863247	-	1	0	0	1	1		2	3	2	3	2
chrX	11864363	11867517	-	0	0	0	0	0		2	0	1	2	1
chrX	11865491	11866276	-	0	0	0	0	0		1	1	0	0	0
chrX	11870435	11871595	-	0	0	0	0	0		1	0	0	0	0
chrX	1203891	1210194	-	0	1	0	0	0		11	8	4	20	0
chrX	12087636	12091288	+	0	1	0	0	0		1	1	0	0	0
chrX	12369672	12370030	+	0	2	0	0	0		4	4	2	10	0
chrX	12537905	12538800	+	0	2	0	1	0		2	9	3	5	1
chrX	12542569	12543215	+	0	1	0	0	0		0	1	0	0	0
chrX	12624966	12626433	-	1	7	4	4	1		2	8	2	4	0
chrX	12723742	12726373	-	3	6	8	9	3		4	11	3	7	1
chrX	1279936	1280395	+	1	0	0	1	0		5	1	1	5	1
chrX	12925747	12926949	+	2	1	0	4	0		21	29	18	40	7
chrX	12925747	12967121	+	1	0	3	3	0		1	1	0	0	0
chrX	12975545	12977131	-	1	2	0	1	0		4	3	2	4	1
chrX	12979628	12981173	-	2	1	2	2	0		3	4	1	7	1
chrX	12990804	12992625	-	0	0	0	0	0		0	1	0	0	0
chrX	1307450	1308718	+	0	2	0	0	0		0	6	1	1	0
chrX	13113780	13114179	-	1	0	0	0	0		4	3	0	6	0
chrX	13170467	13176262	-	0	0	0	0	0		4	5	2	8	0
chrX	13396491	13400263	+	1	1	0	0	0		1	1	0	0	0
chrX	13414550	13415216	+	0	0	0	0	0		7	15	2	8	2
chrX	13478893	13480125	+	0	0	0	0	0		0	2	1	1	0
chrX	13487952	13488018	-	1	0	0	0	1		0	0	0	0	0
chrX	13543409	13544100	+	5	1	6	3	0		13	19	6	17	4
chrX	13594904	13595386	-	0	0	0	0	0		1	0	0	0	0
chrX	13644348	13646060	-	3	4	4	3	1		13	13	3	13	5
chrX	13861302	13862106	-	2	1	2	2	1		4	6	1	4	1
chrX	14865131	14865831	+	0	1	0	0	0		4	4	3	4	3
chrX	14865463	14894861	+	1	1	0	0	0		0	1	1	0	1
chrX	14891966	14894861	+	0	1	0	0	0		2	2	2	2	2
chrX	14967373	14968407	-	1	1	0	1	1		9	3	3	9	3
chrX	14991488	15003926	-	0	0	0	0	1		1	0	0	0	0
chrX	14991488	15003926	+	1	0	0	1	0		0	0	0	0	0
chrX	14993845	14995205	+	1	0	0	0	1		2	4	1	2	1
chrX	14993845	15003926	+	0	0	0	0	0		0	3	0	0	0
chrX	15199861	15200612	+	1	0	0	0	0		0	1	1	1	1
chrX	15199861	15205249	+	1	1	0	2	2		2	4	1	4	1
chrX	15204410	15205249	+	1	0	0	0	0		7	8	2	7	2
chrX	15265544	15266241	-	0	2	0	0	0		7	10	4	10	0
chrX	15314388	15315661	-	1	1	2	0	0		1	3	0	0	0
chrX	15433438	15433959	-	0	0	0	0	0		0	2	3	3	0
chrX	1569351	1571350	-	0	0	0	0	0		0	1	0	0	0
chrX	1569632	1571350	-	1	0	0	0	0		0	2	0	0	0
chrX	1569699	1571350	-	1	0	0	0	1		3	2	1	0	1
chrX	1577129	1578778	-	1	0	0	1	0		3	5	0	6	0
chrX	15830831	15831064	-	4	2	9	9	1		46	63	19	84	19
chrX	15853835	15854945	-	4	3	6	0	0		45	58	21	0	6
chrX	16365246	16369783	-	0	1	0	0	0		0	1	0	0	0
chrX	16368479	16369783	-	0	0	0	0	0		4	1	1	4	1
chrX	16380373	16392929	+	0	0	0	0	0		0	0	0	0	0
chrX	16380373	16398331	-	0	1	0	0	0		2	4	0	2	0
chrX	16380412	16398331	-	0	0	0	0	0		3	3	0	3	0
chrX	16380750	16383886	-	0	2	0	0	0		3	10	2	5	0
chrX	16383019	16398331	-	0	0	0	0	0		2	3	1	2	1
chrX	16386479	16394602	-	0	0	0	0	0		0	1	0	0	0
chrX	16386479	16398331	-	0	2	0	0	0		0	2	1	1	0
chrX	16398022	16408217	-	2	2	3	3	1		4	12	2	6	0
chrX	16638646	16639986	-	2	4	0	2	2		16	31	8	18	8
chrX	16740974	16743974	-	0	1	0	0	0		2	0	1	2	1
chrX	17083024	17087068	+	0	1	0	0	0		0	2	0	0	0
chrX	17116206	17116455	+	1	0	0	0	0		1	0	0	0	0
chrX	17116356	17116458	+	0	2	0	0	0		1	6	1	0	0
chrX	17426883	17428689	-	3	1	0	0	0		6	5	0	6	0
chrX	17447105	17448116	-	0	1	0	0	0		0	1	0	0	0
chrX	17578147	17578715	-	0	2	0	0	0		2	11	1	4	0
chrX	17614619	17615648	+	3	6	5	5	0		14	39	10	33	3
chrX	17839251	17845643	-	1	0	0	0	0		0	1	0	0	0
chrX	17844643	17845643	-	0	1	0	0	0		1	2	0	0	0
chrX	17933117	17934416	-	1	3	2	2	0		1	13	1	1	1
chrX	18055045	18061689	+	1	0	0	0	0		2	0	1	0	1
chrX	18086363	18093855	-	0	0	0	0	0		2	0	1	0	1
chrX	18266063	18267488	+	3	9	7	7	2		31	52	16	65	15
chrX	18269875	18270427	+	0	0	0	0	0		0	2	0	0	0
chrX	183073	184629	-	0	1	0	0	0		4	23	4	11	4
chrX	18607389	18607983	-	1	0	0	0	0		3	2	2	3	0
chrX	18688992	18691502	-	1	1	2	0	1		2	6	1	0	0
chrX	18688992	18691502	+	0	0	2	0	0		0	0	1	0	1
chrX	18713808	18714075	+	0	0	0	0	0		0	0	0	0	0
chrX	18847558	18881290	+	0	1	0	0	0		4	9	2	0	0
chrX	19191543	19191682	-	1	0	0	0	1		1	0	0	0	0
chrX	19358225	19360254	+	0	0	0	0	0		0	2	0	0	0
chrX	19413199	19414860	-	1	0	0	0	0		1	6	0	0	0
chrX	19417035	19418196	+	0	0	0	0	0		2	3	2	2	2
chrX	19420873	19421867	+	4	1	4	4	1		7	14	1	8	4
chrX	19469390	19471627	-	1	2	0	0	0		1	1	0	0	0
chrX	20181304	20186976	-	2	0	0	2	0		1	2	0	1	0
chrX	20341886	20341971	-	0	0	0	0	0		0	0	0	0	0
chrX	20358034	20362421	-	0	1	0	0	0		0	2	1	0	0
chrX	20361573	20362421	-	1	1	0	1	1		0	2	0	0	0
chrX	20663381	20677010	-	1	0	0	0	0		4	7	1	4	1
chrX	20787861	20788500	-	4	2	4	4	1		4	6	1	4	1
chrX	20931518	20932584	+	0	0	0	0	0		1	1	1	1	1
chrX	20931521	20932584	+	0	2	0	0	0		1	3	0	0	0
chrX	21082106	21082826	-	0	2	0	0	0		7	14	4	16	2
chrX	21247146	21252090	+	1	0	0	1	0		2	5	0	4	0
chrX	21302624	21303180	-	0	0	0	0	0		0	0	1	2	0
chrX	21859262	21860096	+	0	1	0	0	0		0	6	1	2	0
chrX	21895316	21896111	+	1	2	2	2	0		7	6	3	11	3
chrX	21895316	21905576	+	2	0	3	5	1		2	5	1	3	0
chrX	22267886	22269837	+	0	0	0	0	0		2	4	1	2	1
chrX	22386431	22388404	-	0	3	0	0	0		1	10	2	3	2
chrX	22387140	22388404	-	3	4	3	3	0		15	25	3	15	4
chrX	22387256	22387415	-	0	1	0	0	0		0	1	0	0	0
chrX	2266623	2269286	-	0	1	0	0	0		1	0	1	0	1
chrX	2374766	2378792	-	0	0	0	0	0		0	1	0	0	0
chrX	2386378	2416454	-	0	1	0	0	0		0	0	0	0	0
chrX	2535157	2536126	+	1	0	0	0	0		4	5	2	5	2
chrX	2565153	2565855	+	1	0	0	0	0		2	0	1	2	1
chrX	2565153	2567651	+	1	0	0	1	1		5	9	1	0	1
chrX	2566946	2567651	+	1	3	0	0	0		14	7	6	15	2
chrX	2849980	2851290	-	0	3	0	0	0		11	17	4	11	4
chrX	3049959	3050497	+	0	1	0	0	0		2	3	2	3	0
chrX	3092017	3093677	+	1	0	0	0	0		3	1	1	0	1
chrX	3268972	3270266	+	2	0	0	0	0		0	0	0	0	0
chrX	3278419	3279333	+	2	2	0	0	0		9	14	3	0	3
chrX	3413857	3414166	-	1	1	0	0	0		2	6	3	7	0
chrX	3413857	3416345	-	0	1	0	0	0		4	2	2	4	2
chrX	3416244	3418064	-	0	0	0	0	0		3	0	3	3	0
chrX	3539336	3550850	+	0	1	0	0	0		1	1	1	0	1
chrX	3615408	3615680	+	2	2	2	2	1		25	15	2	25	3
chrX	3677709	3678474	+	0	0	0	0	0		3	0	0	3	0
chrX	3714758	3715048	+	0	1	0	0	0		0	2	0	0	0
chrX	3845447	3846074	+	0	1	0	0	0		3	1	1	4	1
chrX	4097223	4097519	-	1	0	0	0	0		2	1	2	2	2
chrX	4248503	4251913	+	0	0	0	0	0		0	0	0	0	0
chrX	4322230	4323531	+	0	1	0	0	0		0	0	0	0	0
chrX	4344720	4345063	+	0	3	0	0	0		9	29	13	24	13
chrX	4344720	4345072	+	3	0	3	3	1		5	13	1	5	1
chrX	4568399	4570605	-	0	1	0	0	0		1	3	1	0	1
chrX	4788650	4789871	+	0	1	0	0	0		2	0	1	1	1
chrX	4792440	4793485	+	1	0	0	0	0		0	1	0	0	0
chrX	4841639	4842230	+	0	0	0	0	0		0	11	1	2	1
chrX	4983374	4984178	+	2	1	0	2	1		1	4	0	1	0
chrX	5122359	5123437	+	0	2	0	0	0		1	1	1	2	0
chrX	5245861	5247037	+	0	0	0	0	0		5	8	2	0	2
chrX	5270080	5277679	+	0	1	0	0	0		0	2	0	0	0
chrX	5290216	5290633	+	2	3	2	2	1		19	9	6	19	6
chrX	5292097	5292795	+	0	0	0	0	0		2	4	1	3	1
chrX	5527138	5528458	-	0	1	0	0	0		4	1	0	4	0
chrX	5655201	5656714	-	4	2	4	4	1		5	19	1	5	1
chrX	5678472	5680154	+	0	0	0	0	0		1	0	0	0	0
chrX	6012150	6020890	-	0	2	0	1	0		1	6	1	2	1
chrX	6014267	6026346	-	0	1	0	0	0		1	0	0	0	0
chrX	6017421	6020890	-	0	0	0	0	0		3	1	0	3	0
chrX	6017421	6026346	-	1	0	0	1	1		0	1	0	0	0
chrX	6022410	6026346	-	2	6	2	2	2		13	23	4	14	4
chrX	6022425	6026346	-	1	3	0	0	0		4	14	2	5	1
chrX	6214521	6215031	+	0	0	0	0	0		7	3	3	7	3
chrX	6214521	6216002	+	1	1	0	0	0		1	3	0	0	0
chrX	622583	625219	-	1	0	0	0	0		0	0	0	0	0
chrX	631201	631698	+	0	0	0	0	0		4	5	3	7	1
chrX	6377826	6379560	-	0	3	2	3	0		6	13	1	11	4
chrX	6470822	6471145	+	1	0	0	0	0		7	2	1	8	1
chrX	6479725	6482456	+	0	1	0	0	0		1	1	1	0	1
chrX	6482099	6482456	+	0	1	0	0	0		0	0	0	0	0
chrX	6524737	6525138	+	0	1	0	0	0		11	8	4	12	4
chrX	6538594	6539371	+	1	4	0	0	0		9	8	4	10	2
chrX	654340	654475	-	0	1	0	0	0		0	1	0	0	0
chrX	6603411	6603929	+	0	1	0	0	0		1	6	1	3	0
chrX	6617412	6618415	-	0	1	0	0	0		0	2	0	0	0
chrX	6870055	6871621	-	1	0	0	1	1		3	8	0	3	0
chrX	6984166	6984537	-	2	1	2	2	1		10	10	1	10	3
chrX	7126396	7127262	+	1	1	2	2	0		1	3	1	1	0
chrX	7539812	7541012	+	0	0	0	0	0		0	3	0	0	0
chrX	7556144	7557587	+	5	1	5	5	0		1	10	0	0	0
chrX	7556678	7557587	+	0	0	0	0	0		5	2	1	5	1
chrX	7730824	7731520	+	1	0	0	0	0		4	0	1	2	1
chrX	7820681	7820889	-	1	0	0	0	1		9	3	4	0	3
chrX	7820681	7820919	+	0	0	0	0	0		3	0	3	0	3
chrX	787254	788338	-	0	1	0	0	0		0	4	1	2	0
chrX	8085844	8086194	+	3	7	6	6	2		26	42	19	78	26
chrX	8085844	8098336	+	1	1	0	1	0		5	14	4	10	1
chrX	8098205	8104713	+	1	1	0	0	0		0	2	0	0	0
chrX	8102829	8104713	+	1	3	0	1	0		4	8	2	10	1
chrX	8117660	8118080	+	3	3	4	5	1		19	43	1	40	1
chrX	8117660	8122131	+	0	0	0	0	0		4	6	0	4	0
chrX	8129621	8131461	+	1	2	0	1	1		3	4	2	3	2
chrX	8425557	8426497	+	6	5	7	6	0		19	17	3	19	3
chrX	8534392	8536900	-	2	9	5	6	0		9	48	5	23	4
chrX	8662088	8662975	-	3	2	3	3	0		6	20	2	6	2
chrX	8761581	8762257	+	12	9	20	13	11		55	97	7	83	29
chrX	8781703	8782528	-	0	0	0	0	0		1	0	1	0	1
chrX	8893412	8896150	+	2	0	3	2	0		2	2	1	2	0
chrX	8910157	8912021	-	0	0	0	0	0		0	0	0	0	0
chrX	8990798	8992446	-	0	0	0	0	0		8	3	3	8	1
chrX	8991387	8992446	-	2	0	2	2	0		1	0	0	1	0
chrX	9226486	9227655	-	0	1	0	0	0		2	1	5	7	5
chrX	9276642	9277398	-	0	1	0	0	0		5	7	1	6	1
chrX	9366031	9367299	-	0	0	0	0	0		0	1	0	0	0
chrX	9537689	9538400	-	0	0	0	0	0		10	9	2	10	1
chrX	9705820	9706189	+	0	3	0	0	0		17	21	5	17	3
chrX	9705820	9730839	+	0	1	0	0	0		0	1	0	0	0
chrXHet	51924	57124	+	1	0	0	1	1		0	2	0	0	0
chrXHet	66121	69231	+	0	0	0	0	0		0	0	0	0	0
chrXHet	67532	69231	-	2	4	0	3	1		4	7	4	9	4
chrXHet	9007	9671	+	0	1	0	2	1		7	13	4	14	2

## Sheet: human.brain
						Mock					RnaseR
chr	locA	locB	strand	srcp	reads_fc	reads_ciri	reads_ce	reads_crf		srcp	reads_fc	reads_ciri	reads_ce	reads_crf
chr10	100923974	100926019	+	26	18	28	2	12		75	44	79	10	68
chr10	101667885	101676436	-	27	9	22	1	15		89	12	78	14	53
chr10	101672914	101676436	-	9	6	12	0	6		36	13	35	6	24
chr10	101792838	101813606	-	0	0	0	0	1		28	0	30	0	0
chr10	101797979	101800400	-	1	1	0	0	0		29	10	0	19	10
chr10	101797979	101807901	-	3	3	0	0	1		9	9	0	0	9
chr10	101797979	101810314	-	2	2	3	0	2		6	6	0	0	0
chr10	101877803	101889490	-	3	0	0	0	3		12	0	0	0	0
chr10	101939862	101957732	-	7	0	6	1	5		31	0	27	0	0
chr10	102157018	102158214	+	7	0	0	0	5		9	0	0	0	9
chr10	102685815	102705489	-	6	4	5	0	3		3	3	0	3	0
chr10	103265406	103266034	-	4	4	0	0	2		40	31	21	0	0
chr10	105167257	105201253	+	6	1	5	0	4		18	18	0	0	18
chr10	106699213	106709341	-	4	4	0	0	3		36	37	37	21	37
chr10	1072115	1086357	+	1	0	0	0	1		6	0	21	0	0
chr10	1072115	1096246	+	15	0	12	0	9		10	0	12	0	10
chr10	110100624	110132400	+	4	4	0	0	0		23	24	0	1	21
chr10	110124016	110130486	+	16	7	16	0	6		123	116	127	36	97
chr10	110596397	110598290	+	23	20	32	1	7		123	116	137	92	81
chr10	110964124	110985765	+	47	37	45	4	21		110	66	132	25	23
chr10	11249152	11275120	+	2	0	0	0	2		17	0	0	0	17
chr10	112527086	112538330	+	2	1	6	0	5		17	11	34	17	0
chr10	114843740	114848737	+	1	1	0	0	1		11	12	0	0	14
chr10	114959725	114974385	+	4	0	3	0	0		120	0	119	0	35
chr10	115114008	115315736	+	12	0	0	0	0		20	0	0	0	0
chr10	115114008	115469329	+	9	8	0	0	0		5	5	0	0	0
chr10	115114008	115727355	+	6	0	0	0	0		41	0	0	0	0
chr10	115120184	115129535	+	329	129	0	24	168		950	478	840	339	522
chr10	115120184	115165645	+	50	19	0	2	29		249	40	242	62	91
chr10	115120184	115171292	+	645	313	0	53	147		1933	895	1923	480	1354
chr10	115120184	115173448	+	2	0	16	0	0		5	0	44	0	14
chr10	115120184	115220503	+	22	0	24	0	0		40	0	32	0	0
chr10	115120184	115241725	+	180	85	0	17	0		403	171	399	138	0
chr10	115120184	115268444	+	130	52	0	14	0		228	75	224	18	0
chr10	115120184	115302043	+	11	0	11	0	0		32	0	0	2	0
chr10	115120184	115315736	+	146	65	0	12	0		281	89	0	70	0
chr10	115120184	115334419	+	58	35	0	3	0		43	33	0	14	0
chr10	115120184	115469329	+	203	101	0	13	0		131	67	0	38	0
chr10	115120184	115727355	+	82	21	0	6	0		29	11	0	13	0
chr10	115120184	115847991	+	20	4	0	0	0		79	23	0	36	0
chr10	115215696	115268444	+	15	9	14	0	12		46	40	45	7	33
chr10	115215696	115315736	+	26	25	26	0	0		146	69	136	37	0
chr10	115215696	115426302	+	30	1	0	0	0		51	12	0	0	0
chr10	115215696	115549536	+	3	3	0	0	0		26	15	0	0	0
chr10	115241570	115394752	+	4	4	0	0	0		16	15	19	0	0
chr10	115265192	115315736	+	8	3	0	0	1		4	4	0	0	4
chr10	115281354	115334419	+	8	6	6	0	4		23	18	22	3	15
chr10	115334281	115469329	+	3	3	4	0	0		21	21	21	2	0
chr10	115394658	115469329	+	35	27	36	3	36		28	28	28	1	28
chr10	115394658	115549536	+	10	0	10	0	0		63	0	76	31	0
chr10	115426249	115469329	+	78	17	88	0	21		300	54	253	130	50
chr10	115426249	115519324	+	23	0	33	0	2		60	0	58	0	30
chr10	115426249	115727355	+	10	0	0	4	0		7	0	0	0	0
chr10	115461940	115469329	+	163	87	137	22	48		358	218	348	59	126
chr10	115461940	115519324	+	157	12	0	12	44		265	40	286	70	124
chr10	115461940	115549536	+	136	38	123	14	43		364	90	312	173	149
chr10	115461940	115727355	+	21	8	0	4	0		73	37	0	18	0
chr10	115461974	115519324	+	10	0	0	0	3		28	0	0	0	10
chr10	118685982	118707587	-	9	6	11	0	4		32	13	26	0	0
chr10	118685982	118730410	-	33	23	37	0	16		135	108	128	0	85
chr10	119041993	119044142	-	2	2	0	0	0		8	4	0	4	0
chr10	119065398	119073937	-	2	2	0	0	0		44	46	23	24	0
chr10	119902798	119904277	+	4	4	0	0	0		18	18	0	2	16
chr10	120503817	120521095	+	3	3	0	0	2		8	9	9	0	9
chr10	120513910	120521095	+	5	0	6	0	4		7	0	0	0	0
chr10	12081471	12101181	+	2	2	0	0	2		27	27	29	3	26
chr10	121790168	121841263	-	3	4	6	0	5		13	7	0	0	0
chr10	121790168	121924329	-	17	16	29	0	0		37	61	126	28	0
chr10	121836717	121913893	-	6	1	6	0	2		67	41	80	0	26
chr10	121836717	121924329	-	12	0	11	0	7		41	0	41	0	41
chr10	121870005	121913893	-	2	0	4	0	1		42	0	45	0	0
chr10	12215739	12238485	+	9	0	13	0	0		15	0	15	0	0
chr10	12230947	12238485	+	15	0	11	0	7		24	0	25	0	23
chr10	122392302	122413045	+	2	0	0	0	2		5	0	19	0	0
chr10	122392302	122424959	+	7	0	6	0	3		35	0	38	0	36
chr10	12400015	12403369	+	16	11	14	0	14		20	19	0	0	17
chr10	124408541	124412200	-	27	3	19	0	6		42	4	0	4	3
chr10	124681606	124682379	-	16	14	15	0	6		91	86	0	22	61
chr10	124681606	124696212	-	6	0	6	0	3		74	0	72	0	71
chr10	124681606	124706887	-	6	0	6	2	2		31	0	0	0	0
chr10	124940373	124943307	+	6	6	7	0	6		35	11	35	0	11
chr10	124942456	124943307	+	10	7	8	0	6		22	3	24	0	22
chr10	125038996	125111093	-	12	0	11	0	3		8	0	0	0	0
chr10	126503956	126513939	-	12	0	9	0	0		21	0	18	0	14
chr10	126970701	126990603	+	17	11	14	6	0		31	15	0	15	0
chr10	126970701	127000307	+	15	0	16	0	13		49	0	0	6	44
chr10	127008731	127037816	+	6	0	0	0	5		14	0	0	0	0
chr10	12998337	13055196	-	2	1	7	0	6		16	11	0	0	0
chr10	130166506	130171636	+	9	0	10	0	4		55	0	0	0	42
chr10	13049673	13055196	-	3	3	0	0	3		22	19	17	0	1
chr10	131104264	131134448	-	2	0	2	0	0		21	0	0	11	0
chr10	13118887	13136897	+	1	0	0	0	1		10	0	0	0	0
chr10	13127744	13136897	+	16	7	19	0	12		53	47	56	0	30
chr10	131934457	131945459	+	1	0	2	0	1		15	0	15	0	0
chr10	132690391	132710456	+	8	0	4	3	1		25	0	0	0	25
chr10	13659322	13675044	-	2	2	0	0	2		2	2	0	0	2
chr10	13663452	13675044	-	4	0	0	0	1		6	0	0	0	0
chr10	13737843	13762680	-	9	0	5	0	0		15	0	0	0	0
chr10	14896845	14897517	+	14	14	14	0	5		35	28	35	0	17
chr10	15796099	15821726	-	4	0	3	0	2		6	0	0	0	0
chr10	15796099	15847943	-	14	0	20	0	8		81	0	98	42	39
chr10	15816834	15843272	-	13	0	8	0	0		25	0	28	0	26
chr10	15816834	15847943	-	42	5	0	5	5		225	11	222	44	1
chr10	15821655	15843272	-	20	0	23	0	2		74	0	96	0	35
chr10	15833629	15843272	-	9	0	12	0	3		40	0	58	0	20
chr10	15833629	15847943	-	27	9	34	0	20		67	21	91	0	67
chr10	16752538	16782084	-	24	0	21	2	9		20	0	20	0	13
chr10	17704430	17705741	+	4	0	0	0	5		3	0	0	0	0
chr10	17977901	18003358	+	4	4	0	0	4		7	7	0	0	7
chr10	179993	221356	+	21	21	0	0	18		48	38	54	3	47
chr10	179993	249088	+	21	18	21	0	16		64	57	48	25	23
chr10	18527587	18536196	+	22	15	22	2	12		55	9	27	13	16
chr10	20143294	20177409	+	2	0	0	0	2		17	0	0	9	0
chr10	20840738	20869841	-	9	0	9	0	7		21	0	21	0	20
chr10	20957730	20961779	-	5	3	5	0	0		18	18	25	0	18
chr10	21713771	21727928	+	5	0	4	0	4		25	0	27	2	1
chr10	21882281	21920963	-	19	16	0	0	12		35	27	33	10	28
chr10	21904521	21920963	-	7	6	6	0	5		23	23	0	0	23
chr10	21904521	21929141	-	2	2	0	0	2		36	2	37	10	26
chr10	22591628	22609717	-	3	3	5	0	3		28	27	0	0	29
chr10	24380868	24382352	+	7	0	0	0	1		27	0	14	0	0
chr10	24380868	24384423	+	4	0	6	0	0		44	0	29	0	13
chr10	24937183	24942436	-	4	2	0	1	3		27	27	61	2	26
chr10	25395910	25412473	+	17	16	11	0	4		85	59	91	32	71
chr10	26511746	26513660	+	2	2	0	0	2		6	2	6	5	5
chr10	26759061	26770345	-	21	7	12	3	0		33	3	0	3	22
chr10	27532506	27533994	+	12	0	8	0	1		43	0	31	0	19
chr10	27673959	27675554	-	16	0	19	0	8		20	0	24	0	11
chr10	28069771	28089841	-	25	7	0	0	9		14	8	18	0	4
chr10	28119650	28131691	-	9	4	12	0	10		28	9	29	0	20
chr10	28583398	28596041	+	6	5	6	0	5		23	11	24	0	12
chr10	30108786	30110831	+	2	0	0	0	2		33	0	36	0	35
chr10	31373017	31461237	+	6	6	6	0	6		24	25	28	0	27
chr10	31908171	31910563	-	94	37	0	7	49		562	122	530	98	311
chr10	32019857	32021287	-	3	0	3	0	3		50	0	50	0	49
chr10	32451591	32456334	+	9	0	6	0	2		28	0	29	2	1
chr10	32451591	32474023	+	119	33	0	10	41		331	101	294	102	97
chr10	32451591	32481782	+	45	31	45	0	32		39	28	0	0	0
chr10	32451591	32518505	+	8	0	0	2	0		21	0	0	11	0
chr10	32451591	32544301	+	29	0	26	0	13		60	0	56	0	30
chr10	32451591	32584304	+	10	0	14	0	0		28	0	27	0	0
chr10	32543299	32584304	+	90	16	96	7	51		111	27	211	0	81
chr10	32565557	32584304	+	55	0	52	0	34		88	0	113	0	51
chr10	32685969	32729457	+	2	0	14	0	2		6	0	0	0	6
chr10	34269656	34284245	-	2	1	0	0	1		51	6	50	0	13
chr10	34359146	34384254	-	10	10	11	0	9		51	9	12	0	1
chr10	35032434	35044868	-	13	0	13	0	9		27	0	27	0	25
chr10	35032434	35071339	-	4	0	3	0	0		10	0	0	5	0
chr10	35296455	35299259	-	2	0	0	0	2		6	0	0	0	0
chr10	35501500	35530243	+	2	0	0	0	2		23	0	0	0	0
chr10	35516522	35530243	+	15	8	17	2	13		31	5	32	22	8
chr10	43154896	43158931	+	59	37	0	4	38		61	14	0	12	7
chr10	43154896	43176032	+	10	6	16	0	4		57	27	58	7	35
chr10	45457784	45464327	-	3	0	0	0	3		20	0	0	0	21
chr10	45639815	45663842	-	14	4	13	0	4		20	10	0	0	0
chr10	45862985	45964871	-	9	3	7	0	0		35	20	32	0	0
chr10	45888164	45900426	-	9	0	0	0	2		5	0	0	0	10
chr10	45939360	45962994	-	25	0	18	3	9		214	0	86	44	56
chr10	45975453	45988847	+	3	0	2	0	0		44	0	24	0	19
chr10	46795805	46798168	+	62	0	0	4	8		129	0	0	9	44
chr10	48050281	48052644	-	9	0	0	0	1		77	0	0	0	44
chr10	48050281	48060020	-	9	0	0	0	1		64	0	0	0	0
chr10	4830674	4873307	+	2	0	0	0	2		30	0	18	0	0
chr10	4830674	4909606	+	3	3	0	0	0		16	16	0	0	16
chr10	48401611	48404981	+	4	4	0	0	4		6	6	0	0	6
chr10	48401611	48410168	+	58	44	0	2	24		79	69	80	43	27
chr10	49857305	49869555	-	8	0	0	0	3		6	0	0	1	0
chr10	49908454	49935142	-	33	0	0	0	2		6	0	0	1	0
chr10	49915916	49935142	-	37	0	25	0	15		170	0	160	0	50
chr10	49932099	49935142	-	7	0	9	0	5		17	0	0	0	17
chr10	49952125	49973142	+	2	0	0	0	0		4	0	0	0	0
chr10	50433475	50466932	-	29	0	29	0	13		39	0	30	0	5
chr10	50433475	50519921	-	5	0	4	0	2		34	0	30	5	25
chr10	50433475	50590247	-	36	22	0	10	0		131	35	301	130	0
chr10	50460672	50590247	-	26	36	43	3	0		28	36	46	12	0
chr10	5773841	5800705	-	15	0	0	0	11		41	0	21	21	0
chr10	5794884	5800705	-	25	11	23	0	21		115	62	59	59	9
chr10	60084601	60085253	-	17	4	18	0	13		87	23	83	23	59
chr10	63206594	63209235	-	5	4	4	0	4		48	42	46	6	44
chr10	63380317	63404965	-	3	3	4	0	2		6	6	0	0	6
chr10	63380317	63455089	-	6	4	4	0	1		16	15	0	0	1
chr10	63610186	63619800	+	10	7	7	0	1		30	30	29	25	21
chr10	64883697	64936771	+	18	8	19	0	6		75	58	0	0	9
chr10	67954594	67966802	-	3	2	0	0	0		22	20	0	8	14
chr10	67954594	68014186	-	5	0	0	0	1		26	0	0	0	0
chr10	67966682	68025676	-	3	3	0	0	3		20	19	20	0	20
chr10	67988662	68014186	-	12	12	10	0	10		29	29	0	15	0
chr10	68355352	68364113	-	1	0	2	0	1		17	0	0	0	0
chr10	68393137	68394451	-	19	0	15	0	5		38	0	40	0	0
chr10	68393137	68401737	-	9	0	11	0	3		74	0	75	0	48
chr10	68468122	68470163	-	9	10	9	0	5		35	33	35	0	11
chr10	68483419	68506718	-	8	4	8	0	4		55	39	56	0	9
chr10	68487143	68493570	-	10	2	10	4	4		67	22	59	0	12
chr10	68487143	68506718	-	69	28	79	3	43		328	178	351	89	212
chr10	68644697	68647005	+	15	11	11	4	5		56	58	60	2	42
chr10	68736875	68749685	+	5	0	0	0	4		21	0	22	0	22
chr10	68737844	68742569	+	2	0	4	0	3		11	0	19	0	11
chr10	68747160	68747566	+	9	0	10	5	9		14	0	11	7	0
chr10	68787926	68788328	+	13	10	0	0	10		33	28	0	16	9
chr10	68881957	68892773	+	21	12	20	7	20		51	45	55	12	26
chr10	68936935	68943257	+	17	0	14	0	10		13	0	0	0	0
chr10	68959805	68960249	+	3	0	0	0	2		14	0	6	6	0
chr10	69483690	69485215	+	1	1	0	0	1		6	6	0	0	6
chr10	70090059	70095753	+	4	4	4	0	4		29	15	22	8	14
chr10	70152262	70161069	-	3	0	0	0	3		45	0	42	0	40
chr10	70844472	70859499	+	32	21	0	0	14		81	54	93	23	58
chr10	70844472	70868433	+	10	4	7	0	4		11	11	0	0	11
chr10	7220410	7227937	-	2	2	0	1	0		5	5	0	0	5
chr10	7220410	7285954	-	12	16	13	4	9		42	14	35	14	0
chr10	72340788	72341170	-	1	0	3	0	0		56	0	37	19	18
chr10	7243557	7285954	-	33	28	44	6	31		120	105	171	69	122
chr10	7243557	7381949	-	2	1	0	0	0		11	12	12	0	0
chr10	72562894	72566794	-	3	0	0	0	0		10	0	0	10	0
chr10	72708282	72715902	+	14	0	12	0	1		25	0	38	0	19
chr10	7276891	7285954	-	35	24	37	1	13		45	29	87	13	51
chr10	73146275	73163950	-	7	5	4	0	1		63	62	61	8	40
chr10	73174686	73193593	+	2	0	2	0	1		19	0	0	18	19
chr10	73536268	73539593	-	8	8	8	0	7		29	5	29	5	2
chr10	73545537	73576361	-	2	2	0	0	2		19	10	0	9	0
chr10	73571420	73576361	-	9	3	9	0	5		5	5	0	0	6
chr10	73571420	73576621	-	3	2	0	0	3		33	11	31	0	30
chr10	73575511	73576361	-	6	3	3	0	1		13	2	0	3	10
chr10	7367648	7381949	-	21	15	16	1	10		48	48	50	15	41
chr10	73817022	73824084	-	5	0	0	0	4		39	0	0	0	0
chr10	74314666	74398579	+	5	0	0	0	5		19	0	0	0	0
chr10	74838682	74843478	+	40	26	0	5	33		107	38	247	23	28
chr10	74969659	74989112	+	6	3	6	0	3		38	37	38	2	36
chr10	76944772	76970067	-	18	10	14	0	0		122	94	0	39	62
chr10	77039527	77079550	-	8	0	6	0	2		7	0	0	0	7
chr10	7759889	7769345	-	4	0	0	0	5		7	0	0	0	7
chr10	7797046	7802854	+	170	78	152	11	112		331	78	294	74	267
chr10	82951468	82985347	+	11	8	11	0	11		15	14	0	0	15
chr10	84417770	84477664	+	5	0	0	0	3		19	0	0	0	19
chr10	84425730	84477664	+	5	5	0	0	5		8	8	9	0	8
chr10	84438511	84477664	+	75	34	0	6	43		275	154	310	46	178
chr10	84463932	84477664	+	2	0	0	0	2		72	0	54	30	24
chr10	85854495	85916239	-	1	0	0	0	1		11	0	18	0	11
chr10	863742	864270	-	1	1	0	0	1		6	3	4	3	0
chr10	863742	885760	-	4	3	3	0	0		16	16	16	15	1
chr10	86451966	86461287	-	3	0	4	0	3		2	0	0	0	2
chr10	86451966	86473973	-	13	9	6	0	0		32	10	0	4	10
chr10	87057690	87062835	-	4	0	0	0	3		19	0	0	0	20
chr10	88901655	88922436	+	8	2	9	0	5		46	28	44	1	40
chr10	91460426	91462184	+	7	0	0	0	6		8	0	0	0	8
chr10	91827016	91842391	+	2	0	0	0	1		35	0	0	3	33
chr10	92081319	92091944	-	3	1	3	0	1		6	6	0	0	6
chr10	92143028	92181019	-	2	0	8	0	1		10	0	0	0	9
chr10	92151232	92181019	-	2	0	0	0	1		7	0	0	0	0
chr10	92508727	92537550	-	1	2	3	0	2		12	7	0	7	0
chr10	92531747	92537550	-	10	11	17	0	12		36	36	39	0	38
chr10	92893348	92899644	+	6	0	5	0	1		13	0	0	0	1
chr10	92893348	92909631	+	4	4	4	0	2		9	9	0	1	9
chr10	92893348	92920050	+	19	1	18	0	18		92	10	102	27	31
chr10	92893348	92955714	+	8	3	6	0	5		14	14	27	0	0
chr10	93670769	93700106	-	1	0	0	0	1		16	0	0	0	0
chr10	93676652	93687449	-	2	0	0	0	2		28	0	0	0	0
chr10	94441895	94474783	+	74	64	0	3	34		99	63	76	30	43
chr10	94441895	94500327	+	2	2	7	1	1		42	8	37	9	30
chr10	94441895	94511654	+	1	0	4	0	0		21	0	22	0	21
chr10	94441895	94522453	+	4	4	3	1	1		41	40	40	1	37
chr10	94474667	94500327	+	1	2	0	0	2		29	6	25	6	24
chr10	94493364	94500327	+	11	0	10	0	9		42	0	0	23	18
chr10	94500220	94511654	+	2	0	0	1	0		14	0	16	0	14
chr10	94521954	94531460	+	2	0	0	0	2		20	0	0	0	0
chr10	95339132	95346452	-	3	0	0	0	3		47	0	47	0	37
chr10	96544075	96576829	-	4	2	0	0	0		15	15	28	15	14
chr10	96884402	96907747	+	3	3	0	0	3		16	16	0	0	16
chr10	96907264	96944245	+	7	0	7	0	6		8	0	0	8	8
chr1	100049908	100069685	+	3	0	3	0	3		20	0	26	5	0
chr1	100906851	100921841	+	4	4	4	0	2		59	59	53	10	51
chr1	100913662	100974902	+	52	33	0	5	17		105	84	107	22	46
chr1	10095460	10105744	+	19	19	16	2	11		46	44	33	14	18
chr1	10149183	10161286	+	5	2	4	1	4		13	13	16	0	15
chr1	101806075	101837025	-	4	4	0	1	1		8	8	0	0	8
chr1	10271501	10276399	+	1	0	0	0	1		37	0	19	0	0
chr1	10275427	10282533	+	11	0	7	0	0		21	0	20	9	0
chr1	10291081	10297246	+	6	0	5	0	2		10	0	0	0	0
chr1	102979381	102989571	-	3	0	2	0	0		14	0	0	0	0
chr1	103565434	103575540	+	54	16	0	2	19		65	32	66	0	42
chr1	103565434	103716018	+	9	3	8	0	0		9	9	9	0	0
chr1	10365099	10365648	+	9	9	5	2	1		9	9	0	5	0
chr1	10433841	10442441	+	9	3	11	0	2		12	12	13	12	5
chr1	10440346	10442441	+	5	0	5	0	3		18	0	0	0	0
chr1	107324281	107324922	+	12	10	13	0	12		38	25	66	1	38
chr1	107683487	107705061	-	5	0	5	0	4		18	0	19	0	19
chr1	108148278	108161293	-	4	4	5	0	2		38	27	40	4	38
chr1	108624644	108629657	+	4	0	0	0	4		18	0	18	0	17
chr1	108650210	108657579	-	8	8	0	0	0		22	22	0	5	17
chr1	109002223	109011718	-	6	4	6	0	6		18	18	0	9	0
chr1	109004591	109011718	-	1	1	0	0	1		25	24	0	0	25
chr1	109342013	109345881	-	0	0	0	0	1		26	0	20	7	14
chr11	103115176	103121496	+	1	0	0	0	1		26	0	26	0	15
chr11	103219914	103223086	+	11	7	12	0	2		22	22	29	3	0
chr11	103280347	103323990	+	1	0	0	0	1		70	0	37	0	6
chr11	103280347	103358359	+	6	0	5	0	4		5	0	0	0	4
chr11	103303092	103316620	+	6	4	12	0	4		71	28	81	27	5
chr11	103303092	103323990	+	21	14	20	3	7		79	76	77	4	76
chr11	103303092	103358359	+	29	18	0	0	16		51	22	0	4	45
chr11	103311877	103323990	+	5	4	8	0	5		42	20	0	21	0
chr11	103399662	103436032	+	2	0	2	0	0		18	0	0	0	0
chr11	106939459	106986131	-	9	0	10	0	0		27	0	29	1	29
chr11	106978618	106986131	-	7	0	7	3	0		25	0	16	0	0
chr1	11070899	11076948	-	2	0	0	0	2		8	0	24	0	0
chr11	107390073	107418287	-	5	3	9	0	4		98	29	0	15	21
chr11	108046269	108054955	+	34	5	43	2	23		217	33	175	65	140
chr11	108046269	108078240	+	7	0	0	0	4		20	0	20	0	20
chr11	108049889	108054955	+	7	0	7	0	2		17	0	0	0	0
chr11	108049889	108089623	+	3	1	3	0	2		10	10	0	0	10
chr11	108227594	108229323	+	7	7	13	0	7		73	20	69	6	49
chr11	108227594	108235834	+	11	11	7	0	3		22	23	0	1	24
chr11	108258985	108267342	+	7	0	4	0	1		14	0	0	0	0
chr11	108267170	108271406	+	8	4	0	4	4		8	7	9	0	9
chr11	108271063	108293477	+	6	3	0	2	0		10	10	0	10	0
chr11	108301647	108304852	+	5	6	0	0	6		17	18	17	3	15
chr11	108301647	108317521	+	4	4	0	0	3		8	8	0	4	0
chr11	108767936	108852209	+	0	0	0	0	1		26	0	77	0	0
chr11	110136662	110137414	+	5	2	4	0	3		11	12	12	0	12
chr11	111836164	111853736	-	2	2	0	0	0		32	34	0	0	33
chr11	111844600	111865251	-	6	6	0	0	5		12	12	0	2	11
chr11	111989004	111996146	+	1	0	0	0	1		11	0	0	0	11
chr11	112199698	112217889	+	4	4	3	0	2		36	29	38	0	28
chr11	113202378	113214511	+	5	0	3	0	0		49	0	51	22	30
chr11	11327085	11341004	-	3	3	3	0	3		32	33	33	0	33
chr11	113840597	113852633	-	5	5	0	0	4		18	18	0	0	18
chr11	115214607	115240420	-	4	4	4	0	3		23	20	20	3	16
chr11	117152440	117163892	+	20	11	15	2	3		115	77	0	42	49
chr11	118551785	118559864	-	12	0	12	0	10		71	0	54	25	40
chr11	118554458	118559864	-	6	5	0	2	3		16	16	0	2	16
chr11	118583178	118584644	+	9	8	9	0	9		17	13	9	8	1
chr11	118786051	118786518	-	9	5	7	0	3		49	41	36	30	25
chr11	120406117	120409991	+	2	0	0	0	2		15	0	10	0	5
chr11	120473049	120477526	+	37	0	33	0	19		108	0	101	0	30
chr11	120474559	120477526	+	68	17	0	0	54		295	90	0	97	154
chr11	120475339	120477526	+	49	24	49	3	28		202	109	175	59	115
chr11	120575668	120577289	+	4	4	0	0	2		9	8	21	0	9
chr11	121045673	121060085	+	57	39	55	5	12		169	135	200	21	112
chr11	122956495	122957491	+	6	0	5	0	2		15	0	15	0	7
chr1	112541950	112611003	-	1	1	0	0	0		4	1	0	0	0
chr1	112550600	112584126	-	5	5	0	0	0		21	22	0	0	22
chr1	112555867	112616895	-	16	8	10	0	0		24	9	19	6	13
chr1	112581991	112616895	-	6	0	0	0	7		13	0	0	5	12
chr11	126001718	126021520	-	1	0	0	0	1		10	0	0	1	10
chr1	112653597	112659779	+	15	0	9	0	7		16	0	0	0	0
chr11	129040927	129066868	-	6	0	4	0	2		20	0	20	0	20
chr11	129040927	129124894	-	3	0	3	0	2		30	0	46	6	25
chr11	129040927	129164427	-	3	0	3	0	0		1	0	0	1	0
chr11	129062279	129066868	-	4	0	4	0	3		41	0	36	0	33
chr11	129062279	129124894	-	0	0	6	0	5		19	0	0	15	14
chr11	129062279	129164427	-	2	0	2	0	0		76	0	53	27	0
chr11	129093620	129124894	-	3	3	4	0	3		110	108	119	33	103
chr11	129093620	129164427	-	36	19	43	4	26		59	45	63	0	47
chr11	129123445	129164427	-	34	27	0	0	20		153	46	0	111	66
chr11	129161604	129164427	-	18	0	0	0	15		48	0	47	0	27
chr11	129164318	129269715	-	2	1	0	0	0		6	2	0	0	0
chr1	112917177	112929352	-	4	3	0	1	0		12	11	0	0	0
chr11	130109428	130122513	+	4	0	4	0	0		10	0	11	0	11
chr11	130260855	130261929	-	97	73	106	9	60		298	237	298	29	208
chr11	13403167	13421838	-	24	0	20	0	0		48	0	39	0	0
chr11	13403167	13445181	-	26	0	0	0	0		75	0	0	14	1
chr11	13413529	13421838	-	26	13	19	0	13		28	16	70	15	15
chr11	13413529	13445181	-	44	30	0	3	24		173	97	157	34	77
chr1	114399456	114407100	-	3	3	0	0	2		47	16	32	15	18
chr1	114463103	114463556	-	2	2	0	0	0		15	16	16	0	7
chr1	114463103	114464388	-	40	33	40	5	15		79	32	80	0	40
chr11	14859042	14861366	+	5	5	3	1	0		29	28	49	4	22
chr11	16318445	16341252	-	7	2	7	0	7		25	11	14	10	2
chr11	17091995	17092276	-	4	0	0	1	0		8	0	0	4	0
chr11	17102661	17114465	-	3	3	0	0	3		24	12	0	12	0
chr1	117402185	117405645	+	9	9	8	1	7		29	9	31	0	17
chr1	117402185	117414831	+	222	158	0	18	101		803	601	702	215	371
chr1	117402185	117420649	+	941	458	778	68	245		3063	1573	2789	800	1432
chr1	117402185	117442325	+	194	114	0	17	73		752	463	649	230	242
chr1	117402185	117466427	+	33	14	32	5	5		117	25	107	19	87
chr1	117442230	117502970	+	5	0	3	0	1		10	0	0	0	10
chr1	117460488	117502970	+	27	23	30	0	24		64	42	92	8	56
chr1	117460488	117522937	+	6	0	5	0	4		22	0	0	0	0
chr1	117466333	117522937	+	3	0	0	0	0		10	0	0	0	0
chr1	117493146	117502970	+	2	2	2	0	2		14	14	0	7	0
chr1	117870395	117920424	-	4	3	0	0	4		16	16	0	0	15
chr1	117870446	117920424	-	15	12	16	0	11		40	22	42	0	19
chr11	17878207	18008076	-	5	0	3	0	0		10	0	56	0	0
chr11	17878207	18010139	-	7	0	28	0	0		31	0	71	0	0
chr1	117881822	117920424	-	4	0	2	0	0		4	0	0	0	2
chr1	117896832	117920424	-	7	4	6	0	0		16	2	19	1	16
chr1	117911993	117918736	-	1	0	0	0	1		27	0	14	14	0
chr11	17959469	18008076	-	1	1	3	0	3		18	19	29	31	16
chr11	17988596	18008076	-	6	5	6	0	5		46	41	61	19	48
chr11	17988596	18010139	-	0	0	0	0	5		6	0	23	0	0
chr11	18283794	18285459	-	5	0	4	0	4		8	0	0	0	5
chr11	18291441	18292019	-	10	9	9	0	6		13	13	13	0	6
chr11	18291441	18292976	-	38	22	36	1	19		96	48	110	10	95
chr11	19350372	19351027	+	1	1	0	0	1		33	34	49	0	31
chr1	12001400	12002103	+	30	25	30	0	10		88	85	72	44	47
chr1	120251413	120278036	+	6	0	0	0	3		27	0	0	0	0
chr11	20395802	20426865	+	8	5	0	2	0		21	21	0	0	0
chr11	20402918	20426865	+	4	3	7	1	7		18	6	22	20	2
chr11	20402918	20464546	+	5	0	5	0	3		9	0	0	9	9
chr1	120548288	120549092	-	6	0	0	0	1		14	0	0	0	0
chr1	120620354	120646928	-	30	0	0	0	2		111	0	0	8	83
chr1	121118193	143904590	-	4	0	0	0	0		22	0	0	0	0
chr1	121365292	121374954	+	8	0	0	0	2		13	0	0	0	0
chr11	22203803	22227586	+	2	0	3	0	3		75	0	74	0	0
chr11	22203803	22239684	+	13	0	0	1	0		27	0	17	0	0
chr11	22221096	22263043	+	3	0	3	0	3		15	0	0	0	0
chr11	22834906	22838364	+	4	0	0	0	2		17	0	0	0	17
chr1	12318071	12322746	+	1	1	0	0	1		34	34	39	0	2
chr11	28211061	28296931	+	18	0	0	2	4		41	0	0	5	0
chr11	2969802	2972243	-	3	1	0	0	0		24	8	0	0	0
chr11	30330885	30336826	+	6	0	6	0	5		34	0	18	0	0
chr11	32927156	32935435	+	29	22	25	0	12		56	51	54	36	5
chr11	33286412	33287511	+	305	247	0	24	184		1158	917	1132	168	724
chr11	33286412	33328633	+	3	0	0	0	3		9	0	0	1	8
chr11	34071725	34076642	+	7	0	7	0	6		8	0	0	0	7
chr11	34089394	34092056	+	4	0	5	0	0		41	0	43	0	3
chr11	34931403	34984728	+	7	1	7	0	6		24	20	24	12	24
chr11	34957383	34978182	+	20	0	18	0	4		22	0	34	0	6
chr11	34957383	34992379	+	1	0	0	0	1		33	0	34	0	33
chr11	36227084	36227430	+	11	12	12	0	10		47	41	45	3	27
chr11	36610080	36648155	+	3	3	0	0	0		62	50	74	3	61
chr11	36703117	36864936	+	2	0	4	0	0		13	0	0	0	0
chr1	13715540	13749487	+	22	10	23	2	15		38	16	0	9	20
chr1	13730999	13742157	+	7	5	10	0	7		23	13	36	6	17
chr1	13730999	13749487	+	2	1	3	0	1		27	22	27	6	14
chr1	13773077	13782831	+	9	6	9	0	6		14	14	0	1	13
chr11	4101992	4112062	+	3	3	0	0	3		13	13	0	1	12
chr11	41222796	41331127	-	2	0	0	0	0		5	0	0	0	0
chr11	42650731	62841742	+	3	0	0	0	0		1	0	0	0	0
chr1	14282170	14284781	+	8	8	8	0	5		27	22	26	0	25
chr11	43326506	43335994	+	7	0	4	2	2		14	0	0	4	11
chr1	144054437	144055421	+	2	0	0	0	3		41	0	0	6	42
chr1	144905090	144906074	-	4	0	0	0	2		60	0	0	0	31
chr1	145839889	145841071	+	7	2	7	0	5		29	30	34	0	30
chr1	145866609	145868400	-	2	2	0	0	0		9	9	0	0	9
chr11	46076753	46092223	-	196	0	252	0	62		894	0	1411	0	379
chr11	46084165	46092223	-	5	0	4	0	1		66	0	50	20	0
chr11	46433473	46443598	-	3	4	4	0	3		17	18	0	2	16
chr11	46493607	46512813	-	21	0	20	2	10		16	0	0	0	15
chr1	146504740	146505412	+	0	0	0	0	1		19	0	19	0	0
chr1	146989573	146993707	+	1	0	0	0	0		1	0	0	0	0
chr1	146989573	149515930	+	1	0	0	0	0		2	0	0	0	0
chr1	147252622	147259918	+	10	5	6	1	2		22	11	0	10	0
chr1	147265931	147268878	+	2	0	0	0	0		23	0	0	2	22
chr1	147275353	147285487	+	18	13	0	0	9		60	39	65	0	45
chr11	47482694	47489024	-	4	1	0	0	0		19	18	19	1	17
chr11	47483452	47484523	-	2	0	0	0	2		11	0	6	0	0
chr1	147648245	147659775	-	20	16	0	0	11		35	36	38	0	38
chr11	47797778	47801930	-	3	0	0	0	2		28	0	27	1	27
chr1	147966553	147988521	+	7	0	0	0	1		10	0	0	2	0
chr1	148227987	148228657	-	0	0	0	0	1		5	0	0	0	0
chr1	148863249	148889894	+	7	0	0	0	3		119	0	0	6	15
chr1	148931799	148937864	+	2	0	0	0	2		17	0	0	0	0
chr1	148961836	148969030	+	2	0	0	0	2		13	0	0	0	0
chr1	149655698	149669310	+	45	8	3	0	16		160	33	8	2	93
chr1	150440922	150446401	+	6	0	9	2	8		3	0	0	0	0
chr1	150444250	150464727	+	1	0	0	0	1		8	0	0	0	0
chr1	151315572	151316509	-	2	0	0	0	0		4	0	0	4	0
chr1	151408099	151408828	-	1	1	0	0	1		17	17	0	16	3
chr1	151638887	151693039	+	7	7	0	0	7		11	11	12	0	11
chr1	151658234	151668635	+	9	7	8	0	3		17	18	18	0	7
chr1	151658234	151683445	+	6	5	9	0	6		27	26	0	0	24
chr1	152308554	152310162	+	6	0	0	0	0		11	0	0	0	11
chr1	152332582	152341210	+	5	1	4	0	3		40	8	40	8	34
chr1	154234590	154235291	+	2	2	0	0	0		27	27	0	20	13
chr1	15534236	15536814	+	10	0	8	4	3		30	0	0	0	20
chr1	155378280	155415923	-	8	8	8	0	9		59	49	0	27	11
chr1	155415743	155439068	-	2	2	4	0	2		24	24	18	12	0
chr1	155438326	155439068	-	179	148	176	8	59		509	454	462	82	212
chr1	155438326	155459898	-	44	29	0	3	27		97	88	130	0	84
chr1	155670319	155784089	-	26	0	0	0	0		69	0	10	0	0
chr1	155675009	155679512	-	113	29	0	4	1		486	136	331	103	225
chr1	155676547	155679512	-	164	101	0	17	13		533	382	467	109	48
chr1	155676547	155784089	-	26	26	0	0	0		64	73	77	0	0
chr1	155717005	155726019	+	2	0	0	0	2		26	0	26	0	24
chr1	155721516	155726019	+	10	4	10	0	4		48	23	25	1	0
chr1	155725381	155726019	+	5	0	9	0	0		5	0	0	5	0
chr1	155725381	155727738	+	2	2	0	0	0		36	36	0	6	29
chr1	155764999	155766709	-	13	0	10	0	0		137	0	88	0	21
chr1	155853275	155853806	-	36	19	0	4	15		95	86	0	41	60
chr1	155867964	155868791	+	3	2	3	0	1		23	23	0	0	20
chr1	155880499	155881501	+	4	4	0	0	0		9	9	0	0	9
chr1	15717892	15721388	+	0	0	4	0	0		76	0	60	0	37
chr11	58549785	58551232	-	77	38	69	0	30		252	71	226	77	127
chr11	59658865	59659469	-	8	5	6	2	3		39	14	26	13	1
chr1	160323430	160332557	-	3	1	3	0	3		35	35	0	10	21
chr11	61132419	61138835	-	7	0	7	0	7		30	0	30	0	28
chr11	61366044	61367998	+	11	9	13	0	12		14	53	61	16	48
chr1	161846448	161863312	+	4	4	4	0	4		22	10	20	0	0
chr1	161846448	161912380	+	2	2	0	0	2		10	5	0	5	0
chr11	63219914	63371238	+	1	1	0	0	0		9	10	0	0	0
chr11	63658760	63659252	-	3	3	0	0	3		16	7	0	16	13
chr11	64685645	64685947	-	8	7	8	0	0		21	18	18	2	12
chr1	165890203	165891322	+	4	4	0	0	4		22	11	0	10	0
chr11	66639699	66640123	+	8	0	7	0	7		35	0	31	8	23
chr1	167332469	167338258	+	10	7	9	0	4		53	27	53	0	27
chr1	167951799	167975015	+	2	0	0	0	1		47	0	31	16	15
chr1	167966628	167993440	+	2	0	0	0	2		39	0	0	21	20
chr1	168038370	168045227	+	2	0	0	0	0		11	0	0	0	0
chr11	68166981	68175183	-	2	1	0	0	0		21	17	0	0	0
chr11	68166981	68190152	-	26	17	26	1	24		14	14	0	0	15
chr11	68569747	68576043	+	6	6	6	0	6		25	13	0	0	0
chr11	68583042	68596218	+	3	0	0	0	2		23	0	23	5	4
chr11	68591575	68600494	+	2	2	0	0	2		9	9	0	0	9
chr11	68596096	68603492	+	10	8	8	0	5		38	33	0	21	19
chr1	169230717	169287408	-	11	2	14	0	11		32	5	37	0	6
chr1	169287302	169324500	-	2	0	0	1	0		15	0	0	0	0
chr11	69667894	69673321	-	1	0	0	0	1		10	0	0	0	0
chr1	169978084	170031975	-	83	46	85	0	63		265	57	249	0	170
chr11	70330172	70335694	+	7	0	7	0	7		31	0	32	0	20
chr1	171579353	171587751	+	2	0	0	0	2		15	0	0	0	15
chr1	1716345	1722831	-	6	0	0	0	0		12	0	0	0	0
chr1	172038318	172055926	+	3	3	3	0	3		15	2	12	0	13
chr1	172042008	172131288	+	1	1	4	0	1		46	21	31	16	15
chr1	172387132	172388809	+	6	6	18	0	2		128	112	130	11	102
chr1	172551511	172557794	+	14	0	12	0	8		16	0	0	7	10
chr11	72984087	72989097	-	27	15	0	0	9		90	71	83	29	18
chr11	7303038	7313941	+	3	3	0	0	3		61	44	0	19	43
chr11	73707419	73718718	-	38	24	0	0	19		90	14	88	57	1
chr11	73707419	73718890	-	6	0	3	0	1		19	0	0	0	0
chr11	73707419	73720899	-	44	0	60	0	30		283	0	318	142	210
chr11	73707419	73730823	-	5	0	0	0	3		1	0	0	0	0
chr1	173992754	173993135	-	4	0	0	0	4		37	0	35	1	29
chr11	7416041	7420635	+	5	5	0	0	5		18	17	20	0	16
chr1	174272413	174394145	+	6	5	6	0	0		41	6	37	8	0
chr1	174370978	174394145	+	6	0	0	0	0		12	0	0	0	0
chr1	174637374	174702256	+	2	1	0	0	0		6	6	0	3	0
chr11	74789625	74817714	+	10	0	9	0	8		41	0	37	0	26
chr11	74848114	74930372	-	4	0	0	0	4		6	0	0	0	7
chr11	74859157	74863021	-	2	0	0	0	0		6	0	0	0	0
chr11	74936883	74940882	-	3	0	0	0	3		12	0	0	7	0
chr11	74965033	74969699	+	4	0	0	0	4		24	0	0	1	20
chr11	75879878	76016980	+	1	1	5	0	0		33	20	18	0	0
chr1	176043185	176136547	-	6	0	6	0	6		26	0	30	0	0
chr1	176081151	176136547	-	8	0	9	0	0		57	0	58	0	5
chr1	176116623	176136547	-	13	0	0	0	1		31	0	43	0	42
chr1	176149005	176184692	-	15	0	0	0	3		83	0	83	0	59
chr1	176162868	176184692	-	3	0	3	0	3		21	0	0	0	1
chr11	76463820	76472840	+	1	0	9	0	0		35	0	33	4	25
chr11	76513385	76528466	+	1	0	0	0	1		12	0	0	12	12
chr1	177255918	177257384	+	7	5	6	0	4		7	8	0	0	8
chr11	77358897	77392541	-	3	0	0	0	3		12	0	0	0	12
chr11	77374327	77379994	-	5	0	5	0	4		26	0	24	0	8
chr11	77619605	77625818	-	16	0	4	4	5		42	0	44	24	16
chr11	77619605	77629899	-	11	0	13	0	4		16	0	44	5	15
chr11	77624962	77625818	-	9	3	11	2	0		46	16	91	30	0
chr11	77624962	77629899	-	5	0	5	0	2		36	0	22	0	0
chr11	77675035	77693611	-	6	5	5	0	5		12	7	0	6	0
chr11	77683709	77693611	-	21	0	21	0	9		14	0	27	0	0
chr11	77691158	77702495	-	5	0	5	0	0		8	0	0	0	8
chr11	77693506	77702495	-	5	2	5	0	4		24	5	0	0	21
chr11	77722054	77725699	-	5	0	0	0	5		5	0	0	0	0
chr1	178456720	178467421	+	23	12	0	0	15		183	127	114	65	57
chr11	78465875	78493195	-	16	11	14	7	2		69	55	59	11	48
chr11	78469246	78493195	-	8	7	7	0	6		26	20	0	13	0
chr11	79148709	79297543	-	4	0	4	0	0		24	0	38	0	0
chr1	180003173	180006567	+	14	10	13	0	7		48	45	46	6	37
chr1	180397515	180430262	-	2	1	0	0	0		10	5	0	5	0
chr1	180397515	180495525	-	16	0	17	0	7		89	0	65	0	37
chr1	180984676	181005463	-	27	19	0	0	12		48	37	38	12	15
chr11	81274875	81339428	+	4	0	0	0	4		14	0	0	0	0
chr11	8137377	8140193	-	14	11	16	1	14		47	25	0	18	3
chr1	1815755	1825499	-	4	4	0	0	4		30	30	31	2	30
chr1	181577765	181580776	+	6	3	0	3	0		15	15	0	4	12
chr11	83206057	83236509	+	4	0	6	0	1		28	0	0	0	0
chr11	83273646	83278829	-	61	0	51	0	21		178	0	132	64	18
chr11	83273646	83280260	-	26	0	20	0	9		89	0	116	0	14
chr11	83786689	83788923	-	8	0	8	0	7		1	0	0	0	1
chr11	84059314	84073268	-	4	3	8	0	6		40	5	49	0	13
chr11	84059314	84251291	-	5	5	8	0	0		8	3	0	4	0
chr1	184590738	184619630	+	3	0	0	0	3		22	0	25	0	0
chr1	184732836	184737711	-	7	0	0	0	6		18	0	19	0	17
chr1	185214506	185231708	+	29	27	27	3	18		57	54	62	14	46
chr11	85514751	85525032	-	5	0	0	0	5		4	0	0	0	0
chr11	85974707	86003451	-	2	0	0	0	2		4	0	0	0	0
chr11	85974707	86031611	-	18	15	0	2	14		49	23	65	5	50
chr11	85996825	86003451	-	13	1	18	1	12		46	17	46	0	40
chr11	85996825	86031611	-	117	81	113	1	68		187	75	171	54	134
chr11	86007541	86031611	-	21	10	0	0	14		109	42	85	45	48
chr11	86011029	86031611	-	39	23	37	0	29		51	42	44	8	26
chr11	86022366	86031611	-	10	10	12	2	7		105	95	99	30	78
chr11	86250295	86256512	+	7	6	8	0	4		21	15	0	12	0
chr1	186406082	186417654	+	10	0	7	5	5		2	0	0	0	2
chr11	87067693	87071615	+	5	0	0	2	0		9	0	0	0	9
chr11	87067693	87091395	+	30	0	22	6	5		111	0	105	0	48
chr11	89047211	89048072	-	14	0	5	0	0		43	0	0	1	2
chr11	89400016	89402542	-	36	9	0	2	11		52	7	38	15	14
chr1	190226081	190281750	-	3	2	0	0	3		12	9	0	6	0
chr1	19193432	19197265	-	3	2	0	0	2		57	56	29	29	0
chr11	93747296	93759858	+	14	0	11	0	8		50	0	37	0	17
chr11	9420410	9425262	+	10	3	8	1	8		11	6	0	0	11
chr11	9429673	9431003	+	4	0	3	1	0		12	0	46	0	12
chr11	94675635	94679536	-	4	0	0	2	4		19	0	0	0	0
chr1	196373139	196479238	-	24	4	24	0	0		14	9	0	6	0
chr11	9713465	9732710	+	2	0	0	0	2		6	0	0	0	0
chr1	197328421	197357013	+	2	0	0	0	2		9	0	0	0	0
chr1	197642710	197658369	-	22	16	22	0	7		45	1	68	0	13
chr1	197652234	197674169	-	3	0	3	0	0		42	0	32	0	20
chr11	9856457	9896011	-	9	4	0	0	0		20	10	0	11	0
chr1	200760838	200815644	+	44	25	38	2	25		122	48	104	21	61
chr1	200832199	200832845	+	2	0	0	0	2		7	0	0	7	7
chr1	201847278	201848594	+	11	0	9	0	6		12	0	16	0	11
chr1	201852103	201858994	+	5	0	4	0	0		13	0	0	1	13
chr1	202416786	202428929	+	3	0	0	0	0		28	0	0	0	0
chr1	202428854	202434768	+	1	0	0	0	1		29	0	0	0	0
chr1	202448988	202502005	+	4	0	0	0	2		9	0	0	0	0
chr1	203707008	203708104	+	5	2	5	0	0		29	29	20	13	7
chr1	205001169	205002748	+	32	24	35	1	23		27	27	24	21	0
chr1	205616477	205623891	-	7	8	13	0	7		50	44	48	0	26
chr1	206401420	206406574	+	1	0	0	0	1		12	0	0	0	0
chr1	207124169	207134780	-	1	1	0	0	0		10	10	24	0	10
chr1	207130170	207155058	-	1	0	0	0	1		17	0	16	0	0
chr1	20744743	20780540	-	2	2	0	0	2		41	41	43	0	39
chr1	20757165	20773610	-	11	0	14	2	13		27	0	87	29	30
chr1	20757165	20776750	-	11	3	9	0	3		28	9	32	0	17
chr1	20765376	20773610	-	5	5	5	0	5		37	33	36	2	24
chr1	20879281	20942330	-	5	5	5	0	4		18	18	0	0	16
chr1	20904882	20942330	-	20	13	20	1	20		165	89	150	32	77
chr1	20969473	20982408	-	24	0	22	0	0		30	0	31	0	0
chr1	20969473	21002808	-	9	9	8	0	5		42	2	51	1	48
chr12	100204939	100207786	+	4	2	4	0	2		18	19	20	0	20
chr12	100282942	100298175	+	16	0	22	0	8		32	0	0	16	0
chr12	100922225	100942535	+	19	10	21	2	16		46	4	0	8	34
chr12	100922225	100987670	+	16	10	0	0	4		46	28	56	19	18
chr12	100971305	100987670	+	16	11	15	2	10		39	19	20	19	0
chr12	101020033	101048401	+	2	0	3	0	0		18	0	9	9	0
chr12	101714089	101716812	+	5	0	0	3	5		22	0	25	0	22
chr12	101723167	101730636	+	2	0	10	0	1		30	0	62	0	50
chr12	101780151	101790057	-	12	6	0	0	7		28	7	0	11	17
chr12	101780151	101796762	-	6	4	0	0	3		35	5	35	2	34
chr12	102039867	102046119	-	13	0	12	2	8		10	0	0	0	0
chr12	1027747	1028572	+	26	25	24	1	12		80	70	84	5	80
chr12	104844471	104861370	-	2	0	0	1	1		13	0	0	0	13
chr12	104844471	104895345	-	8	0	0	1	2		46	0	0	0	1
chr12	104844471	104928694	-	3	3	7	1	2		10	11	11	0	3
chr12	104844471	104931791	-	6	3	7	0	6		11	2	0	1	10
chr12	104861290	104928694	-	5	0	0	0	5		30	0	0	0	26
chr12	104895273	104928694	-	2	0	0	0	2		14	0	0	0	0
chr12	104909654	104931791	-	2	2	0	1	0		38	35	41	0	36
chr12	104927972	104928694	-	8	1	0	0	0		6	2	0	0	6
chr12	105034299	105038202	-	4	2	0	1	0		27	14	0	14	0
chr12	105741752	105742905	-	2	0	5	0	1		12	0	0	0	0
chr12	106825725	106860412	+	23	7	17	2	7		71	34	53	19	36
chr12	106825725	106870942	+	1	0	0	0	1		11	0	0	0	10
chr12	106842588	106843947	+	10	0	19	0	4		33	0	25	9	16
chr12	106842588	106851594	+	1	1	0	0	0		20	6	19	0	6
chr12	106842588	106860412	+	3	3	0	2	0		29	13	28	11	18
chr12	107743196	107746424	-	15	12	0	0	6		4	2	0	2	0
chr12	108652271	108654410	-	59	47	0	4	39		154	133	167	53	103
chr12	108678271	108701323	-	2	2	0	0	2		22	14	0	5	20
chr12	109071611	109073532	+	4	0	3	0	3		56	0	28	28	0
chr12	110128949	110143545	+	4	0	0	0	3		8	0	7	2	6
chr12	110128949	110163065	+	5	5	3	1	2		10	6	0	1	9
chr1	211018782	211090690	-	3	3	4	0	3		21	21	0	2	19
chr1	211018863	211082898	-	10	10	13	0	10		41	39	42	0	41
chr1	211018863	211090690	-	53	48	0	0	25		229	215	238	52	115
chr12	110455585	110457634	-	2	1	0	0	2		20	21	0	21	21
chr12	110485077	110487943	+	11	6	15	0	5		49	18	47	1	22
chr1	211082779	211107377	-	37	17	36	0	18		177	108	184	29	104
chr12	11121009	11124323	-	2	0	0	0	2		14	0	0	0	0
chr12	111485264	111510582	-	2	0	0	0	2		45	0	45	0	0
chr12	111485270	111486824	-	6	0	4	0	1		23	0	0	0	0
chr12	111509548	111555919	-	8	0	8	0	0		9	0	0	0	0
chr12	111513356	111520076	-	3	0	3	0	1		6	0	0	3	0
chr12	111525191	111552977	-	1	0	0	0	0		4	0	0	0	0
chr12	111552279	111555919	-	111	17	97	0	46		277	73	271	98	145
chr12	111658735	111659345	-	2	0	0	0	2		21	0	0	0	20
chr12	111933885	111943369	-	28	23	0	1	13		60	29	55	26	17
chr12	112071894	112093136	-	2	0	5	0	4		6	0	0	0	0
chr12	112075677	112078741	-	6	4	4	3	1		5	5	0	0	5
chr12	112239051	112240027	-	10	6	6	3	0		33	33	34	19	33
chr12	112254042	112261429	-	4	4	0	0	1		8	8	0	0	8
chr12	112269703	112279386	-	5	5	5	0	0		13	13	0	0	0
chr12	112314456	112319742	-	3	0	0	0	0		15	0	16	0	0
chr12	112319224	112319742	-	14	7	12	0	10		32	20	33	2	33
chr12	112502143	112506422	+	36	0	0	0	0		26	0	0	0	1
chr12	112646222	112651827	+	2	0	3	0	0		36	0	38	0	30
chr12	112649413	112651827	+	0	0	8	0	0		16	0	24	0	0
chr12	112828300	112847842	+	4	4	4	2	3		10	5	0	5	0
chr1	211353238	211354467	+	0	0	0	0	2		28	0	28	0	0
chr12	11552579	11559382	+	0	0	4	0	1		17	0	32	0	18
chr12	116096668	116111512	-	6	6	15	0	9		25	24	45	27	24
chr12	116230532	116237705	-	12	11	26	0	11		92	35	220	0	115
chr1	211783228	211793190	-	12	12	0	1	0		17	17	0	1	1
chr12	1180539	1190052	+	6	4	0	0	0		50	44	50	10	40
chr12	1180539	1236904	+	3	0	0	0	3		23	0	25	23	24
chr12	118181370	118181607	-	1	1	0	0	1		42	40	21	21	0
chr12	119752049	119772910	-	3	0	0	0	3		19	0	0	19	18
chr12	120154969	120155719	-	30	1	30	0	23		87	56	116	22	55
chr12	120557281	120557682	+	11	7	13	0	6		49	39	42	5	39
chr12	120782654	120784593	-	21	14	0	2	20		156	74	142	18	81
chr12	120782654	120791557	-	8	2	7	1	7		7	3	0	7	7
chr12	121416158	121417911	+	6	6	4	0	2		82	81	66	19	46
chr12	122184518	122201329	+	4	0	0	0	4		31	0	31	0	24
chr12	122288488	122316855	-	7	0	6	0	3		31	0	32	0	32
chr12	122377388	122380558	-	1	1	0	0	1		6	6	0	6	6
chr12	12244261	12244655	-	26	18	29	0	16		249	174	243	29	144
chr12	122932191	122935431	-	1	1	0	0	0		4	4	0	0	0
chr12	123160780	123164090	-	6	0	6	0	0		19	0	0	0	19
chr12	123166654	123181210	-	2	0	0	0	2		16	0	23	9	11
chr12	123176687	123198334	-	5	0	5	0	5		9	0	12	0	11
chr12	123194385	123223127	-	2	2	0	0	2		53	32	48	5	42
chr1	212329134	212349242	+	3	0	0	0	2		23	0	24	0	23
chr1	212342187	212349242	+	10	0	6	2	1		4	0	0	0	0
chr12	123498543	123499536	-	20	10	24	0	8		55	35	47	19	21
chr12	123673614	123679289	+	1	1	0	0	1		10	10	10	10	0
chr12	123673614	123690674	+	10	8	9	0	9		18	18	0	0	18
chr12	124419956	124430787	-	5	5	0	0	4		91	91	92	19	82
chr12	124419956	124437996	-	5	0	5	0	5		29	0	58	0	29
chr12	125102678	125107268	+	2	0	0	0	2		14	0	0	0	14
chr12	1263033	1290012	+	4	1	5	0	2		13	14	31	2	13
chr12	1263033	1371977	+	10	8	6	2	0		26	25	26	1	0
chr12	1263033	1444750	+	5	5	0	0	0		39	37	35	9	0
chr1	212872677	212889257	+	23	18	13	0	2		12	12	0	2	10
chr1	212872677	212895354	+	2	0	3	0	3		7	0	0	0	0
chr12	128808787	128815070	-	6	2	6	0	5		11	11	12	0	0
chr12	128912423	128927154	+	7	0	7	0	7		40	0	21	0	0
chr12	128926358	128957643	+	12	9	11	0	9		44	21	46	42	28
chr12	1289851	1290012	+	5	4	4	0	0		20	12	15	12	0
chr12	1289851	1371977	+	64	44	62	5	20		302	233	274	53	148
chr12	1289851	1410453	+	47	11	57	0	0		243	82	220	86	0
chr12	1289851	1444750	+	38	30	45	0	0		126	97	160	58	0
chr12	129699809	129700698	-	51	49	58	2	46		276	245	294	70	194
chr12	130399678	130422561	-	8	4	6	0	4		83	57	72	6	61
chr1	213072869	213104569	+	2	1	0	0	2		27	26	0	0	27
chr1	213072869	213167973	+	2	2	0	0	0		37	37	0	37	36
chr1	213077695	213117410	+	66	40	74	5	32		123	60	136	0	52
chr1	213077695	213167973	+	29	6	0	3	13		52	34	0	21	18
chr1	213077695	213176492	+	30	17	0	0	17		103	39	100	20	78
chr1	213129526	213176492	+	59	36	50	3	25		157	112	135	32	55
chr1	213167857	213176492	+	2	2	0	0	2		28	9	20	9	2
chr1	213176399	213232255	+	5	0	6	0	5		9	0	0	9	0
chr12	1371832	1410453	+	1	0	0	0	1		18	0	0	0	0
chr12	1371832	1444750	+	10	7	12	0	8		71	70	59	17	44
chr12	13753316	13753915	-	3	4	5	0	4		19	20	0	3	17
chr12	138266	141285	+	1	1	0	0	1		33	7	0	4	11
chr1	214314761	214336940	+	2	0	0	0	0		3	0	0	0	3
chr1	215169198	215172183	+	7	5	8	0	8		25	24	35	15	15
chr1	215169198	215195092	+	13	13	13	0	10		41	32	66	2	0
chr1	216650972	216677491	-	3	3	4	0	0		15	15	0	7	0
chr1	21680807	21695221	-	5	0	6	0	0		33	0	33	0	31
chr1	21715388	21721764	-	5	0	5	0	1		61	0	0	11	11
chr1	21715388	21724095	-	14	0	14	0	5		22	0	0	0	0
chr1	219193081	219391114	+	6	6	0	0	0		4	4	0	0	0
chr12	19274515	19274983	+	5	4	6	0	6		20	19	19	3	18
chr12	19274515	19283745	+	1	0	0	0	0		16	0	0	0	0
chr12	19283279	19287556	+	4	3	3	0	2		14	14	0	14	13
chr12	19336514	19348519	+	1	0	0	0	2		12	0	10	5	4
chr12	19358227	19361706	+	1	1	0	0	1		19	19	19	0	19
chr12	19358227	19366109	+	7	3	4	0	4		46	27	0	19	9
chr12	19473247	19514784	+	8	3	0	0	0		32	20	0	5	28
chr1	220182256	220182931	-	14	13	15	0	12		55	26	42	15	14
chr1	220182256	220185741	-	1	0	0	0	1		25	0	28	0	15
chr1	220598330	220618755	+	17	8	0	3	13		21	10	0	16	34
chr12	21292163	21306988	-	1	1	0	1	1		34	9	0	25	0
chr12	22484696	22506819	-	15	13	26	0	17		42	35	50	5	35
chr12	22493222	22506819	-	12	11	12	0	6		35	36	0	27	33
chr12	22659013	22673660	+	1	1	0	0	1		28	28	25	7	24
chr1	222724091	222725555	+	11	0	7	2	0		4	0	0	0	0
chr12	23640811	23741039	-	6	6	0	0	0		33	33	38	2	0
chr12	23755637	23896024	-	1	0	0	0	0		14	0	17	0	0
chr1	223798214	223800047	-	10	3	6	0	0		5	5	0	5	0
chr1	223954476	223962273	-	6	0	0	0	1		36	0	0	0	1
chr1	224404429	224424654	-	1	2	0	0	2		45	37	0	5	28
chr1	224730461	224734706	+	6	0	4	0	3		21	0	0	0	0
chr12	2493189	2512984	+	4	0	2	0	0		11	0	0	0	0
chr1	224952669	224974153	+	1	0	0	0	1		15	0	17	0	17
chr12	2504435	2512984	+	53	32	52	4	32		119	105	103	33	45
chr12	26954144	26957743	+	3	0	0	0	3		6	0	0	0	5
chr12	26990449	26999676	-	1	1	2	0	1		14	14	0	3	12
chr12	26995236	27003390	-	3	0	0	1	2		4	0	0	2	0
chr1	227004993	227017050	-	4	3	4	0	3		44	32	44	0	44
chr1	227016079	227048010	-	2	0	0	0	2		6	0	0	0	0
chr1	227028656	227035607	-	2	2	0	0	0		7	7	0	0	7
chr1	227139575	227254155	-	23	18	23	6	0		28	19	38	10	0
chr1	227193785	227219420	-	2	0	0	0	0		17	0	0	0	0
chr1	227193785	227254155	-	28	20	22	2	14		32	32	53	5	25
chr12	27368261	27390239	+	2	2	2	0	0		22	21	33	11	22
chr12	27714779	27724186	+	103	11	109	0	40		253	47	0	96	119
chr12	2820085	2821792	+	7	0	8	0	7		12	0	0	0	12
chr12	28225794	28259442	+	1	0	6	0	1		22	0	30	0	0
chr12	28305648	28307749	+	110	64	0	3	42		256	116	247	47	102
chr12	28305648	28391411	+	45	25	0	3	14		140	110	0	28	16
chr1	228309098	228309559	+	1	1	0	0	1		19	20	0	0	20
chr12	28391303	28484165	+	12	0	12	0	9		3	0	0	0	0
chr12	28450160	28484165	+	5	1	0	0	0		8	3	0	4	0
chr12	29270411	29297200	+	1	1	0	0	1		6	4	0	4	0
chr1	229286485	229304000	+	3	0	5	0	4		28	0	30	0	0
chr1	229286485	229313760	+	3	0	0	0	2		22	0	0	0	0
chr12	29293299	29321924	+	14	8	14	3	12		35	23	24	13	13
chr1	229450524	229465519	-	4	0	0	0	4		16	0	0	0	2
chr1	229458160	229465519	-	17	9	10	4	5		17	17	17	0	17
chr1	229460610	229465519	-	2	1	0	0	1		34	34	36	0	34
chr1	23030468	23050520	+	36	21	0	0	24		126	67	164	53	35
chr1	23050386	23059167	+	33	19	29	0	14		92	81	87	8	66
chr1	230659463	230664587	+	1	0	0	0	1		23	0	12	11	1
chr1	230659463	230679052	+	2	3	3	0	3		5	6	0	3	0
chr1	230663140	230664587	+	13	0	9	1	6		33	0	0	0	1
chr1	230663140	230671640	+	27	10	21	0	11		6	6	9	0	6
chr1	230663140	230675124	+	26	16	25	2	12		72	2	0	46	0
chr1	23071224	23072197	+	11	5	12	0	8		38	18	20	20	0
chr1	230948898	230961303	-	4	0	0	0	4		3	0	0	0	3
chr1	230954332	230961303	-	11	1	20	0	6		67	9	84	5	44
chr1	231364326	231374099	-	3	0	0	0	3		4	0	0	0	3
chr1	231370561	231374099	-	11	4	8	2	3		43	28	41	3	41
chr12	31398174	31409384	-	7	7	0	1	7		15	16	17	19	16
chr12	31398174	31426424	-	4	0	0	0	0		13	0	0	0	0
chr12	31398174	31447769	-	2	2	0	0	2		38	25	0	19	0
chr12	31423596	31447769	-	5	1	0	0	0		36	28	38	3	26
chr12	31426292	31447769	-	4	1	0	1	4		42	24	31	12	19
chr12	31442774	31447769	-	4	4	4	0	3		28	15	42	5	22
chr12	31442774	31495919	-	6	0	0	0	6		9	0	0	1	9
chr12	31451939	31495919	-	3	1	4	0	1		23	16	26	0	24
chr1	231537212	231542611	+	6	0	5	0	5		15	0	0	1	15
chr12	31689006	31709425	-	15	12	20	1	11		48	40	0	13	4
chr12	31697360	31709425	-	7	7	4	0	0		12	2	0	0	0
chr1	231749925	231771070	+	2	0	0	0	2		11	0	0	2	10
chr1	231795241	231818517	+	22	0	20	10	18		62	0	50	0	14
chr1	231800107	231818517	+	2	2	0	0	0		20	20	0	1	20
chr12	32327460	32328555	+	7	7	0	2	1		26	21	0	13	16
chr1	232460886	232471528	-	2	2	2	0	2		63	55	61	9	56
chr1	232513856	232533583	-	11	8	13	0	10		61	58	52	0	35
chr12	32581959	32611283	+	16	15	15	4	2		28	28	15	13	2
chr12	32598496	32611283	+	26	9	31	0	14		54	32	0	15	49
chr12	32710928	32718763	+	2	2	0	0	2		28	18	27	1	27
chr1	233054267	233057290	-	4	0	0	2	0		6	0	0	0	0
chr1	233090060	233161363	-	3	0	3	0	2		11	0	0	3	7
chr1	233090060	233208689	-	10	3	10	1	0		17	17	0	0	0
chr1	233135012	233161363	-	4	0	4	0	0		18	0	19	0	0
chr1	233135012	233179175	-	8	0	16	0	0		24	0	0	12	0
chr1	233135012	233208689	-	50	0	47	1	0		22	0	26	1	0
chr1	233135012	233236980	-	25	0	30	2	0		98	0	100	2	0
chr1	233160282	233179175	-	8	7	6	2	5		23	22	23	6	20
chr1	233160282	233208689	-	22	8	0	0	12		40	25	0	8	22
chr1	233160282	233236980	-	24	17	26	3	16		85	61	98	5	33
chr1	233177801	233236980	-	8	0	7	0	4		51	0	33	0	0
chr1	233198938	233236980	-	45	20	41	0	26		208	71	278	20	166
chr1	233198938	233252788	-	3	0	0	0	3		22	0	14	9	5
chr1	233217898	233227371	-	12	0	24	0	12		11	0	15	0	0
chr1	233217898	233236980	-	11	0	14	0	4		47	0	37	0	27
chr1	233346441	233362293	+	8	7	6	1	5		41	19	41	2	40
chr1	233799933	233807122	+	5	4	6	0	5		9	8	0	0	8
chr12	34190192	34191432	-	2	0	4	0	2		3	0	0	0	0
chr1	234418083	234448576	-	1	0	0	0	1		20	0	0	0	0
chr1	234418083	234472811	-	3	0	0	0	2		18	0	0	0	0
chr12	350620	354234	-	7	1	4	1	0		36	36	36	0	36
chr1	235152705	235155112	-	1	0	0	0	1		49	0	50	0	49
chr1	235172617	235182793	-	6	4	0	2	0		25	25	0	0	25
chr1	235240312	235260752	-	5	5	5	0	5		35	30	0	21	6
chr1	235335241	235342883	+	5	0	13	0	5		24	0	0	0	0
chr1	235341707	235342883	+	3	0	5	0	2		12	0	0	0	12
chr1	235437321	235442911	+	3	0	0	0	3		15	0	0	0	15
chr1	235780864	235801097	-	3	3	0	0	3		22	22	12	10	0
chr1	235793502	235801097	-	2	1	0	0	0		13	12	0	12	1
chr1	235830225	235833667	-	1	1	0	0	1		70	42	72	1	41
chr1	236168705	236180028	+	1	0	0	0	1		13	0	14	0	14
chr1	236806143	236816543	+	8	0	7	0	3		8	0	4	0	0
chr1	237369533	237456735	+	2	0	0	0	3		48	0	49	0	20
chr1	237369533	237469187	+	7	8	9	0	7		27	17	29	0	26
chr1	237387280	237423248	+	6	4	6	0	6		39	20	39	14	0
chr1	237387280	237469187	+	2	2	0	0	2		25	16	27	0	24
chr1	237423091	237456735	+	4	4	4	0	4		12	11	14	0	13
chr1	23750844	23752518	+	5	0	0	0	0		24	0	0	0	23
chr1	237566566	237569319	+	3	0	3	0	0		11	0	0	0	0
chr1	237593475	237614843	+	5	0	7	0	3		11	0	0	0	0
chr12	38760846	38776301	-	1	0	0	0	1		19	0	0	0	0
chr1	239545640	239590205	+	4	4	0	0	2		16	16	0	0	17
chr12	39951256	40092933	-	1	0	0	0	0		6	0	0	0	0
chr12	40018845	40048210	-	1	0	0	0	1		19	0	17	0	12
chr12	40028300	40048210	-	14	14	15	1	8		42	40	48	24	24
chr12	40028300	40092929	-	5	5	0	0	5		13	13	0	0	14
chr12	40028300	40092933	-	17	17	15	0	11		83	68	85	0	61
chr12	40028300	40100089	-	1	0	3	0	0		10	0	17	0	17
chr1	240177920	240188262	+	8	0	12	0	0		11	0	19	0	11
chr1	240206798	240211235	+	2	2	0	1	2		12	7	0	6	0
chr1	240206798	240258032	+	11	7	13	1	10		7	7	7	4	3
chr1	240206798	240294883	+	42	23	36	0	21		100	31	98	32	44
chr1	240257944	240392562	+	40	0	30	0	0		23	0	24	0	0
chr1	240257944	240438210	+	13	6	14	0	0		55	16	28	0	0
chr1	240355815	240438210	+	5	0	0	0	5		21	0	21	0	4
chr1	240802903	240827172	-	7	0	7	0	7		8	0	0	0	0
chr1	240827097	240870119	-	8	0	8	0	8		37	0	29	0	21
chr1	240868514	240870119	-	2	0	2	0	0		15	0	0	0	0
chr1	240868586	240870119	-	44	0	32	0	14		87	0	69	0	18
chr1	240868586	240936706	-	21	4	18	0	13		95	48	62	38	21
chr1	240868586	241098762	-	8	0	0	0	0		28	0	0	0	0
chr12	40918638	40944170	+	4	1	2	0	0		8	5	0	4	0
chr1	240930716	240983129	-	5	0	8	0	1		10	0	0	0	10
chr1	240930716	241098762	-	4	0	3	0	0		10	0	0	0	0
chr12	40980908	41029219	+	12	11	0	0	11		30	21	0	10	21
chr12	41014227	41029219	+	10	2	10	0	8		134	71	82	56	31
chr12	42199135	42210619	-	13	11	0	2	6		30	23	80	29	55
chr12	42210354	42210680	-	30	13	19	0	5		138	88	92	30	51
chr12	42351884	42398994	+	33	29	38	0	18		93	68	156	8	89
chr12	42374862	42398994	+	13	10	10	2	4		23	24	0	0	1
chr1	243270091	243426558	+	3	0	0	0	0		7	0	0	0	0
chr1	243270104	243426558	+	13	13	0	0	0		7	7	0	0	0
chr1	243293090	243378863	+	2	0	0	0	1		63	0	0	44	14
chr1	243316754	243344331	+	19	13	0	1	6		9	9	0	0	9
chr1	243316754	243378863	+	18	14	0	3	8		37	32	0	13	25
chr1	243316754	243426558	+	12	10	0	0	0		43	43	0	14	0
chr1	243415701	243426558	+	48	35	0	4	27		108	57	0	50	69
chr1	243545509	243573048	-	14	7	0	0	9		140	90	0	21	87
chr1	243545509	243615161	-	10	0	0	0	8		17	0	0	0	10
chr1	243545509	243695716	-	137	51	0	14	0		231	124	0	120	0
chr1	243545509	243843282	-	257	137	0	15	0		428	267	0	140	0
chr1	243552728	243695716	-	4	4	0	0	0		13	13	0	13	0
chr1	243552728	243843282	-	46	37	0	4	0		114	111	0	49	0
chr1	243563719	243843282	-	74	51	0	5	0		123	124	0	29	0
chr1	243572925	243664883	-	2	2	0	1	1		20	12	0	3	18
chr1	243572925	243843282	-	75	46	0	0	0		235	171	0	47	0
chr1	243613670	243637742	-	18	2	0	2	1		21	1	0	19	0
chr1	243613670	243695716	-	111	27	0	11	45		462	140	0	148	164
chr1	243613670	243843282	-	234	60	0	13	0		633	188	0	87	0
chr1	243637610	243843282	-	28	18	0	0	0		20	20	0	0	0
chr1	243645892	243843282	-	15	16	0	2	0		30	11	0	6	0
chr1	243683196	243843282	-	10	1	0	0	0		112	70	0	0	0
chr1	244552321	244552814	+	4	4	0	0	0		13	2	0	0	10
chr1	244552321	244561145	+	29	19	21	2	2		46	44	46	3	44
chr12	44774746	44780022	-	14	14	9	0	8		13	13	0	0	13
chr12	45481310	45482071	-	4	4	0	0	4		14	14	0	0	14
chr1	245858495	245929937	-	1	0	3	0	0		28	0	0	19	0
chr12	46229152	46243314	-	75	48	73	4	45		127	81	133	31	62
chr12	46239678	46243314	-	34	19	31	0	18		51	28	51	0	36
chr12	46239678	46254936	-	5	0	6	0	1		65	0	43	0	2
chr1	246327200	246335474	-	12	9	9	0	5		9	8	9	9	9
chr1	246544520	246557534	-	4	4	0	0	4		8	8	0	4	0
chr1	246591511	246591941	+	8	4	7	0	1		59	15	53	20	0
chr1	246726891	246740301	+	3	5	5	0	4		20	20	20	2	19
chr1	247138715	247159813	-	3	0	7	0	3		10	0	26	0	10
chr1	247156405	247159813	-	89	47	83	0	55		99	41	87	0	71
chr12	48088800	48098124	-	2	2	0	0	2		28	28	0	0	28
chr12	48659904	48660619	-	12	9	21	0	17		40	25	71	0	33
chr12	48939034	48941188	-	2	1	0	0	0		26	19	45	0	11
chr12	48939654	48941188	-	27	26	0	2	9		100	78	0	47	43
chr12	49097565	49098105	-	3	3	5	0	3		17	8	0	0	16
chr12	49131297	49186833	-	30	476	0	0	0		8	118	0	0	0
chr12	49494740	49500205	+	4	4	0	0	0		32	30	33	0	31
chr12	50427761	50430570	+	7	0	0	2	7		21	0	0	0	1
chr12	50427761	50441643	+	8	0	15	0	3		30	0	0	0	30
chr12	50427761	50454417	+	2	0	0	0	1		12	0	0	7	0
chr12	50427761	50461347	+	7	0	7	0	7		33	0	0	16	0
chr12	50430494	50441643	+	2	0	0	0	1		29	0	0	0	6
chr12	50435487	50454417	+	1	0	2	0	1		11	0	12	0	12
chr12	50780139	50809589	+	4	0	3	0	3		17	0	18	16	17
chr12	51073822	51074082	-	26	25	25	0	17		6	6	30	0	6
chr12	51106524	51117747	-	3	0	3	0	3		21	0	23	0	23
chr12	51440707	51475206	+	1	1	0	0	1		16	15	0	0	16
chr12	51684173	51689096	+	7	4	6	0	4		52	38	45	9	39
chr12	51699569	51751593	+	4	0	0	0	4		11	0	27	0	9
chr12	51745902	51751593	+	1	0	0	0	1		47	0	33	15	20
chr12	53016472	53022627	+	8	0	0	0	3		31	0	0	0	16
chr12	53016472	53034709	+	7	0	0	0	6		5	0	0	0	5
chr12	53719738	53722183	-	4	3	2	0	0		13	2	0	2	12
chr1	25446761	25458892	+	1	0	0	0	1		16	0	18	16	16
chr12	55789074	55803728	-	6	0	3	0	1		25	0	0	0	20
chr12	56670274	56673065	-	9	0	5	1	0		122	0	97	3	74
chr12	57288856	57296551	-	6	1	3	0	0		24	20	24	15	0
chr12	62470700	62501698	+	8	0	0	0	7		30	0	0	14	0
chr1	26257596	26259802	+	40	27	0	2	13		71	55	58	16	28
chr1	26446315	26447660	+	8	7	7	1	4		32	32	16	14	0
chr12	64484302	64486017	+	12	0	9	1	7		21	0	20	0	20
chr12	66145840	66153448	-	4	4	0	0	4		9	4	7	2	5
chr12	66420719	66455564	-	7	0	0	0	5		23	0	24	0	24
chr12	66515618	66529914	-	5	0	5	0	5		39	0	0	0	12
chr12	68654111	68657217	+	13	0	12	0	0		6	0	3	3	0
chr12	68816811	68824651	+	10	6	0	0	3		25	25	30	25	30
chr12	68828770	68839801	+	1	1	0	0	1		25	27	0	0	26
chr12	69251128	69262562	+	27	19	24	0	15		98	69	72	32	9
chr12	69258589	69262562	+	2	2	0	0	2		25	25	0	4	0
chr1	26942659	26943065	+	11	0	0	2	1		50	0	66	4	47
chr12	69530864	69562274	+	2	2	3	0	2		10	10	0	0	10
chr12	69589484	69593613	+	6	0	4	1	0		27	0	0	27	0
chr12	70278131	70311017	+	6	6	8	0	8		5	6	0	0	6
chr12	70380196	70381594	+	1	0	0	0	1		18	0	10	0	0
chr12	70684126	70701323	-	24	18	17	0	15		26	24	29	0	1
chr12	71610179	71614938	-	7	7	0	0	6		14	15	16	0	15
chr12	71626259	71629037	-	4	4	0	0	0		24	24	0	12	0
chr12	72499497	72575542	+	1	0	0	0	1		18	0	0	0	0
chr12	72562164	72575542	+	11	0	8	0	4		21	0	21	0	20
chr12	72562164	72621751	+	7	3	8	0	7		29	29	30	1	31
chr12	72562852	72575542	+	16	0	16	0	11		40	0	37	0	18
chr12	72618890	72621751	+	1	0	0	0	1		22	0	0	1	22
chr12	7403534	7433694	-	8	7	13	0	9		16	14	38	2	12
chr12	75282250	75321576	-	3	1	2	1	1		11	11	0	11	10
chr12	75282250	75326527	-	5	0	6	2	0		19	0	19	0	19
chr12	77966228	77968702	+	2	0	0	0	2		12	0	0	0	9
chr12	77966228	78007445	+	2	1	0	0	0		4	4	0	0	5
chr12	79285786	79299551	+	21	17	0	2	12		160	141	154	14	121
chr12	79285786	79353619	+	6	0	6	0	6		21	0	0	1	20
chr1	28010946	28017239	-	2	2	0	1	0		19	17	31	0	19
chr12	81325776	81384244	-	3	3	3	0	3		23	13	22	3	21
chr12	81374633	81384244	-	20	21	23	2	19		60	60	59	5	37
chr12	81439971	81457866	-	3	0	0	0	3		13	0	10	4	0
chr12	82386802	82403130	+	3	3	0	0	3		22	17	20	5	14
chr12	82386802	82434724	+	5	0	15	0	4		20	0	21	0	0
chr12	82386802	82456820	+	7	2	7	0	6		23	22	0	0	23
chr12	82857009	82857580	+	18	13	14	0	5		92	80	91	16	81
chr12	82895817	82896646	+	4	3	3	1	2		17	10	0	10	10
chr12	82965023	82986046	+	2	0	3	1	0		10	0	0	0	10
chr12	82965023	83030879	+	4	0	3	0	2		11	0	13	0	12
chr1	28473553	28480604	+	1	1	0	0	1		16	16	0	2	15
chr12	88111201	88131218	-	18	0	14	1	1		28	0	13	0	0
chr12	88505158	88545865	-	22	1	16	4	5		147	55	110	52	24
chr12	89459637	89472275	-	12	3	22	0	20		15	1	39	28	7
chr12	89466769	89472275	-	9	7	11	1	1		69	49	58	14	24
chr12	89601325	89635251	-	2	0	0	0	0		14	0	0	2	13
chr12	89603042	89604346	-	9	9	8	0	8		21	21	22	11	0
chr12	89619998	89630645	-	2	1	0	0	0		14	14	0	0	14
chr12	89619998	89635251	-	18	14	26	3	8		55	36	106	22	41
chr12	90675292	90679945	+	28	0	33	0	18		120	0	88	0	55
chr1	29154695	29154910	-	8	6	0	0	0		14	14	0	7	0
chr12	92826165	92853025	-	1	1	0	1	0		45	27	32	18	15
chr12	92827911	92853025	-	12	9	7	1	3		48	36	49	2	32
chr12	92851110	92853025	-	12	0	11	1	10		43	0	44	1	0
chr12	94169152	94186473	+	15	8	15	0	15		40	21	32	15	16
chr12	94375885	94403262	-	7	1	6	0	4		17	17	18	0	18
chr12	95208842	95211267	-	35	26	29	0	16		24	20	13	13	6
chr12	95256549	95296258	+	11	0	9	0	1		22	0	26	0	21
chr12	95257149	95296258	+	18	0	16	0	9		22	0	0	11	0
chr12	95266356	95296258	+	2	0	0	0	1		9	0	0	2	7
chr12	95282312	95282644	+	3	0	0	0	3		9	0	0	1	8
chr12	95287663	95296258	+	7	5	7	0	3		33	24	32	1	32
chr12	95294271	95296258	+	4	4	4	0	4		24	12	0	23	24
chr12	95494055	95504161	+	2	0	0	0	2		10	0	0	0	8
chr12	9564159	9606456	+	18	0	14	0	12		58	0	64	0	37
chr12	96764150	96829088	+	1	0	0	0	1		16	0	0	0	15
chr12	97492460	97561047	+	259	225	0	24	142		843	746	813	190	522
chr12	98751354	98832136	-	10	5	18	0	6		47	6	55	0	48
chr12	98773041	98799005	-	4	4	5	0	4		5	6	6	6	6
chr12	98773041	98801125	-	9	9	9	2	8		29	17	57	44	29
chr12	98773041	98832136	-	32	27	33	0	16		51	44	77	0	68
chr12	98798933	98807918	-	13	0	0	0	5		29	0	29	0	8
chr12	98798933	98832136	-	9	0	12	0	6		26	0	54	30	25
chr12	99655066	99782097	-	5	5	7	0	0		27	10	30	10	0
chr12	99772921	99782097	-	60	21	0	8	28		209	103	184	101	153
chr12	99772921	99806700	-	6	3	5	0	5		20	15	26	6	15
chr12	99772921	99825389	-	2	0	0	0	0		2	0	0	0	2
chr12	99806403	99825389	-	4	3	5	0	3		12	12	0	0	12
chr1	30992389	31007099	-	2	0	0	0	0		7	0	0	0	0
chr13	100257594	100273346	+	25	18	29	4	12		140	35	142	0	114
chr13	100257594	100309908	+	5	0	9	0	0		35	0	47	0	33
chr13	100301459	100309908	+	5	0	9	0	3		3	0	0	0	0
chr13	100301459	100368574	+	5	5	6	0	5		17	17	17	5	16
chr13	100301459	100425731	+	19	6	17	0	0		52	50	61	0	0
chr13	100307191	100425731	+	16	0	11	0	0		13	0	14	0	0
chr13	100307191	100449305	+	5	0	8	0	0		43	0	24	0	0
chr13	100309832	100368574	+	3	0	5	0	1		30	0	31	0	30
chr13	101143079	101144896	-	9	8	8	3	1		71	63	78	14	19
chr13	101176299	101399165	-	12	0	0	0	0		17	0	0	0	0
chr13	101229392	101378653	-	3	0	0	1	0		27	0	29	0	0
chr13	101229392	101399165	-	7	4	7	0	0		9	5	23	0	0
chr13	101237754	101399165	-	4	0	4	0	0		12	0	0	0	0
chr13	101258442	101292366	-	12	1	9	0	2		87	71	73	25	53
chr13	101258442	101378653	-	2	2	0	0	0		17	17	0	5	0
chr13	101258442	101399165	-	2	2	0	0	0		20	20	0	10	0
chr13	101283932	101292366	-	2	1	0	0	0		28	22	17	12	7
chr13	101345265	101378653	-	24	10	20	4	14		15	15	0	5	11
chr13	101345265	101399165	-	46	39	44	1	27		240	215	191	82	77
chr13	101345300	101378653	-	5	0	5	0	0		12	0	0	0	0
chr13	101376699	101399165	-	31	23	29	5	24		79	49	87	0	54
chr13	101868724	101875296	-	2	1	0	0	0		14	14	14	1	13
chr13	102807145	102834552	+	22	13	23	0	14		67	33	56	21	15
chr13	107466014	107467250	-	6	0	0	0	4		25	0	26	0	0
chr13	107523563	107527341	-	3	0	0	0	3		4	0	0	0	0
chr13	108866176	108910150	+	1	0	4	0	1		10	0	0	5	0
chr13	110622215	110624279	+	3	2	4	0	3		6	3	0	0	0
chr13	111205288	111233293	+	20	3	34	0	12		80	51	0	17	45
chr13	112516439	112527484	-	8	2	12	0	2		43	14	40	2	14
chr1	31337174	31348974	+	5	1	5	0	1		16	10	28	8	0
chr1	31911695	31919658	-	13	0	12	1	10		16	0	0	0	14
chr1	31915894	31919658	-	406	0	288	14	110		899	0	586	132	159
chr13	19661697	19670363	+	4	4	6	1	5		14	14	15	0	13
chr13	19851354	19852190	-	5	5	0	0	5		85	90	80	35	49
chr13	19865470	19953138	+	1	0	0	0	1		1	0	0	0	0
chr13	19865470	19956611	+	5	0	13	0	6		19	0	20	0	13
chr13	20026611	20062971	+	4	0	5	2	0		18	0	0	0	0
chr13	20051432	20067390	+	4	4	0	0	3		85	70	0	24	53
chr1	32030297	32045390	+	2	0	0	0	1		25	0	0	20	25
chr1	32036909	32038619	+	8	8	0	0	7		19	19	0	19	20
chr13	21381433	21391854	-	5	4	6	0	3		7	4	7	1	6
chr13	21381433	21413772	-	2	1	0	1	0		8	8	0	4	0
chr13	21387507	21413772	-	7	0	7	0	0		32	0	0	13	21
chr13	22894605	22896502	-	8	0	8	0	2		10	0	7	0	4
chr13	23353784	23371165	-	8	3	6	0	4		95	5	100	43	47
chr13	23365165	23371165	-	2	2	0	0	2		15	5	13	11	8
chr13	25537987	25589699	+	13	0	9	0	5		25	0	0	0	25
chr13	25570766	25589699	+	7	0	4	0	1		18	0	0	0	0
chr13	25769045	25774959	+	12	0	0	1	2		27	0	0	1	26
chr13	25828117	25862408	+	12	7	10	2	5		34	12	22	0	13
chr1	32592930	32593754	+	7	0	6	0	0		32	0	0	14	12
chr13	26337566	26353880	+	17	6	16	1	14		29	15	15	14	0
chr13	26337566	26385342	+	9	0	6	0	1		29	0	27	7	23
chr13	26400452	26401624	+	18	9	0	7	10		31	15	35	10	27
chr1	32657426	32672901	+	5	3	0	0	5		10	5	10	0	7
chr13	27069110	27116596	-	2	0	0	0	1		2	0	0	0	0
chr13	28174271	28177935	+	7	0	6	1	4		17	0	16	0	16
chr13	28174271	28220378	+	1	0	0	0	1		6	0	0	3	0
chr13	28256291	28261458	+	26	11	30	5	8		104	60	87	38	39
chr13	28266714	28270866	+	1	1	0	0	1		28	26	0	4	24
chr13	30208576	30241086	-	12	0	10	0	9		14	0	0	0	14
chr13	30208576	30283791	-	16	18	21	0	16		89	68	85	0	65
chr13	30227411	30283791	-	19	10	25	1	9		21	8	36	4	0
chr13	30240459	30283791	-	6	5	5	0	4		13	8	0	0	0
chr13	30280062	30283791	-	1	1	0	1	0		60	31	0	19	39
chr13	30952659	30966398	+	4	4	0	0	4		25	25	13	13	0
chr13	32078833	32117473	+	4	1	5	0	3		72	61	71	28	62
chr13	32432788	32521449	-	26	0	25	0	4		5	0	0	0	3
chr13	32438651	32444126	-	11	0	0	0	0		26	0	35	0	2
chr13	32517856	32527532	-	220	227	0	38	152		907	692	1109	312	649
chr13	32648753	32678929	+	6	5	6	0	6		31	17	33	15	32
chr1	33294936	33295305	+	9	5	8	0	7		30	15	0	15	0
chr13	35040932	35050395	+	15	0	11	3	3		15	0	0	0	0
chr13	35040932	35070852	+	31	0	24	4	3		84	0	123	25	4
chr13	35208699	35232619	+	8	8	7	0	7		21	22	0	0	24
chr13	35290388	35352323	+	10	2	11	0	7		30	30	0	3	28
chr13	35805698	35836141	-	10	1	9	0	1		32	5	31	0	5
chr13	35822728	35836141	-	14	10	15	1	9		29	12	32	0	16
chr13	37651264	37674367	-	2	0	0	0	0		10	0	11	0	10
chr13	39694633	39719827	+	1	0	0	0	1		21	0	0	0	15
chr13	39694633	39751144	+	15	0	21	0	9		17	0	0	0	16
chr13	40826505	40836885	-	31	0	21	0	9		55	0	28	28	0
chr13	40826505	40855815	-	2	0	0	0	2		19	0	0	0	19
chr13	41252644	41260915	-	4	4	3	0	3		29	30	30	0	15
chr13	41761127	41819386	-	2	0	0	0	2		14	0	0	14	13
chr13	41777984	41819386	-	11	7	13	0	7		35	11	44	0	12
chr13	41811224	41883491	-	5	1	4	1	2		24	24	0	23	24
chr13	41811224	41891587	-	1	1	8	0	0		25	25	0	0	22
chr13	41830528	41887361	-	4	4	3	0	2		14	14	15	0	15
chr13	41865735	41868477	-	14	0	14	0	3		30	0	32	0	32
chr13	41865735	41869189	-	17	0	0	0	17		15	0	0	0	15
chr13	41865735	41887361	-	21	4	15	3	4		49	49	46	9	44
chr13	41865735	41891587	-	2	0	0	0	2		13	0	0	0	0
chr13	42168439	42187148	+	3	0	6	0	3		29	0	31	0	29
chr13	42168439	42190525	+	17	12	17	0	4		121	91	133	46	90
chr13	42168439	42210765	+	11	5	11	0	4		26	13	15	10	0
chr13	42168445	42190525	+	4	0	0	0	4		10	0	0	0	10
chr13	43265397	43344750	-	2	0	0	0	2		9	0	0	0	9
chr13	43411915	43412988	-	4	4	4	0	0		13	13	0	13	12
chr13	43484008	43506226	-	40	0	31	0	12		27	0	27	0	10
chr13	44538534	44539936	-	2	2	0	0	1		14	15	15	0	14
chr13	45004304	45020428	+	2	2	3	0	3		43	19	26	17	9
chr13	45985296	46020557	-	6	0	6	3	0		27	0	0	0	0
chr13	46003138	46020557	-	4	0	6	0	4		14	0	0	7	0
chr13	46692535	46728984	+	2	0	0	0	2		16	0	17	0	16
chr13	46723220	46728984	+	3	0	0	0	3		10	0	0	0	10
chr13	46723220	46733998	+	6	0	6	0	3		16	0	16	0	13
chr13	47988540	47997023	-	8	0	4	0	7		46	0	11	0	9
chr13	48077152	48090418	-	14	0	11	0	5		10	0	8	0	0
chr13	48253807	48261321	+	12	7	10	0	8		23	22	22	0	21
chr13	48373404	48381443	+	12	1	9	4	0		30	13	0	13	0
chr13	48376917	48381443	+	18	15	14	0	7		17	17	0	2	16
chr13	49167243	49175541	+	16	0	11	0	9		24	0	17	0	0
chr13	49168612	49178654	+	2	0	0	0	0		31	0	31	0	19
chr13	49196876	49198574	+	5	0	0	2	0		15	0	17	0	14
chr13	49705620	49706372	-	3	2	3	0	3		31	31	24	7	1
chr13	50927406	50949505	+	14	0	10	0	0		72	0	0	0	0
chr13	50927406	50960171	+	1	0	14	0	1		10	0	19	0	4
chr1	35104294	35110447	+	1	1	0	0	1		25	23	0	0	0
chr13	52397231	52398194	-	1	0	0	0	1		40	0	0	0	0
chr13	52397231	52402681	-	6	4	6	1	6		21	10	19	0	18
chr1	35358924	35361789	+	101	86	103	8	71		179	164	168	38	100
chr1	35405022	35408159	+	1	1	0	0	1		4	4	0	0	0
chr1	35466607	35507135	-	2	2	0	0	2		18	18	0	0	0
chr1	35470862	35479212	-	6	2	8	0	0		41	39	39	4	37
chr13	60439687	60467379	+	40	23	51	3	24		65	24	76	19	1
chr13	66860738	66903605	-	1	1	0	0	0		15	3	0	0	15
chr13	72854056	72931267	+	5	0	0	0	6		19	0	18	0	1
chr13	73845826	73995053	-	4	4	0	1	0		29	28	0	29	0
chr13	75356146	75362607	-	3	3	0	0	3		21	22	0	7	15
chr13	75560752	75569507	+	20	2	25	0	9		96	37	92	17	21
chr13	75621762	75727098	+	4	2	12	0	0		45	18	29	0	0
chr13	75621762	75761038	+	22	3	20	0	0		33	32	0	0	0
chr13	77126317	77129230	-	6	6	5	0	3		24	24	0	0	26
chr13	77126317	77139336	-	2	2	0	0	2		26	26	0	3	24
chr13	77126317	77140163	-	3	3	3	0	3		5	2	0	0	5
chr13	77144444	77158109	-	8	4	0	0	0		16	7	0	1	15
chr13	77217839	77243951	-	3	2	3	0	2		10	5	0	0	0
chr13	77224450	77243951	-	0	0	0	0	1		7	0	0	0	6
chr13	77243058	77264002	-	9	0	11	0	9		21	0	22	21	10
chr13	77719516	77753358	+	2	2	0	0	2		20	19	20	0	0
chr13	77719531	77746855	+	11	10	0	1	4		31	31	40	10	1
chr13	77719531	77753358	+	85	69	88	11	44		498	435	497	138	330
chr13	77744282	77746855	+	2	2	4	0	2		27	27	28	0	27
chr13	77744282	77753358	+	13	13	10	0	8		120	97	98	48	51
chr13	78188308	78274337	+	16	0	18	0	11		9	0	9	0	9
chr13	78635109	78644997	-	18	7	0	0	10		38	13	0	2	36
chr1	37866458	37874088	-	4	0	6	0	4		27	0	21	0	7
chr13	79341122	79344794	-	64	34	61	0	38		193	147	169	69	92
chr13	79377378	79378907	-	2	2	0	0	3		35	20	21	14	8
chr13	80361600	80363216	+	2	0	4	0	0		6	0	0	0	6
chr13	80361600	80757286	+	1	1	0	0	0		36	35	0	0	0
chr13	80652481	80696296	+	2	0	0	0	0		33	0	0	0	32
chr1	38354519	38355096	+	13	7	15	0	6		26	15	20	0	6
chr13	83802376	83827510	-	5	5	9	0	4		9	1	33	0	23
chr1	39309569	39318615	+	9	7	9	0	7		39	32	47	13	13
chr13	95581954	95594086	-	13	0	12	0	2		19	0	25	0	19
chr13	95584735	95590441	-	1	1	0	1	1		8	3	0	0	8
chr13	95602422	95609513	-	5	0	4	0	2		12	0	0	0	0
chr13	95757643	95763953	+	20	13	25	0	5		109	35	132	19	101
chr13	95832926	95837202	-	2	0	0	0	2		12	0	0	5	0
chr13	95925679	95940091	-	19	9	14	0	7		70	32	80	22	45
chr13	95925679	95999307	-	18	0	23	1	7		29	0	24	8	18
chr13	95970111	95996135	-	15	0	25	0	6		9	0	29	0	9
chr1	39841134	39857417	-	16	11	0	0	10		54	29	55	0	30
chr13	99238426	99244624	+	19	17	16	2	6		121	75	117	9	114
chr1	40189054	40202614	+	124	80	0	5	64		217	193	224	69	204
chr1	40189054	40222710	+	4	3	3	0	3		47	37	38	8	29
chr1	40267785	40272035	+	4	0	0	0	4		22	0	24	0	22
chr1	40406735	40409835	+	6	5	5	1	1		35	23	24	23	0
chr1	40514514	40515918	+	1	1	8	0	0		21	7	20	0	0
chr1	40626625	40636057	-	1	0	0	0	1		16	0	0	0	0
chr14	100930446	100951494	+	1	0	3	0	0		2	0	0	0	0
chr14	100933997	100958343	+	1	0	3	0	1		11	0	0	0	10
chr14	100935771	100949596	+	7	0	0	0	7		40	0	37	4	31
chr14	100937402	100949596	+	16	0	0	0	2		33	0	27	4	23
chr14	100937402	100951494	+	13	0	20	0	4		50	0	66	0	0
chr14	100938879	100949596	+	1	0	0	0	1		7	0	0	0	38
chr14	100944808	100951494	+	12	6	13	1	5		47	15	50	0	49
chr14	100947033	100951494	+	2	0	2	0	2		17	0	11	6	0
chr14	100968647	100988790	+	4	0	3	0	0		7	0	0	0	0
chr14	100972261	100977694	+	2	0	3	0	0		14	0	0	0	14
chr14	101882160	101912473	+	10	0	5	0	0		11	0	11	0	9
chr14	102019892	102022880	+	3	3	0	0	2		10	10	0	0	10
chr14	102194937	102209862	+	12	7	10	1	6		26	25	24	1	0
chr14	102870184	102876525	+	3	3	0	0	3		31	15	21	20	9
chr14	102968252	102970261	-	3	3	7	0	3		76	55	55	24	33
chr14	102999564	103012188	-	12	7	9	0	4		42	6	0	4	37
chr14	103003927	103012188	-	20	0	18	0	11		40	0	38	0	0
chr14	103675551	103679518	+	6	0	8	0	0		18	0	19	0	19
chr14	103778744	103797518	-	23	17	22	0	10		56	7	55	20	21
chr1	41070594	41075451	-	54	44	0	4	26		103	63	90	35	28
chr14	21230318	21234229	-	5	0	10	0	2		14	0	32	0	14
chr14	21503172	21503881	-	10	10	11	0	8		24	21	24	2	15
chr1	42227882	42278672	-	2	0	0	0	2		27	0	13	0	0
chr1	42227882	42311110	-	0	0	3	0	1		44	0	66	0	29
chr1	42265114	42278784	-	25	12	27	0	9		40	25	44	0	24
chr14	22906194	22909595	-	2	0	2	0	2		17	0	0	0	17
chr14	22906194	22911403	-	21	10	22	1	10		46	19	0	28	29
chr14	22909482	22911403	-	71	30	0	5	10		64	37	0	42	4
chr14	23033367	23033674	-	3	2	3	0	2		25	26	13	13	0
chr14	23081747	23090633	-	4	1	4	0	4		14	15	0	3	13
chr14	24211414	24211829	-	3	0	0	0	3		28	0	0	15	0
chr1	42480460	42498916	+	8	0	0	0	5		93	0	97	0	83
chr1	42482662	42498916	+	9	4	8	0	7		46	40	63	11	7
chr14	26126156	26127732	-	1	0	0	0	1		24	0	0	0	1
chr1	42773562	42775479	+	4	4	0	0	4		13	14	0	0	0
chr14	28791879	28792246	+	2	2	0	0	0		11	11	0	0	11
chr14	30628208	30653588	+	4	0	4	0	0		33	0	30	0	27
chr14	30923209	30956242	-	8	0	0	0	6		28	0	0	0	24
chr14	30935162	30956242	-	22	12	20	2	2		88	72	68	46	29
chr14	30955619	30956242	-	10	5	5	2	0		22	11	11	11	0
chr14	31113103	31133675	-	1	1	0	0	1		24	24	0	4	21
chr14	31127784	31133675	-	18	11	16	1	9		103	82	0	33	55
chr14	31127784	31169468	-	1	1	0	0	1		5	5	0	5	5
chr14	31127784	31172122	-	13	0	11	1	10		19	0	0	0	0
chr14	31133237	31133675	-	1	1	0	0	1		35	5	34	2	17
chr14	32090501	32094386	+	30	0	37	4	9		53	0	0	7	47
chr14	32117139	32152528	+	20	0	20	0	15		18	0	0	0	0
chr14	33215181	33215587	+	42	16	45	0	23		184	83	176	39	45
chr14	33215181	33367268	+	1	0	4	0	0		23	0	17	10	0
chr14	33215181	33560210	+	27	13	0	6	0		43	37	0	42	0
chr14	33215181	33676385	+	1	0	0	0	0		9	0	0	0	0
chr14	34586229	34609742	-	13	0	10	0	10		26	0	0	13	0
chr14	34969169	34972064	-	8	7	9	0	6		42	33	32	0	21
chr14	35595633	35635598	-	3	0	3	0	0		28	0	0	9	0
chr14	35625360	35627951	-	19	0	0	0	10		50	0	0	0	44
chr14	35625360	35635598	-	8	0	0	0	3		69	0	0	3	31
chr14	35625360	35659196	-	2	0	0	0	2		10	0	0	0	10
chr14	35634573	35725153	-	3	0	0	0	3		31	0	0	0	32
chr14	35651804	35659196	-	20	0	0	0	3		60	0	0	0	0
chr14	35651804	35664767	-	6	0	0	0	5		20	0	0	0	0
chr14	35664641	35725153	-	17	0	7	1	11		19	0	0	0	0
chr14	35748584	35761006	-	20	0	0	0	16		100	0	0	2	101
chr14	36164119	36215515	+	1	1	0	0	1		5	4	0	0	0
chr14	37285317	37308519	+	1	0	2	1	0		32	0	36	0	23
chr14	37285317	37369624	+	4	4	0	0	1		53	54	60	6	51
chr14	37285317	37422949	+	9	4	9	0	0		37	10	27	0	0
chr14	37916497	37968588	+	5	0	0	0	5		31	0	0	0	29
chr14	39151745	39159550	-	3	3	10	0	8		40	9	39	18	19
chr14	39179090	39179462	+	33	24	30	2	13		110	93	120	25	42
chr14	39291018	39308587	+	19	0	18	0	15		61	0	0	42	21
chr14	39313339	39327022	+	4	0	4	0	2		76	0	0	25	0
chr14	39642712	39655808	+	4	4	8	0	0		29	29	44	0	21
chr14	39654844	39655808	+	6	6	19	0	9		59	30	94	0	56
chr1	44284834	44319744	-	11	9	10	0	10		27	27	0	0	27
chr1	44284834	44339322	-	9	1	0	0	6		67	10	65	3	45
chr1	44308309	44339322	-	20	9	0	0	10		67	66	73	17	33
chr1	44411980	44412722	+	10	11	11	0	11		40	32	0	11	21
chr14	44995745	45012075	+	2	2	0	0	2		80	55	0	7	51
chr14	45008912	45054549	+	5	3	5	1	2		18	6	15	3	0
chr14	45118027	45130790	-	146	48	0	0	41		305	63	277	0	153
chr14	46920011	47035278	-	1	1	0	0	0		8	8	0	0	0
chr14	46920011	47035304	-	13	7	13	0	0		112	84	119	6	0
chr14	46957373	47035304	-	7	4	4	3	1		53	53	39	16	23
chr14	49709158	49740182	+	2	0	7	0	2		30	0	0	0	27
chr14	49709158	49743805	+	15	0	11	0	5		26	0	37	0	0
chr14	49789145	49789573	-	1	1	0	0	0		3	3	0	3	3
chr14	49825866	49831361	-	47	0	51	0	20		146	0	138	45	89
chr14	49862549	49862849	-	48	0	491	0	0		972	0	13083	0	0
chr14	50150007	50150230	-	28	23	25	5	11		69	53	65	8	16
chr14	50180571	50204409	-	4	4	0	0	4		21	11	21	5	17
chr14	50283870	50303017	-	0	0	0	0	1		10	0	0	10	10
chr14	50456515	50486194	-	3	0	5	0	5		27	0	24	0	18
chr14	50462664	50475149	-	5	5	0	1	5		11	5	0	1	10
chr14	50462664	50486194	-	14	6	10	2	6		27	29	0	1	28
chr14	50475076	50486194	-	11	0	0	0	0		20	0	31	0	8
chr14	50593845	50614511	+	7	0	6	0	3		13	0	13	0	13
chr14	50635213	50645014	-	2	2	3	0	2		33	32	35	0	33
chr14	50741581	50744365	-	5	6	6	2	3		32	11	28	11	0
chr14	50741581	50752733	-	5	5	0	1	4		4	3	0	2	0
chr14	50743415	50744365	-	3	7	8	0	6		18	17	28	0	17
chr1	45087880	45088237	-	14	10	21	0	7		56	40	56	5	52
chr14	51022834	51025360	-	9	2	12	0	0		28	14	19	15	0
chr14	52439203	52490928	-	1	0	0	0	1		5	0	0	0	5
chr14	52455323	52491005	-	1	1	0	0	1		8	8	9	1	1
chr14	52470036	52491005	-	2	0	5	0	2		4	0	0	4	0
chr14	52536718	52544371	-	20	4	26	0	10		31	9	0	10	16
chr14	53054437	53073847	-	3	0	0	0	3		42	0	0	0	23
chr14	53058476	53091932	-	6	5	0	0	0		23	11	12	11	0
chr1	45330515	45334511	-	6	0	4	0	0		21	0	0	0	1
chr14	55646972	55650418	+	7	0	6	0	1		34	0	35	0	0
chr14	56044172	56064972	+	1	0	0	0	1		2	0	0	0	2
chr14	56585000	56636598	+	18	0	14	0	1		46	0	35	0	0
chr14	57229733	57247712	-	9	0	5	0	8		11	0	0	0	12
chr14	57246710	57247712	-	1	0	0	0	1		44	0	22	19	0
chr14	58318541	58330169	+	9	3	4	3	1		45	17	46	30	13
chr14	59603064	59610232	-	7	3	11	0	6		13	12	0	0	13
chr1	46055794	46080750	-	5	1	0	0	3		13	12	14	0	14
chr14	60793043	60879835	+	2	0	3	0	2		13	0	42	0	0
chr14	60796216	60818847	+	1	0	0	1	1		65	0	66	3	55
chr14	60796216	60879835	+	39	33	0	0	12		52	50	81	65	27
chr14	60808324	60879835	+	25	12	0	0	7		79	59	83	34	44
chr14	60811986	60879835	+	41	24	31	1	14		131	73	121	20	95
chr14	61037058	61052135	+	19	0	0	1	10		169	0	142	46	76
chr14	61720381	61727655	+	6	6	4	0	2		31	31	0	31	0
chr14	61970131	61996542	+	8	8	10	0	0		16	10	0	0	0
chr14	61995875	61996542	+	2	2	0	0	0		36	18	20	0	0
chr14	62980871	63016954	-	16	14	13	4	10		32	31	25	7	18
chr14	65455620	65561766	+	11	0	11	0	0		18	0	0	2	0
chr14	65455620	65669480	+	2	0	0	0	0		15	0	0	1	0
chr14	65561336	65629606	+	1	1	0	0	1		31	27	32	0	24
chr14	65721774	65733381	+	11	10	6	1	0		86	78	54	36	17
chr14	66965190	67058786	+	11	0	11	0	5		16	0	0	0	0
chr14	67023632	67122377	+	6	0	8	0	6		24	0	0	0	0
chr14	67088982	67122377	+	1	0	0	0	1		9	0	0	0	9
chr14	67269700	67303599	+	28	0	0	0	21		54	0	48	0	40
chr14	67301388	67303599	+	2	0	0	0	2		4	0	0	0	4
chr14	70166638	70168484	-	22	19	19	0	10		20	20	0	0	18
chr14	70742350	70742591	-	2	1	0	0	0		12	12	0	6	0
chr14	71036064	71052012	+	5	5	0	0	4		51	35	56	0	42
chr14	71045132	71057724	+	28	19	23	2	14		90	68	91	22	87
chr14	71413947	71529370	+	3	0	20	0	0		33	0	35	0	0
chr14	72714422	72731934	-	2	0	0	0	2		6	0	0	0	0
chr1	47280240	47282459	-	5	0	4	1	2		17	0	0	2	16
chr14	73147794	73148106	+	6	3	3	0	0		61	17	49	13	22
chr14	73147794	73173707	+	4	4	5	0	3		8	8	23	0	8
chr14	73893796	73904110	+	5	2	0	0	0		20	20	0	0	20
chr14	75046375	75049718	-	10	10	10	0	10		26	22	17	9	8
chr14	75090586	75092955	+	12	0	0	0	0		15	0	0	0	15
chr14	75113338	75124223	-	4	0	0	0	0		20	0	22	0	19
chr14	75782486	75783530	+	3	0	0	1	2		23	0	12	0	0
chr14	75863666	75902224	+	2	1	2	0	1		21	8	21	0	11
chr14	76166662	76180849	+	0	0	0	0	3		65	0	98	0	83
chr14	76166662	76195972	+	14	0	13	0	8		82	0	83	4	55
chr14	80497468	80530886	-	4	2	6	0	6		13	5	0	0	12
chr14	80743074	80778046	-	4	5	7	0	5		6	6	0	0	6
chr1	48305786	48359770	-	2	1	2	0	2		12	12	13	0	12
chr1	48355669	48359770	-	23	16	0	0	9		50	42	62	0	48
chr1	48395266	48399644	-	1	1	0	0	0		41	27	42	3	40
chr1	48590832	48620113	-	1	1	0	0	1		12	12	16	0	16
chr14	88416710	88433212	+	45	0	31	6	13		28	0	39	0	8
chr14	88416710	88437903	+	25	0	0	0	10		141	0	138	0	134
chr14	88416710	88438146	+	8	0	11	0	4		3	0	0	0	0
chr14	88574692	88578140	+	1	0	0	0	1		20	0	23	0	21
chr14	88575839	88610940	+	1	1	0	0	1		22	23	26	0	5
chr14	88626837	88644511	-	10	0	8	0	0		21	0	0	0	21
chr14	88712270	88715195	-	2	2	0	0	0		19	19	0	2	17
chr14	88726540	88746283	-	4	0	0	0	4		23	0	0	2	22
chr14	88726540	88754671	-	8	7	10	0	7		118	82	136	35	97
chr14	88754511	88766867	-	6	0	5	0	4		29	0	26	0	29
chr14	90780737	90786328	-	4	4	0	0	0		26	26	0	0	27
chr14	90943077	91001159	-	16	10	19	0	13		21	20	23	19	18
chr14	91481575	91485730	-	20	14	0	1	6		143	106	143	14	56
chr14	91481575	91490802	-	8	0	8	0	7		30	0	35	0	20
chr14	92713822	92717461	-	3	0	0	0	3		18	0	0	0	0
chr14	93293857	93294937	-	6	0	0	0	1		81	0	0	13	52
chr14	93293857	93296157	-	53	21	0	5	19		130	87	0	35	97
chr14	93466697	93487755	+	4	0	0	0	3		10	0	0	0	7
chr14	93467670	93497286	+	8	2	0	0	3		6	6	0	3	0
chr14	96520054	96525391	+	2	0	3	0	0		1	0	0	0	0
chr14	96555846	96556413	+	14	5	25	1	7		107	47	107	17	37
chr14	96560648	96565214	+	1	0	0	0	1		7	0	0	0	7
chr14	96833466	96860735	+	25	16	23	1	20		50	44	0	24	10
chr14	99458278	99465813	-	133	94	0	5	65		447	345	462	177	277
chr14	99914178	99914697	+	5	5	12	0	2		18	18	0	9	0
chr1	50567076	50596216	-	3	1	0	0	0		16	9	17	0	9
chr1	50655441	50744775	-	44	3	0	0	18		134	37	104	74	53
chr15	100564691	100565265	-	13	0	27	0	0		20	0	24	0	0
chr15	101151719	101178980	-	1	0	0	0	1		13	0	0	0	0
chr15	101235081	101235577	-	33	21	31	0	16		75	55	79	5	68
chr15	101701085	101714963	-	18	19	26	0	20		71	60	65	21	46
chr1	51394380	51421858	-	5	0	5	0	3		32	0	0	0	0
chr1	51402434	51408332	-	24	6	0	0	7		88	21	82	8	32
chr1	51405904	51408332	-	25	23	23	2	19		53	50	51	9	46
chr1	51823663	51834170	-	3	3	0	1	3		34	33	35	0	35
chr1	51827795	51834170	-	9	0	8	2	1		25	0	12	13	0
chr15	20669467	20683500	-	1	0	0	0	1		3	0	0	0	0
chr1	52281660	52303925	+	6	0	8	0	2		45	0	44	28	42
chr15	22872824	22873729	-	1	0	0	0	1		25	0	27	0	27
chr15	23309606	28618378	+	15	1	0	0	0		21	3	0	0	0
chr1	52445786	52461769	-	3	0	3	0	3		29	0	15	0	0
chr1	52493610	52509712	-	61	11	0	0	29		121	33	135	0	68
chr15	24962113	24968082	+	2	0	0	0	0		5	0	0	0	0
chr15	24979535	24982437	+	6	5	5	0	5		18	20	0	0	21
chr1	52515890	52526373	-	19	0	21	0	17		46	0	49	0	33
chr15	25266430	25278884	+	9	0	0	0	3		88	0	73	0	0
chr15	25405460	25411971	-	16	0	27	0	10		49	0	37	0	20
chr15	25405460	25415842	-	7	0	4	0	0		27	0	0	0	3
chr15	26580318	26583414	-	8	4	4	0	0		17	8	0	9	0
chr1	52771019	52771774	+	1	1	0	0	1		19	19	0	0	19
chr15	28612058	28618655	+	5	0	0	0	3		20	0	0	0	0
chr1	52941795	52961629	+	14	9	13	0	11		19	12	22	7	5
chr1	52974768	52988136	+	6	0	0	0	6		10	0	0	0	7
chr15	29761138	29762438	-	4	0	0	0	4		7	0	0	1	7
chr15	29761138	29773357	-	45	35	0	1	24		156	155	0	31	131
chr15	29761138	29800702	-	16	7	0	0	3		89	17	0	19	1
chr15	29766265	29800702	-	15	6	0	1	6		57	16	0	0	17
chr15	30974313	30976955	-	10	8	0	4	0		6	6	0	0	6
chr15	32522447	32533368	-	5	0	0	0	4		4	0	0	0	0
chr15	32798803	32888292	-	4	1	0	0	1		37	20	0	0	0
chr15	32798803	32902040	-	11	7	0	0	0		30	28	0	0	0
chr15	32857014	32902040	-	75	38	0	5	36		187	68	0	38	111
chr15	32857014	32910535	-	20	2	0	0	13		57	6	0	1	28
chr15	32888171	32910535	-	2	0	0	0	1		85	0	0	0	22
chr15	33153047	33155045	-	49	35	0	2	26		137	97	130	23	95
chr15	33539349	33550316	+	1	0	0	0	0		13	0	14	0	14
chr15	34915037	34927138	-	23	19	24	0	18		98	48	90	19	62
chr1	53594107	53600278	-	1	0	0	0	1		31	0	32	0	31
chr15	36691684	36709961	+	3	0	0	0	3		7	0	9	0	4
chr15	38299372	38324809	+	4	0	5	0	3		29	0	28	5	0
chr15	38502311	38505920	-	8	6	12	0	10		19	10	19	0	19
chr15	39713443	39741900	-	41	13	0	5	18		201	157	164	93	115
chr15	39939504	39965843	+	2	2	0	0	0		46	46	0	24	0
chr15	40009613	40019200	+	7	0	5	0	3		32	0	77	3	19
chr15	40025976	40030456	+	1	1	0	0	0		16	8	12	0	8
chr15	40744046	40745259	-	3	4	3	0	2		10	8	8	8	0
chr15	41069569	41072058	-	1	1	0	0	0		15	15	0	0	15
chr15	41069569	41079904	-	2	0	0	1	1		16	0	0	0	0
chr15	41085368	41087682	-	3	3	4	0	2		20	1	0	4	18
chr15	41562547	41565141	+	20	0	15	1	7		80	0	63	21	1
chr15	41668827	41669958	+	85	61	0	4	51		227	136	159	73	75
chr15	41668827	41699159	+	3	3	5	0	5		18	10	17	0	10
chr15	41696074	41699159	+	32	16	0	0	13		144	106	150	15	118
chr15	42559338	42563857	+	3	0	4	0	3		24	0	0	0	23
chr15	42794643	42817097	-	2	0	0	0	0		65	0	76	0	27
chr15	42794643	42872758	-	7	2	0	0	0		16	16	0	2	14
chr15	42827927	42840433	-	18	2	18	0	3		90	53	75	35	61
chr15	42872610	42878684	-	4	4	4	1	4		10	10	0	0	0
chr15	43002554	43025429	-	9	3	8	0	8		61	23	48	29	26
chr15	43043214	43048491	-	3	2	8	0	1		17	17	18	0	17
chr15	43335695	43349045	+	17	0	11	0	4		22	0	0	2	0
chr15	43400043	43401850	+	7	7	9	0	6		15	15	23	0	15
chr15	43455891	43470066	-	1	1	0	0	0		27	27	0	0	27
chr15	43753823	43756766	+	8	0	3	0	1		47	0	43	42	35
chr15	43756648	43763206	+	2	0	0	0	2		4	0	0	2	0
chr15	43763076	43769646	+	1	0	0	0	1		2	0	0	0	0
chr15	43814500	43815074	-	1	1	0	0	1		2	2	0	0	0
chr15	44328684	44380976	+	7	0	5	0	4		35	0	33	6	15
chr15	44331987	44380976	+	28	12	0	4	18		74	51	50	50	22
chr15	44337762	44380976	+	6	0	0	3	3		31	0	0	1	30
chr15	44648865	44660616	-	2	2	0	1	0		20	21	0	12	13
chr15	45486610	45490881	-	2	2	2	0	1		8	2	0	1	7
chr15	49235850	49292537	+	30	11	0	1	21		91	71	90	19	66
chr15	49588015	49611268	-	11	0	16	0	6		18	0	0	0	0
chr15	49987390	50107008	-	2	1	0	0	0		15	6	0	3	0
chr15	50038767	50107008	-	17	0	21	0	14		69	0	68	0	67
chr15	50583088	50592626	-	2	0	0	0	2		112	0	111	9	52
chr15	50586391	50592626	-	14	6	13	0	9		71	42	70	23	35
chr15	50631416	50663046	-	30	0	0	0	13		71	0	109	0	60
chr15	50634381	50639548	-	3	1	3	0	2		25	25	25	6	25
chr15	50948019	50958794	+	3	3	0	3	2		29	21	28	1	20
chr15	51394834	51413364	+	2	0	0	0	2		5	0	0	0	5
chr15	51451644	51455228	-	14	0	8	0	0		33	0	48	0	0
chr15	51456065	51464876	-	10	9	7	0	6		6	7	0	0	7
chr15	51766372	51798340	+	1	1	0	0	0		13	13	0	0	13
chr15	51781043	51782828	+	5	5	10	1	4		89	72	92	15	78
chr15	51869216	51902036	+	7	0	11	0	7		13	0	0	6	0
chr15	52425829	52433285	-	6	8	8	0	8		34	34	36	3	33
chr15	54293894	54338489	+	3	3	7	0	3		23	23	12	12	0
chr15	55432496	55450367	-	1	1	0	0	0		4	4	0	4	0
chr15	55439471	55450367	-	2	0	2	0	2		15	0	0	0	0
chr15	56373440	56412436	+	13	6	0	4	0		11	13	23	0	13
chr15	58621470	58643978	-	4	0	6	0	0		18	0	0	0	0
chr15	58886974	58887540	-	13	13	13	1	12		51	14	40	10	20
chr15	58912562	58913696	-	12	12	0	2	11		67	4	63	32	0
chr15	58912562	58916999	-	141	0	0	0	17		768	0	751	0	167
chr15	59030803	59076215	+	2	0	0	0	0		3	0	0	0	0
chr15	59195460	59218087	-	7	0	9	0	5		23	0	24	2	24
chr15	60902321	60903684	-	5	0	0	0	4		23	0	0	0	0
chr15	61990999	62028420	-	2	0	0	0	2		13	0	0	0	13
chr15	62007307	62013992	-	152	60	139	11	66		290	94	298	123	140
chr15	62020478	62044255	-	3	0	0	0	3		37	0	0	0	25
chr15	62020478	62047814	-	0	0	24	0	8		4	0	5	0	0
chr15	62033440	62044255	-	6	0	0	0	5		8	0	0	0	0
chr15	63664469	63666472	-	3	2	0	0	0		11	11	0	0	11
chr15	63674341	63689699	-	9	7	6	1	0		42	28	48	3	24
chr15	63686358	63689699	-	3	0	0	0	3		13	0	0	7	0
chr15	63696123	63716473	-	158	118	160	14	98		521	413	617	112	321
chr15	63706779	63716473	-	8	0	8	0	4		53	0	53	0	14
chr15	64118116	64123546	+	4	0	5	1	2		22	0	23	0	18
chr15	64204440	64216713	-	6	6	0	2	0		19	22	23	0	22
chr15	64499292	64500166	+	148	116	121	12	62		483	420	483	122	264
chr15	65178933	65180204	-	4	0	0	1	4		17	0	0	2	15
chr15	65450998	65480399	-	4	4	0	0	4		9	5	0	9	0
chr15	65454262	65474288	-	4	0	0	0	1		23	0	0	3	22
chr15	65481514	65512564	-	5	3	0	0	4		17	19	0	0	19
chr15	65722847	65741784	-	5	3	5	0	3		26	25	27	3	24
chr15	65722847	65756472	-	4	0	0	0	1		17	0	0	0	17
chr15	65722847	65761438	-	10	5	9	0	9		30	15	0	15	0
chr15	65729071	65756472	-	12	9	14	1	11		14	15	18	0	16
chr15	65737706	65738875	-	7	0	0	0	7		9	0	6	4	0
chr15	65752378	65761438	-	22	19	19	2	15		81	10	75	40	30
chr15	66306823	66308844	+	2	0	0	0	2		12	0	0	0	13
chr15	66349059	66349437	-	2	0	0	0	0		12	0	6	0	0
chr15	67231813	67236820	-	51	18	0	4	12		280	131	262	52	97
chr15	67580753	67600749	+	2	0	0	0	2		11	0	0	0	10
chr15	67646230	67703408	+	6	0	6	0	0		48	0	48	0	21
chr15	67664596	67703408	+	6	0	6	0	4		55	0	59	0	18
chr15	67664596	67748601	+	17	0	9	0	1		33	0	0	0	1
chr15	68141945	68164804	+	9	0	0	0	7		80	0	94	13	59
chr15	68164730	68176654	+	2	0	0	0	2		11	0	0	2	9
chr15	69255793	69261329	+	8	9	0	2	2		41	41	0	1	40
chr1	57062883	57072414	-	6	0	3	0	0		14	0	17	0	15
chr15	70900921	70936822	+	4	0	0	0	4		9	0	10	8	10
chr15	70919049	70984257	+	14	5	28	2	17		95	65	152	27	57
chr15	71883593	71893778	-	8	7	8	0	8		11	11	11	0	11
chr15	71916369	71938927	-	1	0	0	0	1		22	0	22	9	22
chr15	71959900	72010447	-	4	2	0	0	0		19	9	10	10	0
chr15	71978170	72010447	-	4	3	0	0	0		11	11	0	0	0
chr15	72007825	72027793	-	13	6	13	0	5		110	16	103	31	40
chr15	72027730	72046634	-	2	0	0	0	0		45	0	0	0	0
chr15	72032493	72046634	-	2	0	0	0	2		16	0	0	8	0
chr15	72045723	72046634	-	25	23	0	2	9		68	44	68	13	55
chr15	72206727	72208891	-	5	2	5	0	1		11	3	0	0	0
chr15	72518066	72561549	+	10	0	15	0	12		16	0	0	0	0
chr15	72518066	72572165	+	10	0	8	0	5		57	0	61	0	55
chr15	72563393	72572165	+	5	0	5	0	2		17	0	0	0	0
chr15	72566562	72572165	+	4	0	4	0	1		17	0	0	0	0
chr15	72760406	72775097	-	6	0	7	1	6		8	0	0	0	0
chr15	72858071	72858538	+	4	1	4	0	1		57	32	29	0	3
chr15	73176402	73178427	+	3	0	4	0	2		2	0	0	0	0
chr15	74926765	74929232	-	9	1	4	0	0		15	1	16	3	12
chr15	75490207	75527261	-	3	0	3	0	1		9	0	0	0	0
chr15	75605149	75621056	-	1	1	0	0	1		19	19	11	8	0
chr15	75854385	75883424	+	38	0	39	4	25		193	0	239	44	70
chr15	75868950	75873568	+	9	0	5	0	1		4	0	0	0	4
chr15	75876186	75883424	+	5	0	8	1	3		25	0	0	0	0
chr15	76274411	76295737	-	13	9	13	0	10		22	22	27	2	22
chr15	76283756	76292700	-	10	2	6	0	3		26	25	29	3	28
chr15	76574157	76665789	-	1	1	0	0	0		5	6	6	6	0
chr15	76728408	76728737	-	8	0	8	0	0		16	0	58	0	21
chr15	76728594	76733384	-	4	2	0	0	1		13	13	0	0	13
chr15	77252366	77284030	-	1	1	0	0	1		17	6	0	0	0
chr15	77252366	77286504	-	8	8	10	0	7		12	11	0	12	10
chr15	77252366	77365225	-	1	0	4	0	0		30	0	0	0	0
chr15	77364073	77365225	-	5	0	0	0	0		7	0	7	0	0
chr15	77467094	77471814	+	14	0	12	0	0		32	0	46	0	20
chr15	78878212	78886227	+	5	0	0	0	3		17	0	0	0	0
chr15	79456097	79469145	+	9	6	8	0	3		13	13	0	0	0
chr15	80098415	80122800	+	1	0	15	0	8		4	0	37	4	32
chr15	80120327	80122800	+	7	3	17	1	10		43	40	104	25	78
chr15	80457928	80514405	+	3	0	0	0	1		13	0	0	0	13
chr15	80970461	80982182	-	12	10	12	0	9		31	27	47	0	10
chr15	82138657	82152423	-	6	4	0	0	0		33	13	0	9	8
chr15	82688735	82689453	-	6	3	0	0	0		93	19	97	0	82
chr15	83151214	83164075	-	4	2	4	0	4		69	51	76	5	48
chr15	83559252	83576741	+	14	11	10	3	6		37	7	31	8	0
chr15	83559252	83588771	+	63	22	50	4	23		216	70	189	40	68
chr15	83559252	83609466	+	6	0	4	1	2		18	0	17	0	15
chr15	84113626	84126600	+	4	0	4	0	4		11	0	0	0	11
chr15	84116044	84126600	+	10	0	3	0	2		21	0	0	0	17
chr15	84538531	84555070	-	7	0	0	0	14		22	0	9	19	1
chr1	58506059	58534331	-	15	15	0	4	7		6	6	23	0	6
chr1	58506059	58536741	-	4	2	0	1	0		12	2	0	2	11
chr15	85064369	85109130	+	6	0	7	0	6		10	0	0	0	0
chr15	85067013	85083644	+	13	0	0	0	11		39	0	0	16	32
chr15	85113376	85126374	+	6	0	11	0	11		24	0	25	0	25
chr15	85113872	85115487	+	3	0	18	1	13		12	0	21	0	15
chr15	85113872	85121014	+	59	50	0	3	26		192	115	202	31	79
chr15	85655416	85669830	+	5	0	4	0	1		23	0	0	0	0
chr15	85664562	85693451	+	1	0	0	0	1		24	0	0	24	23
chr1	58673572	58677056	-	3	0	7	3	3		23	0	0	0	20
chr15	87929190	87940753	-	22	15	22	1	15		37	16	65	30	13
chr15	88126270	88137561	-	1	0	0	0	1		12	0	0	0	0
chr15	89113724	89116521	+	31	16	0	5	22		112	61	112	23	65
chr15	89113724	89155534	+	49	31	40	8	19		87	64	58	17	42
chr15	90439331	90443478	+	13	1	9	0	8		12	13	14	13	13
chr15	90441505	90443478	+	16	9	13	2	10		50	50	33	27	3
chr15	90486953	90492711	+	7	5	7	0	5		4	4	0	0	4
chr15	91251818	91252520	+	1	0	2	0	1		27	0	32	0	29
chr15	91251818	91268605	+	8	8	14	0	5		28	10	48	2	26
chr15	91251818	91293171	+	9	7	8	0	3		16	16	20	0	18
chr15	91368250	91368601	+	5	3	5	0	4		34	33	35	0	17
chr15	92924320	92929091	+	12	5	11	0	0		87	49	72	17	43
chr15	92924320	92939718	+	2	2	0	0	0		14	14	0	7	0
chr15	92924320	92956649	+	2	1	2	0	1		11	4	13	0	11
chr15	92937517	92967513	+	1	0	2	0	1		14	0	0	20	13
chr15	92945820	92967513	+	7	0	0	1	3		23	0	0	0	0
chr15	92953356	92956649	+	7	0	7	0	7		11	0	0	9	0
chr15	92996956	92998621	+	14	7	15	0	7		68	59	75	15	34
chr15	92996956	93002317	+	17	12	15	0	5		5	4	13	0	5
chr15	93009144	93020258	+	1	1	0	0	1		5	5	0	0	5
chr15	95256673	95289554	-	8	0	6	0	3		14	0	0	0	14
chr15	98707561	98708107	+	2	2	4	0	2		12	12	12	2	10
chr1	59900964	59916100	-	6	6	4	0	4		18	9	0	9	9
chr15	99287256	99363265	+	4	0	0	0	3		20	0	17	0	0
chr15	99598429	99645764	+	5	4	4	0	3		37	18	36	3	36
chr16	10473478	10480964	+	3	0	0	1	3		16	0	0	0	0
chr16	11020192	11061022	+	3	3	0	0	3		25	24	25	15	11
chr16	11846500	11847806	-	9	0	9	0	7		30	0	0	0	28
chr16	11894953	11896785	-	1	0	0	0	2		22	0	0	0	0
chr16	11894953	11898035	-	6	0	5	0	1		20	0	16	0	0
chr16	12061527	29365059	+	26	6	0	0	0		21	7	0	0	0
chr16	14552020	14593378	-	2	0	0	0	1		48	0	0	0	0
chr16	14644273	14644609	+	9	0	0	0	9		26	0	0	1	25
chr16	15483936	15515428	+	7	0	0	0	0		3	0	0	0	0
chr16	16124788	16125911	+	4	2	0	0	0		26	8	0	8	9
chr16	17355098	17358050	-	1	1	0	0	1		15	15	60	0	30
chr16	1809237	1809833	-	8	0	5	0	0		2	0	0	0	0
chr16	18839697	18842454	-	11	10	0	3	8		21	21	21	0	21
chr16	18841564	18845651	-	10	6	11	0	7		67	67	69	2	64
chr16	19535939	19537587	+	7	6	0	3	6		9	9	0	0	9
chr16	19616113	19616808	+	2	0	0	0	2		47	0	53	49	17
chr16	19616113	19642476	+	2	0	0	2	2		24	0	26	0	23
chr16	19616113	19647882	+	22	0	0	0	10		21	0	24	0	21
chr16	19616113	19652090	+	5	0	12	0	5		14	0	0	7	0
chr16	19644885	19652090	+	19	0	15	1	3		38	0	32	38	26
chr16	19730429	19735450	+	12	0	15	0	9		14	0	0	0	0
chr1	61990167	62051058	+	6	7	7	0	7		10	6	9	0	0
chr16	199061	208188	-	2	0	2	0	1		4	0	0	0	0
chr16	20799262	20801359	-	7	6	0	0	7		2	2	0	0	2
chr16	20911182	20915714	+	2	0	0	0	1		5	0	0	1	5
chr16	21612644	21625115	+	16	13	12	2	10		43	43	0	11	31
chr16	21797016	21806229	-	9	0	0	0	3		48	0	0	0	0
chr16	21962459	21976243	+	4	0	3	0	0		31	0	32	0	31
chr16	22131204	22131729	+	11	6	8	0	5		47	38	48	2	44
chr16	23079945	23082557	-	5	5	3	1	1		42	31	55	2	41
chr16	23988507	24035547	+	11	0	7	0	2		15	0	15	0	1
chr16	24032135	24035547	+	3	2	3	0	3		93	52	93	47	30
chr16	24092790	24123981	+	23	16	0	1	10		47	37	45	25	34
chr16	24354832	24361598	+	11	9	11	0	8		24	23	0	0	9
chr16	24750725	24791817	+	3	1	3	0	1		24	13	26	0	25
chr16	25495877	25504105	+	4	3	4	0	3		60	34	40	0	23
chr1	62555824	62619993	-	2	2	3	0	2		15	15	0	0	15
chr16	27213584	27215008	+	8	8	8	0	8		22	11	18	10	0
chr16	27618424	27631162	+	9	0	9	0	8		22	0	0	11	0
chr1	62803718	62834852	+	5	0	3	0	1		16	0	0	8	0
chr1	62803718	62841547	+	8	3	7	0	4		41	36	48	0	11
chr16	29833732	29834066	+	3	3	0	0	3		27	23	29	0	29
chr16	29895258	29895860	-	10	6	9	0	6		6	6	0	3	0
chr16	29905787	29906127	+	13	10	26	0	10		74	48	81	0	0
chr16	30728965	30729572	+	7	7	7	0	3		55	45	50	18	21
chr16	31090774	31091342	-	9	7	8	0	4		19	15	20	0	11
chr1	63525571	63534216	+	7	7	8	0	7		57	58	65	3	57
chr16	3536121	3536994	+	8	8	7	0	4		69	49	52	0	22
chr1	63629424	63654466	+	12	2	13	3	6		5	5	0	0	5
chr16	3850296	3851009	-	23	23	18	1	14		62	62	38	21	16
chr16	4261778	4262701	-	2	1	0	0	2		26	27	0	8	20
chr1	64629354	64641969	+	2	2	0	0	2		68	68	51	26	25
chr16	46674313	46677398	-	10	5	7	0	2		66	34	62	13	32
chr16	47086225	47132025	-	3	0	4	0	0		24	0	0	0	1
chr16	47218867	47313823	-	13	0	10	0	6		75	0	64	36	54
chr16	47258631	47313823	-	3	3	0	0	3		33	5	32	0	8
chr16	47497398	47515601	+	59	16	52	7	28		76	4	96	0	70
chr16	47497398	47596531	+	10	10	13	1	7		32	34	34	3	33
chr16	47497398	47610920	+	14	8	15	0	0		92	13	93	0	0
chr1	64768655	64789514	+	11	10	0	2	0		21	21	49	0	21
chr16	48252130	48277479	+	3	3	0	0	2		11	11	0	5	2
chr16	48256609	48303305	+	12	12	11	0	7		40	41	47	17	44
chr16	48277337	48303305	+	13	11	12	0	4		79	63	105	18	44
chr16	48553538	48562444	-	2	0	0	0	2		23	0	58	0	26
chr16	50749575	50754424	+	4	0	3	0	1		60	0	40	12	23
chr16	53141178	53157541	+	39	11	0	0	35		97	56	112	0	89
chr16	53154446	53157541	+	8	0	0	0	9		50	0	104	0	71
chr16	53155925	53157541	+	72	53	58	4	22		82	82	99	21	50
chr16	53228982	53243016	+	2	0	0	0	2		40	0	0	7	22
chr16	53235184	53247503	+	9	0	9	0	3		14	0	0	0	14
chr16	53235184	53250066	+	5	0	0	0	5		8	0	0	0	0
chr16	53235184	53255779	+	12	10	17	0	12		10	9	0	0	10
chr16	53254437	53268126	+	1	1	0	1	0		16	16	0	0	0
chr16	53254437	53274302	+	3	1	2	0	2		87	52	74	13	43
chr16	53255599	53274302	+	11	3	6	0	5		29	10	20	7	0
chr16	53439015	53447106	+	7	0	11	0	6		27	0	0	0	1
chr16	53439015	53451831	+	2	2	0	2	2		21	21	0	20	21
chr1	65364634	65366196	+	90	81	0	11	32		404	338	378	121	199
chr16	53844154	53888951	+	10	10	10	0	9		102	100	91	16	49
chr16	53873785	53888951	+	92	31	0	2	17		283	66	241	123	163
chr16	53873785	53934109	+	18	2	16	0	12		37	19	75	4	36
chr16	53879843	53934109	+	12	11	11	0	4		43	43	0	12	23
chr16	53933984	53937294	+	1	1	0	0	0		9	9	0	0	9
chr16	56062208	56077144	-	1	1	0	0	0		4	4	22	0	0
chr16	56076147	56077144	-	1	1	0	0	1		75	64	92	0	71
chr16	56351383	56355081	+	26	25	22	2	17		45	30	40	13	28
chr16	57164000	57173869	-	8	0	0	0	5		76	0	78	9	18
chr16	57167092	57173869	-	5	5	0	0	6		26	26	0	1	0
chr16	58574608	58583182	-	17	14	8	4	0		24	23	31	0	0
chr1	65913244	65918835	+	95	59	0	10	45		231	154	198	58	131
chr1	66247459	66266087	+	5	3	4	0	1		19	3	24	0	14
chr16	64982047	65005041	-	1	1	0	0	0		15	15	0	15	0
chr16	66598177	66598840	-	18	10	13	0	3		21	12	0	0	0
chr16	66725827	66729099	-	3	3	0	1	3		18	13	0	9	0
chr16	66805776	66810772	-	8	0	4	0	0		19	0	0	0	18
chr16	67036638	67082339	+	5	2	7	0	5		36	26	37	3	26
chr16	67628369	67629533	+	1	2	4	0	1		21	18	14	7	7
chr16	68121986	68126610	+	23	21	0	2	2		78	58	59	21	36
chr1	66840468	66905375	-	5	0	0	0	5		49	0	50	0	48
chr1	66891153	66905375	-	99	86	0	10	38		392	297	0	135	133
chr16	69155870	69167185	+	16	8	0	1	2		8	4	0	4	0
chr16	69270142	69299774	+	2	2	0	0	2		10	10	0	10	9
chr16	69284047	69284244	+	12	12	7	0	0		25	23	17	9	0
chr1	66963087	66976722	+	1	0	0	0	1		22	0	0	3	19
chr16	69695135	69695379	+	2	2	3	0	2		15	8	11	4	0
chr16	70010750	70018097	-	5	0	0	0	3		17	0	0	0	0
chr16	70219870	70222480	-	3	0	0	0	3		20	0	0	0	17
chr16	70258979	70262524	-	1	0	0	0	1		20	0	21	0	20
chr16	70261043	70262524	-	3	3	0	0	3		5	6	0	2	3
chr16	71152658	71186918	-	5	0	5	0	0		11	0	0	0	0
chr16	71676446	71679535	-	8	7	7	0	6		11	13	7	6	0
chr16	71690518	71714801	-	4	0	3	0	0		59	0	77	0	0
chr16	71745143	71745614	-	4	0	0	0	0		17	0	0	0	0
chr16	74480240	74483124	-	4	0	0	0	4		23	0	26	0	26
chr16	76448011	76467523	+	13	13	0	5	5		32	21	21	13	9
chr16	76521139	76522257	+	1	1	0	0	0		23	23	0	1	22
chr16	78994239	78996356	+	12	3	13	0	10		44	34	40	0	29
chr16	80684537	80685129	-	27	16	23	1	13		97	84	0	24	53
chr1	6806982	6825210	+	7	0	5	0	0		13	0	0	13	13
chr1	6806982	6888899	+	3	3	0	0	0		7	1	0	0	7
chr16	81351582	81377702	+	51	39	0	0	31		126	100	0	0	92
chr16	81354404	81365478	+	1	1	0	0	1		62	62	63	17	47
chr16	8746000	8757806	+	2	0	0	0	2		6	0	0	0	6
chr16	879569	881505	-	7	7	7	0	4		24	26	30	0	30
chr16	87975047	87984259	+	4	4	4	0	2		84	48	93	6	45
chr16	89892192	89900794	+	3	0	3	0	2		8	0	0	0	0
chr16	9834104	9841104	-	1	1	0	0	1		9	9	0	0	9
chr1	70053025	70089819	+	12	4	0	3	10		55	7	57	0	35
chr1	70053025	70107826	+	17	7	22	0	15		81	36	89	24	48
chr1	70076076	70107826	+	6	0	10	0	0		1	0	15	0	0
chr1	70173464	70189273	-	2	0	3	0	1		23	0	18	0	12
chr1	70270855	70315566	-	11	0	10	0	8		9	0	0	0	0
chr1	70292387	70315566	-	2	2	0	0	0		40	12	41	0	34
chr1	70296129	70315566	-	7	0	9	0	7		10	0	11	0	11
chr1	70300763	70315566	-	11	3	12	0	7		13	13	36	0	0
chr17	12054888	12081530	+	16	0	9	0	3		38	0	0	6	0
chr17	12054888	12095694	+	9	0	4	1	1		47	0	47	9	2
chr17	12054888	12113360	+	77	0	33	3	27		272	0	170	32	164
chr17	12054888	12129287	+	24	0	18	2	13		10	0	0	0	0
chr17	12081355	12113360	+	27	5	18	0	10		89	43	90	8	44
chr17	12081355	12125371	+	2	0	0	0	3		12	0	0	6	0
chr17	12894939	12919831	+	5	0	5	0	0		37	0	35	0	19
chr17	1354210	1365058	-	3	0	0	0	0		2	0	0	0	0
chr17	15540432	15547148	-	4	0	0	0	0		12	0	0	0	11
chr17	16001914	16006568	+	21	9	21	0	12		52	32	61	8	10
chr17	18865468	18911251	+	10	5	11	0	9		32	32	32	32	6
chr17	19309884	19329647	+	1	1	0	0	1		41	22	22	19	0
chr17	19651546	19671956	+	3	3	9	0	0		8	8	0	0	0
chr17	19958013	19958571	-	10	8	6	0	2		7	4	0	1	6
chr17	20017986	20110562	+	4	3	4	0	1		24	24	25	0	10
chr17	20204332	20205912	+	102	63	102	0	61		255	181	0	37	150
chr17	20245925	20260294	+	2	2	4	0	4		5	5	0	0	5
chr17	20253504	20260294	+	9	0	8	0	6		21	0	0	0	0
chr17	21006895	21011309	-	1	1	0	0	1		36	5	19	18	0
chr17	2282646	2283735	-	1	0	0	0	1		19	0	0	0	18
chr17	2638098	2670331	+	4	0	0	0	2		8	0	0	0	8
chr17	28122602	28172618	+	56	39	56	1	25		260	170	232	72	138
chr17	28132619	28172618	+	6	0	6	0	2		28	0	21	0	14
chr17	28163542	28172618	+	31	17	0	2	17		131	67	127	37	49
chr17	28350437	28351800	-	4	2	0	0	4		36	21	36	35	30
chr17	29482196	29498521	+	7	0	6	0	5		5	0	0	0	5
chr17	29482196	29517656	+	6	0	7	1	1		21	0	20	0	18
chr17	30266884	30286902	-	3	0	0	0	3		29	0	32	0	31
chr17	30449552	30451846	+	1	1	0	0	0		53	56	58	0	1
chr17	30484213	30492753	+	2	0	2	0	1		45	0	43	0	16
chr17	30484213	30520021	+	4	0	4	0	3		1	0	10	0	9
chr17	30734896	30766588	+	4	0	0	0	3		28	0	0	0	0
chr17	30734896	30769965	+	3	0	2	0	1		44	0	25	15	10
chr17	30734896	30784892	+	23	0	20	0	9		51	0	69	0	28
chr17	30743300	30769965	+	22	0	8	5	7		16	0	0	0	0
chr17	30759490	30769965	+	8	0	6	0	4		76	0	56	0	31
chr17	30759490	30784892	+	1	0	0	0	1		62	0	38	0	1
chr17	30784782	31976614	+	9	0	0	0	0		26	0	0	0	0
chr17	30792439	30804108	-	3	0	4	0	0		8	0	0	0	0
chr17	31155982	31169997	+	6	0	4	0	3		25	0	54	2	24
chr17	31155982	31182665	+	13	13	14	0	9		52	50	62	13	12
chr17	31200421	31214585	+	20	9	19	5	5		26	13	26	18	25
chr17	31200421	31219118	+	6	6	6	0	6		20	20	21	0	20
chr17	31223443	31227606	+	32	7	39	5	13		142	45	121	45	56
chr17	31940285	31966196	+	7	0	0	0	2		6	0	0	0	0
chr17	31982998	31988497	+	6	0	0	0	2		40	0	24	6	15
chr17	32171042	32176213	+	24	0	6	0	3		144	0	43	0	18
chr17	32171042	32183272	+	33	0	27	0	22		100	0	0	0	50
chr17	32173830	32194107	+	6	0	6	0	2		25	0	0	0	0
chr17	32362913	32369782	+	3	0	0	0	3		35	0	0	0	0
chr17	36509061	36511455	-	6	4	0	0	3		23	5	0	0	0
chr17	36952885	36953907	+	20	14	0	0	0		70	63	0	7	32
chr17	3705097	3705645	-	3	0	0	0	3		13	0	0	0	13
chr17	37248010	37253036	-	4	3	0	0	0		20	11	0	3	20
chr17	37283266	37289528	-	4	4	0	0	3		23	14	0	6	18
chr17	37437737	37444768	+	12	7	0	0	6		21	21	0	21	18
chr17	37440504	37465541	+	9	0	0	0	5		36	0	0	15	8
chr17	38361710	38377842	+	7	0	0	0	1		3	0	0	3	3
chr17	39423326	39427790	-	4	0	0	0	4		23	0	23	4	4
chr17	4021128	4025118	-	1	1	0	0	1		30	30	0	15	0
chr17	4051970	4064829	-	16	0	0	2	6		20	0	0	0	0
chr17	4066446	4072756	-	2	0	4	0	3		111	0	105	70	52
chr17	42498923	42501304	+	25	13	23	0	20		71	36	56	16	40
chr17	42500706	42501304	+	5	3	5	0	4		43	17	46	0	39
chr17	42727634	42730918	-	8	5	4	2	1		29	7	9	6	6
chr17	4282797	4296814	-	6	0	6	0	6		32	0	30	2	22
chr17	4282797	4307123	-	5	4	4	2	4		26	19	24	14	12
chr1	74439489	74492266	+	2	0	0	0	0		54	0	0	7	50
chr17	45081643	45086652	+	2	0	0	0	2		55	0	47	24	40
chr17	46050532	46094701	-	2	2	0	0	0		20	13	0	0	14
chr17	46066536	46094701	-	5	2	0	0	0		22	20	0	0	0
chr17	46082440	46094701	-	2	1	0	0	0		8	4	0	0	8
chr17	46170854	46172232	-	9	9	0	0	0		54	52	0	2	0
chr17	47453326	47456793	-	3	0	0	0	3		8	0	0	0	0
chr17	47596352	47613725	+	4	0	0	0	3		42	0	42	18	1
chr17	47618349	47619164	+	24	0	24	0	17		5	0	0	0	5
chr17	47663088	47668410	+	23	18	16	0	5		65	42	0	33	12
chr17	47663088	47670832	+	4	0	0	0	4		22	0	0	4	18
chr17	47664158	47668410	+	2	1	0	0	0		11	11	0	0	11
chr17	48112030	48113401	+	7	0	0	0	0		9	0	9	9	0
chr17	49311311	49312845	-	7	6	7	0	2		11	2	0	0	0
chr17	50736959	50741731	+	11	0	6	0	2		37	0	0	0	6
chr17	50970706	50987237	-	2	2	6	0	2		7	7	0	0	7
chr17	51217333	51225209	-	6	0	0	0	1		20	0	0	0	21
chr17	51263273	51268904	+	26	0	0	0	17		153	0	193	51	39
chr17	5308693	5346925	+	9	9	9	0	7		36	36	28	14	11
chr17	5331948	5332152	+	2	2	0	0	1		4	4	0	0	4
chr17	5354358	5365238	+	1	1	0	0	0		4	4	0	2	0
chr17	5460938	5462546	-	1	1	0	1	1		9	10	0	0	10
chr17	54681692	54750403	-	6	6	5	0	4		12	12	19	0	12
chr17	54912665	54947312	+	6	0	0	0	1		31	0	52	0	32
chr17	55031167	55047154	+	0	0	2	0	0		8	0	29	0	24
chr17	55031167	55081183	+	3	2	3	0	3		47	28	0	0	29
chr17	56844018	56845809	+	1	1	0	0	1		19	19	20	1	20
chr1	75732643	75734871	+	3	0	2	0	1		15	0	8	7	0
chr1	75732643	75750546	+	5	0	0	0	5		10	0	16	0	13
chr1	75739979	75750546	+	16	8	16	0	9		66	52	62	10	57
chr17	58694930	58709990	+	1	1	2	0	2		1	1	0	0	0
chr17	59015609	59017424	-	3	0	0	0	3		9	0	0	0	0
chr17	59047682	59057054	-	3	0	3	0	3		10	0	0	0	0
chr17	59056874	59070947	-	1	1	0	1	0		20	20	0	10	0
chr17	59070822	59084089	-	12	5	16	4	6		39	33	0	14	0
chr17	59257121	59257840	+	6	0	0	6	0		2	0	0	0	0
chr17	59353214	59353526	+	15	14	15	0	15		74	70	0	8	14
chr17	59731420	59738947	+	104	67	88	9	45		286	161	271	51	109
chr17	59731420	59773885	+	86	45	0	6	39		335	264	342	74	240
chr17	59731420	59817773	+	4	0	4	0	0		28	0	17	0	0
chr17	59737452	59773885	+	10	9	0	3	8		64	29	44	20	13
chr17	59737452	59773944	+	4	0	0	0	3		22	0	0	0	0
chr17	59737452	59817773	+	14	0	12	1	6		21	0	0	0	16
chr17	59935192	59936541	+	10	0	11	0	2		29	0	0	0	28
chr17	59935192	59940943	+	13	0	14	0	10		39	0	20	0	10
chr17	60679452	60709325	+	1	1	0	0	1		48	14	33	31	17
chr17	61026865	61084564	+	16	0	14	0	9		10	0	0	0	0
chr17	61074919	61084564	+	5	5	0	0	5		60	30	57	31	46
chr17	61960866	61972888	-	3	3	3	0	3		24	13	0	2	21
chr17	61984170	61985090	-	7	7	7	0	7		68	56	76	3	58
chr17	61984170	61987128	-	9	0	5	1	0		20	0	0	0	0
chr17	623532	661895	-	3	0	0	0	2		7	0	0	0	7
chr17	63151269	63152872	+	14	12	15	0	11		31	28	36	0	25
chr17	63151269	63200957	+	27	15	29	0	20		28	25	33	0	25
chr17	63151269	63238077	+	4	0	4	0	1		35	0	75	0	46
chr17	63578469	63579943	+	1	0	0	0	0		16	0	0	2	13
chr17	63760913	63766194	-	10	4	8	1	0		25	19	0	2	23
chr17	63764015	63766194	-	4	2	2	0	0		12	13	0	0	13
chr17	64171099	64188415	-	4	0	5	0	4		18	0	17	0	0
chr17	64519320	64529427	+	11	6	11	3	9		24	23	25	10	11
chr17	64751806	64764548	-	3	0	3	0	3		18	0	0	0	18
chr17	653290	699380	-	15	4	16	0	6		58	8	60	0	23
chr17	65689128	65750724	-	9	0	9	0	3		19	0	24	0	20
chr17	65743067	65750724	-	1	0	3	0	0		50	0	29	22	0
chr17	65961462	66070001	-	3	0	4	0	0		20	0	0	19	0
chr17	66053735	66070001	-	2	1	0	0	0		33	30	0	32	1
chr17	66687110	66689047	+	14	8	0	0	8		34	14	29	5	12
chr17	67166477	67195470	-	1	0	0	0	1		11	0	0	0	0
chr17	67532801	67578257	+	5	2	6	1	5		91	22	75	0	40
chr17	67891843	67894165	+	10	3	5	0	2		35	27	32	0	0
chr17	67910876	67924589	+	4	0	3	0	1		16	0	0	0	0
chr17	67928354	67932019	+	6	0	6	0	6		33	0	33	1	29
chr17	67945408	67975958	+	13	11	15	0	9		47	46	46	11	44
chr17	68522755	68524958	+	8	5	4	0	0		16	10	16	0	10
chr17	69112182	69140748	-	4	0	0	0	3		15	0	0	0	14
chr17	69273958	69284072	-	9	6	14	2	9		43	33	42	3	33
chr1	77286940	77297947	+	1	0	2	0	1		52	0	81	0	39
chr1	77286940	77340568	+	7	6	0	0	6		33	33	39	6	33
chr1	77286940	77417715	+	9	7	0	0	0		54	40	41	34	0
chr17	7321864	7322866	-	2	2	2	0	2		20	20	0	0	1
chr17	76097795	76098018	-	4	2	0	1	0		6	6	0	6	6
chr17	76287191	76290077	-	3	0	3	0	2		31	0	33	0	30
chr1	77631834	77641655	-	6	6	0	0	4		25	4	0	3	22
chr1	77631849	77633405	-	4	3	4	0	4		21	21	0	10	7
chr1	77631849	77641655	-	28	24	24	0	16		70	46	87	4	60
chr1	77633114	77641655	-	14	13	0	0	8		83	29	81	0	62
chr17	78004169	78009697	+	9	0	11	0	9		23	0	12	0	0
chr17	78004169	78031842	+	7	1	6	0	0		22	13	20	0	9
chr1	77801330	77807101	+	3	0	3	0	3		9	0	0	1	8
chr1	77801330	77815231	+	33	14	26	2	13		88	43	95	16	44
chr1	77801330	77843407	+	3	2	2	0	0		20	5	0	3	16
chr1	77858937	77861322	+	12	9	13	0	12		44	43	44	11	22
chr17	78700330	78709732	-	1	1	0	0	1		14	14	16	0	14
chr17	79077429	79077864	+	18	5	17	1	9		33	7	24	2	12
chr17	80048582	80050283	+	1	1	0	0	1		18	20	22	0	20
chr17	81596115	81608822	-	5	2	4	1	0		13	13	0	2	11
chr17	81604547	81608822	-	6	0	6	0	0		6	0	7	0	7
chr17	8238030	8238629	-	5	3	4	0	3		47	45	49	3	48
chr17	82563353	82568201	+	20	14	29	2	12		32	33	33	0	32
chr17	82763964	82781721	+	0	5	0	0	4		10	10	0	5	0
chr17	82884144	82903478	+	2	0	3	0	3		14	0	0	0	7
chr17	82884144	82911789	+	5	0	5	0	1		7	0	0	0	6
chr17	8506317	8509949	-	18	12	17	0	2		81	74	80	7	36
chr17	8508553	8509949	-	2	1	2	0	2		16	16	0	16	16
chr17	8553954	8576823	-	2	0	0	0	0		8	0	0	0	8
chr17	8569719	8577338	-	13	0	13	0	13		30	0	0	15	0
chr17	9940125	9946983	-	23	8	19	0	3		46	13	40	8	17
chr1	805798	810170	-	33	0	27	0	25		109	0	72	0	51
chr1	810066	224033739	-	12	2	0	0	0		25	6	0	0	0
chr18	12463350	12464958	-	2	1	0	0	0		2	2	0	0	2
chr18	12999420	13019206	+	34	26	0	0	32		103	88	89	48	66
chr18	12999420	13059312	+	1	1	0	0	1		4	4	0	2	0
chr18	13099475	13103588	+	1	1	0	0	1		18	2	0	0	7
chr18	13681604	13682105	-	13	10	13	0	6		30	19	29	2	28
chr18	14763685	14764090	+	8	0	11	0	8		27	0	57	3	24
chr18	20966916	20970513	-	4	3	7	0	3		7	6	0	0	7
chr18	20991175	21020239	-	50	24	42	0	18		71	65	56	47	37
chr18	21006350	21008194	-	8	8	5	0	0		70	43	35	35	0
chr18	21366026	21403994	+	6	6	6	0	4		32	8	30	0	8
chr18	21536041	21568094	-	37	25	33	7	30		15	5	0	0	0
chr18	21564202	21568094	-	6	0	8	0	6		13	0	0	0	13
chr18	21765771	21779685	+	189	172	0	14	106		675	623	692	188	430
chr18	21765771	21819646	+	15	13	12	3	9		55	49	57	27	48
chr18	21778102	21779685	+	4	0	0	0	4		50	0	0	26	0
chr18	22975152	22984990	+	1	0	0	0	1		28	0	0	0	0
chr18	22975152	23001729	+	6	5	5	0	3		5	5	0	5	0
chr18	22989220	23001729	+	5	3	5	0	5		28	28	0	15	0
chr18	24064139	24083081	+	50	15	0	0	16		137	28	0	89	61
chr18	24165064	24172483	-	2	0	0	0	0		10	0	12	0	11
chr18	24196124	24239382	-	40	9	41	0	26		132	7	147	7	103
chr18	24225041	24239382	-	7	6	6	0	2		16	16	0	8	0
chr18	26315228	26357794	+	4	0	4	0	1		34	0	31	0	30
chr18	26709449	26764331	+	3	3	0	0	3		31	24	30	0	26
chr18	26764215	26856517	+	3	0	0	0	2		21	0	0	0	21
chr18	2951054	2960849	-	2	2	0	0	0		25	25	0	0	23
chr18	30317393	30318414	+	4	4	0	0	0		18	17	0	0	0
chr18	31864626	31909013	-	1	1	0	0	1		10	3	0	0	10
chr18	31907459	31917667	-	11	3	0	1	9		14	6	0	6	0
chr18	32111753	32124845	+	39	26	0	3	25		137	105	123	23	17
chr18	32111753	32126800	+	5	1	6	0	2		44	12	20	16	16
chr18	33607593	33683568	+	3	3	0	1	0		20	4	34	3	18
chr18	33626861	33683568	+	6	6	7	0	0		12	12	0	0	11
chr18	34093464	34105160	-	5	5	0	2	2		10	8	7	0	5
chr18	34093464	34112697	-	15	11	18	0	11		30	5	28	0	27
chr18	34513514	34766041	+	4	4	0	0	0		6	6	0	0	0
chr18	34595785	34794250	+	2	2	0	0	0		8	9	9	0	0
chr18	34679467	34794250	+	3	2	3	1	0		69	62	69	39	0
chr18	34755975	34794250	+	6	3	7	0	5		61	28	50	46	0
chr18	35070194	35102159	+	13	13	11	1	5		21	21	22	0	2
chr18	3534193	3534615	-	4	3	3	0	2		37	37	0	0	0
chr18	3534193	3582248	-	25	22	18	5	4		103	86	102	9	91
chr18	3567489	3582248	-	11	0	11	0	5		29	0	30	1	30
chr18	36026899	36033837	-	40	34	0	5	6		76	60	0	12	60
chr18	37063520	37067545	+	3	3	0	0	3		6	6	0	0	7
chr18	37066889	37084232	+	2	2	2	0	2		11	11	0	0	12
chr18	37160199	37173081	+	1	1	0	0	1		4	4	0	2	0
chr18	3722375	3729375	-	3	3	0	0	3		10	10	0	0	10
chr18	37851191	37852897	+	6	6	3	0	0		31	32	30	0	28
chr1	83882962	83952387	-	3	3	0	0	3		18	20	0	0	20
chr1	83890320	83933766	-	7	7	4	0	1		34	34	0	17	0
chr1	83904078	83947282	-	2	0	0	0	2		17	0	0	9	0
chr1	83911164	83947282	-	54	48	51	3	21		109	64	97	17	61
chr1	84179176	84185182	+	13	0	17	0	10		79	0	77	30	28
chr1	84179176	84197824	+	51	0	0	6	15		74	0	65	10	40
chr1	84179176	84202805	+	1	0	0	0	1		4	0	0	0	0
chr1	84179176	84214317	+	32	5	0	6	14		84	60	0	46	33
chr1	84179176	84235364	+	11	0	12	0	1		23	0	0	0	0
chr18	42027442	42049605	+	23	14	33	1	16		94	43	122	11	45
chr18	42037691	42049605	+	2	0	0	0	2		19	0	20	2	16
chr18	42212363	42226107	+	2	2	2	0	0		9	9	0	9	9
chr1	8422726	8557523	-	9	0	14	0	0		29	0	15	14	0
chr1	8422726	8614686	-	6	1	0	0	0		17	17	0	1	0
chr18	44701174	44759103	+	4	4	4	0	2		13	12	13	0	13
chr1	84655831	84671308	-	45	37	40	1	26		143	140	114	54	14
chr1	8465924	8508675	-	4	0	0	0	4		22	0	21	0	0
chr1	8465924	8557523	-	7	2	9	0	3		78	27	97	15	43
chr18	46686173	46704664	-	3	0	0	0	3		3	0	0	0	3
chr18	46946056	46946923	+	55	20	49	10	13		211	48	197	44	111
chr18	47865058	47896809	-	6	2	7	0	4		44	18	28	0	1
chr18	49257009	49379758	-	12	3	13	0	0		89	4	47	44	0
[truncated: 2,771 more rows]

## Sheet: human.blood
						Mock					RnaseR
chr	locA	locB	strand	srcp	reads_fc	reads_ciri	reads_ce	reads_crf		srcp	reads_fc	reads_ciri	reads_crf
chr10	100164003	100167406	-	3	0	0	0	0		18	0	8	0
chr10	100243697	100250332	-	1	0	0	3	3		4	0	12	5
chr10	100260217	100262063	-	2	2	3	3	2		10	4	20	9
chr10	100915998	100918441	+	1	0	0	0	0		17	0	13	3
chr10	100923974	100926019	+	7	12	24	28	17		45	52	102	56
chr10	100923974	100931078	+	1	1	0	1	1		4	5	5	4
chr10	100923977	100926019	+	1	0	0	0	0		11	0	13	8
chr10	100937401	100944128	+	8	4	17	15	11		73	26	142	69
chr10	100937401	100950753	+	4	1	8	6	3		19	3	31	16
chr10	100944025	100950753	+	1	0	2	2	2		2	0	7	6
chr10	101450563	101479457	+	1	0	0	0	1		2	0	5	1
chr10	101450612	101521870	+	1	0	0	0	0		8	0	8	8
chr10	101453500	101479457	+	1	0	3	0	1		3	0	8	2
chr10	101461980	101479457	+	8	1	8	9	3		40	11	54	14
chr10	101461980	101521870	+	1	1	2	1	1		5	11	14	12
chr10	101513647	101526199	+	2	0	0	0	0		6	0	7	3
chr10	101521638	101521870	+	5	6	5	6	1		13	20	16	1
chr10	101521638	101526199	+	1	3	3	3	2		23	34	38	22
chr10	101521638	101531333	+	1	1	0	1	1		4	9	9	3
chr10	101521638	101536653	+	1	0	3	2	2		7	0	12	6
chr10	101521638	101538371	+	2	5	9	8	4		20	17	36	29
chr10	101584601	101586156	-	3	4	4	4	2		8	12	15	8
chr10	101624744	101676436	-	1	0	4	5	3		4	0	9	7
chr10	101667885	101673673	-	1	0	0	0	1		4	0	4	3
chr10	101667885	101676436	-	14	7	37	32	30		58	43	139	111
chr10	101672914	101676436	-	2	2	4	4	4		16	13	27	21
chr10	101792838	101810314	-	29	42	74	67	61		61	85	157	121
chr10	101797979	101800400	-	3	2	5	5	3		16	28	30	17
chr10	101797979	101804019	-	1	1	0	0	0		3	3	0	3
chr10	101797979	101807901	-	2	5	8	8	5		14	20	27	17
chr10	101798841	101800400	-	22	36	50	52	40		108	180	245	199
chr10	101798841	101804019	-	1	1	0	0	1		8	5	8	5
chr10	101798841	101807901	-	7	7	11	13	6		17	19	26	17
chr10	101798841	101810314	-	3	6	7	7	7		10	19	22	17
chr10	101798841	101813606	-	3	3	6	6	2		8	5	15	10
chr10	101800241	101804019	-	1	1	0	2	0		6	10	10	9
chr10	101800241	101807901	-	3	6	7	6	6		13	12	20	9
chr10	101803734	101804019	-	1	2	0	1	0		4	9	6	3
chr10	101803734	101810314	-	1	1	0	0	1		3	3	2	1
chr10	101806044	101807901	-	1	3	4	4	2		5	3	9	2
chr10	101813029	101813606	-	6	2	3	0	0		42	1	20	0
chr10	101889411	101957732	-	2	1	8	7	4		24	9	49	32
chr10	101889411	102025248	-	1	0	0	1	0		3	0	3	0
chr10	101939862	101957732	-	8	3	9	8	5		38	7	53	12
chr10	101990550	102006633	-	3	0	4	0	1		10	0	9	4
chr10	101990550	102029745	-	1	0	2	0	1		7	0	5	0
chr10	102001970	102014024	-	3	0	3	0	0		9	0	10	5
chr10	102023476	102025248	-	3	1	3	4	0		11	8	16	6
chr10	102023476	102029745	-	1	1	0	0	1		14	6	13	7
chr10	102023476	102040125	-	1	0	0	0	0		14	0	12	6
chr10	102025155	102033339	-	2	0	2	0	2		6	0	8	3
chr10	102109034	102111536	-	2	1	2	0	1		5	4	5	4
chr10	102157018	102158214	+	2	1	6	5	4		7	5	28	12
chr10	102161925	102162079	+	21	0	0	27	0		49	0	0	0
chr10	102258928	102260116	+	3	2	2	3	0		35	10	0	1
chr10	102258928	102344182	+	1	1	0	1	1		3	3	4	3
chr10	102358038	102359435	+	1	1	4	2	1		10	16	21	6
chr10	102362474	102363798	+	1	4	9	8	5		25	19	36	26
chr10	102362474	102365599	+	1	3	3	2	3		9	16	15	13
chr10	102375358	102377128	+	1	1	0	1	1		2	1	0	0
chr10	102685815	102705489	-	2	1	0	1	0		8	7	12	6
chr10	102872447	102874661	+	4	0	0	0	0		10	0	10	0
chr10	103027364	103068722	+	1	1	2	0	2		2	2	2	1
chr10	103049706	103056964	+	1	4	4	4	3		10	21	25	18
chr10	103049706	103068722	+	1	1	0	1	1		5	2	9	6
chr10	103054328	103056964	+	1	3	4	4	3		7	12	13	11
chr10	103091563	103094455	-	15	0	13	0	5		69	0	65	33
chr10	103136248	103174982	-	5	5	5	0	2		19	10	15	4
chr10	103139405	103181328	-	5	0	5	0	3		17	0	19	8
chr10	103345023	103348999	-	1	2	2	3	2		10	2	3	7
chr10	103347237	103347450	-	10	0	0	0	1		193	0	3	1
chr10	103347237	103348999	-	24	0	5	39	18		71	0	40	63
chr10	103348715	103348999	-	1	0	0	0	0		19	0	3	1
chr10	103378234	103380019	+	2	2	2	2	2		5	6	9	6
chr10	103438014	103438808	+	36	13	46	47	11		266	80	345	40
chr10	103439745	103440850	+	3	4	4	4	4		13	13	18	14
chr10	103622469	103661114	-	1	1	0	0	0		7	2	6	4
chr10	104008176	104010908	+	2	1	0	1	0		4	4	4	2
chr10	104008176	104018908	+	135	217	273	267	169		656	1041	1305	855
chr10	104018159	104021733	+	1	0	2	0	1		11	0	11	7
chr10	104392232	104406793	+	1	0	0	0	0		6	0	0	3
chr10	1056347	1072293	+	11	10	13	0	10		61	47	65	47
chr10	1072115	1080476	+	4	3	10	12	5		23	9	48	34
chr10	1072115	1096246	+	5	9	14	12	9		13	10	35	21
chr10	1076710	1078003	+	2	0	0	0	0		11	0	12	6
chr10	1077906	1078558	+	2	2	0	0	0		29	17	32	10
chr10	1077906	1096246	+	2	0	2	0	2		13	0	10	7
chr10	1079555	1080476	+	2	0	0	0	0		6	0	6	2
chr10	1080010	1080476	+	7	2	9	14	1		89	30	102	6
chr10	1080010	1086357	+	2	0	0	0	0		9	0	10	5
chr10	1084402	1096246	+	1	0	0	0	1		22	0	22	13
chr10	1084402	1105267	+	1	1	0	1	1		5	11	10	8
chr10	109907690	109915099	-	1	1	0	1	1		3	5	11	9
chr10	110100624	110106053	+	2	1	2	0	2		13	6	12	5
chr10	110100624	110112915	+	1	4	10	9	4		16	37	38	28
chr10	110122109	110126503	+	1	1	0	1	1		3	3	5	3
chr10	110124016	110126503	+	1	1	5	5	4		10	13	25	21
chr10	110124016	110130486	+	35	53	84	73	59		141	195	327	201
chr10	110124016	110132400	+	5	7	16	17	10		36	43	80	49
chr10	110124122	110130486	+	1	0	0	0	0		8	0	11	4
chr10	110244827	110261145	+	1	1	0	0	0		6	2	10	4
chr10	110279179	110280085	+	2	2	3	3	0		10	15	12	5
chr10	110295227	110304875	-	2	2	0	0	2		7	3	9	5
chr10	1103598	1105267	+	3	3	3	0	3		11	8	12	8
chr10	110578627	110593223	+	3	0	3	0	2		6	0	6	3
chr10	110581922	110582642	+	1	0	0	0	0		19	0	10	4
chr10	110589604	110591132	+	1	2	2	2	2		16	20	31	20
chr10	110590990	110598290	+	1	1	0	0	1		4	4	4	4
chr10	110593072	110598290	+	1	1	4	4	1		10	20	27	20
chr10	110596397	110598290	+	88	120	136	133	51		252	454	483	197
chr10	110875965	110883097	+	1	2	3	3	3		6	6	11	10
chr10	110875965	110890670	+	1	2	3	2	2		5	6	8	6
chr10	110881232	110887886	+	3	7	8	7	5		7	9	16	5
chr10	110881232	110890670	+	4	6	8	8	6		9	7	17	10
chr10	110881232	110894198	+	3	1	3	0	1		7	4	7	3
chr10	110885252	110890670	+	3	9	10	10	10		27	39	55	43
chr10	110951607	110965061	+	16	6	17	0	6		51	33	50	25
chr10	110951607	110985765	+	1	1	0	0	1		30	17	30	17
chr10	110964124	110965061	+	7	12	9	9	5		30	52	64	32
chr10	110964124	110967278	+	1	1	3	0	1		29	16	45	22
chr10	110964124	110985765	+	70	101	138	128	39		267	350	476	172
chr10	111000414	111004794	+	1	4	4	4	3		5	16	13	6
chr10	111000414	111009385	+	4	4	0	0	2		13	13	0	11
chr10	111017221	111022611	+	3	3	4	0	3		11	8	16	7
chr10	111388610	111419731	+	3	1	12	0	6		10	9	0	24
chr10	1124217	1125024	+	1	1	0	1	1		3	3	3	1
chr10	112460523	112464657	+	11	0	7	0	2		90	0	50	12
chr10	11249152	11270824	+	1	0	0	0	1		5	0	6	4
chr10	11249152	11288552	+	1	0	0	0	1		23	0	20	6
chr10	112527086	112538330	+	2	0	0	0	1		11	0	21	3
chr10	112578885	112581171	+	6	6	10	0	5		28	22	80	51
chr10	112578885	112668998	+	5	0	4	0	1		16	0	28	7
chr10	112580158	112581171	+	2	1	2	0	2		7	2	7	5
chr10	112652068	112668998	+	1	0	2	0	0		15	0	17	5
chr10	112718862	112741678	+	1	1	0	0	0		2	2	2	1
chr10	11325835	11331822	+	1	1	0	0	1		6	6	6	4
chr10	113858527	113879695	+	1	1	0	1	1		2	2	0	2
chr10	113858527	113884380	+	1	1	2	1	1		3	3	5	3
chr10	113863284	113884380	+	1	0	2	0	2		2	0	2	2
chr10	113876520	113884380	+	52	75	90	83	69		252	400	498	400
chr10	113876520	113905036	+	1	2	3	2	2		2	6	8	6
chr10	113876520	113908523	+	2	1	2	0	1		5	2	5	5
chr10	113898109	113905036	+	1	1	0	1	0		6	4	12	9
chr10	113898109	113908523	+	4	3	4	0	3		24	11	27	13
chr10	113907225	113908523	+	1	1	0	0	1		5	5	5	5
chr10	114144496	114151220	-	1	1	2	2	1		3	3	2	1
chr10	114144496	114157680	-	1	1	0	1	1		3	6	7	6
chr10	114151091	114157680	-	2	2	0	1	0		7	9	15	5
chr10	114157553	114163329	-	1	6	9	7	3		5	10	13	2
chr10	114162636	114173265	-	1	1	2	0	1		10	10	10	10
chr10	11481769	11485911	-	27	46	68	62	54		152	185	320	253
chr10	11481769	11527567	-	6	2	15	15	9		25	12	50	32
chr10	114830851	114848737	+	1	2	5	5	3		9	11	25	19
chr10	114843740	114848737	+	5	4	9	11	3		18	23	0	29
chr10	11489101	11527567	-	1	0	0	0	1		4	0	5	1
chr10	114970367	114974385	+	10	0	11	0	4		27	0	30	10
chr10	11501100	11527567	-	1	0	0	0	1		6	0	8	3
chr10	11509594	11518574	-	6	0	4	0	0		13	0	16	0
chr10	11525385	11597717	-	2	0	0	0	2		4	0	4	2
chr10	11594630	11597717	-	7	3	16	0	5		13	7	55	22
chr10	11594987	11597717	-	1	1	0	0	0		7	6	8	0
chr10	11597630	11601467	-	1	1	0	0	0		7	2	6	3
chr10	11597630	11601980	-	78	57	179	0	118		287	183	680	492
chr10	11601344	11601980	-	3	3	6	0	3		41	26	0	26
chr10	117243970	117253457	+	4	5	15	16	7		21	6	35	16
chr10	117318871	117341102	-	2	5	5	6	2		13	23	31	12
chr10	117340979	117345449	-	3	2	0	0	0		48	30	83	14
chr10	118009075	118040565	-	1	1	0	0	1		3	3	2	1
chr10	118009081	118040565	-	2	2	2	0	2		12	11	12	11
chr10	118038971	118040565	-	2	7	7	7	6		7	14	16	15
chr10	118685982	118707587	-	7	5	8	0	5		14	7	12	10
chr10	118685982	118730410	-	4	3	4	0	3		23	17	28	18
chr10	118691264	118695230	-	10	0	0	7	0		22	0	0	0
chr10	118691264	118707587	-	8	0	0	7	0		39	0	0	0
chr10	118691264	118730410	-	7	0	0	7	0		15	0	0	0
chr10	118701305	118730410	-	5	5	9	8	6		20	25	37	26
chr10	118707491	118730410	-	2	3	5	4	4		4	5	7	7
chr10	118729294	118730410	-	19	23	21	22	6		56	81	82	18
chr10	118729294	118742292	-	2	1	2	0	0		14	7	19	3
chr10	119038237	119038439	-	2	6	6	4	0		25	27	28	2
chr10	119038237	119042772	-	4	5	5	5	2		10	10	17	7
chr10	119041993	119044142	-	1	0	3	0	0		13	0	14	5
chr10	119056935	119058303	-	1	2	0	2	2		5	8	10	10
chr10	119069445	119071005	-	1	1	0	0	1		6	4	4	2
chr10	119069445	119071085	-	7	5	6	0	4		24	21	23	11
chr10	119069445	119073937	-	1	2	2	0	2		5	5	5	4
chr10	119072889	119073937	-	3	5	5	5	5		7	21	24	20
chr10	119073440	119073937	-	1	4	4	4	4		13	22	27	21
chr10	119107947	119120452	+	5	0	0	5	1		9	0	15	9
chr10	11929864	11948508	-	2	2	4	3	2		11	19	25	18
chr10	11929864	11952249	-	7	13	15	16	8		29	29	46	19
chr10	11931640	11948508	-	1	1	0	0	0		10	9	11	9
chr10	11936544	11948508	-	1	1	0	1	0		9	21	21	16
chr10	11936544	11952249	-	10	13	17	19	5		49	67	105	54
chr10	11942664	11948508	-	9	2	14	9	5		32	23	55	38
chr10	11942664	11952249	-	12	15	34	33	14		57	70	153	75
chr10	11948368	11952249	-	8	7	13	10	6		31	47	67	35
chr10	119515508	119527424	-	37	45	61	58	10		182	252	331	143
chr10	119526031	119527424	-	3	2	5	4	1		9	7	13	2
chr10	11955231	11964125	-	2	4	4	4	4		11	20	23	15
chr10	119577079	119580010	-	2	0	2	0	1		9	0	11	5
chr10	119578725	119588248	-	7	10	22	22	19		42	52	96	72
chr10	119579934	119588248	-	2	1	0	7	3		9	8	0	20
chr10	119580470	119580846	-	2	1	4	0	1		29	22	31	24
chr10	119588151	119588704	-	1	0	4	0	1		23	0	0	15
chr10	11967340	12014184	-	2	0	0	0	1		11	0	0	2
chr10	11979056	12014184	-	7	9	14	9	10		41	31	77	42
chr10	119898426	119898959	+	1	5	5	4	4		18	29	31	28
chr10	119909040	119918511	+	1	0	0	0	1		5	0	5	3
chr10	119929606	119933787	+	2	3	5	5	4		4	5	7	5
chr10	11997671	12004727	-	4	4	6	6	5		19	32	39	24
chr10	11997671	12014184	-	39	26	82	55	50		195	107	402	241
chr10	12001675	12001825	-	1	1	0	0	0		4	2	0	0
chr10	12001675	12004727	-	1	2	0	2	0		4	5	7	3
chr10	12028744	12035441	-	1	2	0	2	2		4	5	7	3
chr10	12081471	12094271	+	1	4	6	6	3		8	14	21	10
chr10	12081471	12113064	+	2	0	0	0	0		5	0	5	5
chr10	12081471	12117755	+	1	1	0	0	1		4	3	4	3
chr10	120880825	120890009	+	3	0	0	0	0		19	0	0	8
chr10	12118748	12118918	+	1	1	0	0	0		5	3	5	0
chr10	121836717	121870038	-	3	0	3	0	0		6	0	5	2
chr10	121870005	121924329	-	3	0	4	0	1		9	0	9	0
chr10	121898840	121902620	-	2	2	3	3	2		10	14	23	13
chr10	121898840	121911151	-	1	2	2	1	0		3	8	9	6
chr10	121898840	121913893	-	1	1	3	1	0		9	7	15	10
chr10	121898840	121924329	-	3	0	3	0	3		16	0	15	6
chr10	121898840	121926527	-	1	0	2	0	2		7	0	10	6
chr10	121902390	121922411	-	1	2	2	2	2		4	1	18	9
chr10	121910905	121913893	-	1	4	5	5	2		3	6	11	5
chr10	121910905	121924329	-	1	1	5	5	1		9	8	11	5
chr10	121959323	121961517	-	1	0	0	0	1		2	0	3	3
chr10	121963237	121965385	-	3	0	3	3	0		6	0	5	0
chr10	12209966	12238485	+	11	0	10	0	2		52	0	50	27
chr10	12215739	12238485	+	5	0	6	0	1		19	0	19	10
chr10	12217360	12238485	+	1	0	2	0	0		9	0	11	1
chr10	12230947	12238485	+	28	0	19	0	1		113	0	90	3
chr10	12235047	12238485	+	15	0	13	0	5		79	0	57	10
chr10	122880670	122890853	+	3	0	4	0	4		24	0	28	20
chr10	122951953	122953032	-	1	1	0	1	1		5	3	9	7
chr10	12400015	12403369	+	2	2	4	0	4		15	14	15	12
chr10	124012332	124046724	-	3	0	0	0	0		7	0	7	5
chr10	124021255	124046724	-	2	4	4	4	4		6	15	14	9
chr10	124405435	124412200	-	1	2	3	3	3		3	1	8	1
chr10	124408541	124408965	-	12	8	17	12	8		50	41	87	35
chr10	124408541	124412200	-	85	80	154	136	93		323	272	609	383
chr10	124681606	124682379	-	28	47	56	47	39		164	304	355	218
chr10	124681606	124696212	-	7	2	9	10	5		28	16	48	37
chr10	124760317	124774782	-	2	2	2	0	2		16	11	17	14
chr10	124760385	124774782	-	4	4	4	0	3		18	14	22	20
chr10	124774674	124790338	-	1	0	0	0	1		8	0	9	2
chr10	124816575	124831463	+	4	0	5	0	3		19	0	22	10
chr10	124940373	124943307	+	12	11	11	0	10		31	27	31	24
chr10	124940373	124948211	+	1	0	0	0	0		2	0	0	2
chr10	124942456	124943307	+	339	302	317	0	233		1350	1131	1309	803
chr10	124942456	124962408	+	10	10	11	0	8		84	64	82	52
chr10	124942456	124966781	+	4	3	4	0	3		11	10	13	8
chr10	124973644	124974398	+	7	7	21	20	7		26	7	36	23
chr10	124973644	124983304	+	1	0	0	0	0		4	0	4	4
chr10	125038996	125074843	-	1	0	0	0	1		5	0	3	2
chr10	125038996	125088319	-	3	0	0	0	1		19	0	17	6
chr10	125038996	125111093	-	1	0	0	7	3		11	0	19	9
chr10	125088190	125111093	-	5	2	4	0	0		15	7	18	0
chr10	12529821	12553356	+	1	1	0	0	1		11	8	7	3
chr10	125752798	125753845	+	1	1	0	1	0		2	4	4	3
chr10	125794879	125798145	-	5	3	8	8	5		27	12	53	39
chr10	125794879	125812288	-	1	0	2	0	0		10	0	15	6
chr10	125827557	125831607	+	3	2	4	4	2		7	11	14	13
chr10	12662153	12791233	+	1	0	0	0	0		2	0	2	0
chr10	126970701	126990603	+	6	7	9	9	7		19	21	41	21
chr10	128103214	128119319	-	3	0	4	0	0		10	0	12	8
chr10	128107200	128119319	-	4	2	4	0	1		11	5	9	2
chr10	128107563	128119319	-	10	5	10	0	8		27	5	29	23
chr10	128110377	128119319	-	1	0	0	0	1		4	0	3	2
chr10	128115939	128119319	-	8	0	5	0	0		21	0	15	2
chr10	128116490	128123169	-	2	0	0	0	0		5	0	4	0
chr10	130166506	130171636	+	4	2	8	6	6		29	4	43	24
chr10	130166506	130179420	+	1	0	0	0	1		3	0	3	3
chr10	13108961	13110476	+	1	0	0	0	0		3	0	3	2
chr10	13110273	13110476	+	1	4	0	2	0		13	14	16	6
chr10	13116266	13122487	+	4	2	8	7	4		19	5	38	18
chr10	13116266	13136897	+	1	0	0	0	1		4	0	4	1
chr10	13123994	13126039	+	2	0	0	0	2		6	0	6	5
chr10	13123994	13136897	+	9	7	10	0	7		33	27	34	14
chr10	13127744	13133581	+	3	2	15	6	2		22	25	45	14
chr10	13127744	13136897	+	101	78	100	0	60		436	345	449	308
chr10	13172375	13172765	+	17	15	17	16	11		72	101	100	50
chr10	13191298	13192568	+	51	68	100	104	68		193	287	397	329
chr10	13191303	13192568	+	1	0	0	0	1		4	0	3	2
chr10	131934457	131940694	+	2	1	3	3	2		13	12	26	21
chr10	131934457	131945459	+	6	5	9	7	4		27	28	56	24
chr10	131934457	131947791	+	11	12	24	22	13		55	51	102	82
chr10	131940030	131945459	+	2	3	6	5	4		20	25	28	14
chr10	131940030	131947791	+	3	7	7	7	4		25	34	52	23
chr10	131943967	131945459	+	10	11	12	7	7		51	66	86	62
chr10	131944094	131955807	+	1	0	2	0	1		6	0	7	5
chr10	13197622	13201534	+	6	7	9	8	6		19	24	34	23
chr10	132607914	132697919	+	4	0	6	0	0		12	0	12	7
chr10	132607914	132710456	+	3	3	7	6	0		8	2	22	0
chr10	132690391	132710456	+	2	1	4	3	2		14	8	18	11
chr10	13291830	13295606	-	6	2	5	0	3		25	4	27	18
chr10	133395712	133402773	+	1	0	2	0	1		17	0	17	9
chr10	133398434	133399653	+	2	0	0	0	0		12	0	12	10
chr10	13591767	13605744	+	2	2	0	0	2		6	5	6	4
chr10	13597457	13605744	+	1	1	2	3	2		2	3	10	8
chr10	13605630	13611683	+	1	0	0	0	0		4	0	4	2
chr10	13610038	13611683	+	1	1	0	0	0		8	5	5	0
chr10	13659322	13660553	-	24	22	31	31	15		106	171	215	134
chr10	13659322	13663509	-	170	85	347	331	167		845	504	1997	905
chr10	13659322	13666325	-	1	1	0	2	1		6	10	10	7
chr10	13659322	13670528	-	1	3	6	6	3		21	30	38	27
chr10	13659322	13675044	-	8	9	12	9	9		15	24	28	16
chr10	13663452	13670528	-	12	5	19	19	8		42	19	66	33
chr10	13663452	13675044	-	8	14	29	24	13		69	56	151	61
chr10	13666096	13670528	-	5	11	13	13	10		32	57	65	48
chr10	13666096	13675044	-	1	1	0	0	1		5	5	8	1
chr10	14848608	14855943	+	5	0	10	9	3		18	0	28	11
chr10	14854124	14855943	+	1	0	0	0	1		23	0	17	6
chr10	14896845	14897517	+	14	29	37	33	15		63	94	132	76
chr10	14928015	14935564	-	1	2	2	2	0		5	6	7	5
chr10	14945104	14947609	-	1	0	0	2	0		5	0	4	2
chr10	15109039	15112963	-	2	1	2	0	2		6	5	7	6
chr10	15816834	15834616	-	1	0	0	0	0		8	0	5	2
chr10	15816834	15837318	-	1	1	0	1	1		2	1	6	3
chr10	15816834	15843272	-	4	0	4	0	1		19	0	21	11
chr10	15816834	15847943	-	35	3	70	66	12		159	23	336	58
chr10	15821655	15841551	-	1	0	0	0	1		3	0	3	1
chr10	15821655	15843272	-	23	0	25	0	20		144	0	152	88
chr10	15821655	15847943	-	22	0	24	0	4		167	0	163	20
chr10	15833629	15843272	-	10	0	10	0	5		43	0	48	28
chr10	15833629	15847943	-	46	7	96	83	36		205	35	429	181
chr10	16467131	16486617	+	1	0	0	0	1		3	0	5	1
chr10	16484336	16484816	+	1	1	0	1	1		2	3	3	1
chr10	16484336	16486617	+	8	15	17	17	14		19	41	49	38
chr10	16666442	16670172	-	1	1	0	0	1		6	3	5	4
chr10	16668436	16670172	-	8	4	14	0	10		32	15	64	23
chr10	16669967	16670172	-	2	1	0	0	0		28	24	14	2
chr10	16695022	16782084	-	5	1	6	0	0		14	2	18	5
chr10	16695022	16817084	-	1	1	0	0	0		2	1	0	0
chr10	16733978	16754989	-	1	0	0	0	0		3	0	4	2
chr10	16733978	16782084	-	4	0	8	0	4		8	0	8	0
chr10	16752538	16754989	-	5	6	12	11	5		28	15	50	25
chr10	16752538	16764510	-	17	21	34	31	24		80	70	173	105
chr10	16752538	16782084	-	125	28	246	254	115		663	178	1305	662
chr10	16752538	16817084	-	1	1	2	2	1		6	7	13	9
chr10	17157440	17168917	-	3	2	6	7	5		28	32	61	48
chr10	17157461	17168917	-	1	0	0	0	0		8	0	7	5
chr10	17590345	17604047	-	1	1	0	0	1		10	8	10	10
chr10	17603559	17604047	-	7	5	12	12	4		51	53	77	36
chr10	17684674	17688173	+	5	0	6	0	0		12	0	11	8
chr10	17684674	17700279	+	1	0	0	0	0		19	0	19	14
chr10	17688026	17695241	+	1	1	0	1	1		5	6	10	5
chr10	17688026	17696869	+	8	9	16	14	10		29	49	87	55
chr10	17688026	17700279	+	3	4	9	8	8		13	15	23	18
chr10	17688026	17705741	+	1	0	0	1	1		2	0	5	4
chr10	17693221	17696869	+	1	0	2	0	1		13	0	12	10
chr10	17693221	17700279	+	2	1	7	7	6		10	3	22	16
chr10	17695048	17708951	+	1	1	0	0	1		3	3	2	2
chr10	17700190	17705741	+	6	6	15	11	8		57	59	100	41
chr10	17704430	17705741	+	118	132	228	224	163		476	540	793	534
chr10	17704430	17714678	+	4	1	3	0	3		28	18	31	20
chr10	17733834	17776170	+	1	0	0	0	1		3	0	4	3
chr10	179993	221356	+	6	12	11	11	8		17	39	46	37
chr10	179993	237677	+	1	3	0	3	0		3	1	0	0
chr10	179993	249088	+	3	2	3	0	2		10	7	10	9
chr10	18585948	18586529	-	2	2	2	0	2		8	1	8	5
chr10	18585948	18616293	-	2	12	15	14	11		22	26	49	28
chr10	18585948	18642555	-	3	0	3	0	0		7	0	10	2
chr10	18596207	18616293	-	2	5	7	6	1		20	25	38	23
chr10	18596207	18642555	-	1	2	5	5	3		20	13	41	30
chr10	18596207	18648645	-	1	3	4	4	2		6	10	11	9
chr10	18609844	18616293	-	15	7	23	24	15		47	38	102	78
chr10	18609844	18642555	-	3	3	16	16	11		23	10	40	25
chr10	18609844	18648645	-	1	1	3	3	0		3	3	7	3
chr10	18642475	18648645	-	1	2	0	2	0		5	7	9	6
chr10	19674877	19692554	+	1	0	0	0	1		9	0	10	9
chr10	20001774	20068239	+	1	0	2	0	1		9	0	22	15
chr10	20001774	20147902	+	1	1	3	3	0		3	4	4	0
chr10	20001774	20245505	+	1	2	0	2	0		10	15	0	0
chr10	20046868	20245505	+	1	0	0	2	0		3	0	3	0
chr10	20068169	20177409	+	1	0	0	0	0		3	0	3	0
chr10	20143294	20164567	+	3	5	6	5	5		12	14	24	14
chr10	20143294	20177409	+	3	2	3	3	3		14	9	23	20
chr10	20147783	20177409	+	1	1	4	4	4		8	12	24	21
chr10	20164467	20177409	+	1	0	0	0	1		5	0	5	5
chr10	20164467	20219102	+	2	0	0	0	0		4	0	5	1
chr10	20164467	20245505	+	1	1	0	1	1		4	4	5	2
chr10	20176998	20219102	+	4	0	4	0	2		18	0	18	5
chr10	20211668	20219102	+	2	0	0	0	0		9	0	7	3
chr10	20211668	20245505	+	5	2	3	0	0		17	3	17	9
chr10	20819423	20828634	-	1	0	0	1	0		2	0	0	0
chr10	20957730	20961779	-	3	1	8	0	7		16	16	34	30
chr10	21595413	21742128	+	3	0	5	0	0		7	0	7	0
chr10	21614830	21670704	+	1	0	2	0	1		4	0	4	4
chr10	21617111	21670704	+	1	0	0	0	0		9	0	8	4
chr10	21668916	21670704	+	2	2	2	0	2		11	8	11	11
chr10	21668916	21713950	+	1	0	0	0	0		2	0	0	0
chr10	21673349	21713950	+	1	1	0	1	0		3	3	3	2
chr10	21673349	21727928	+	1	1	0	0	0		4	1	4	2
chr10	21681331	21713950	+	1	1	5	4	0		3	1	6	0
chr10	21681331	21727928	+	1	0	0	0	1		10	0	11	3
chr10	21688490	21727928	+	1	0	0	0	1		9	0	9	1
chr10	21713771	21727928	+	32	28	60	57	23		94	100	201	113
chr10	21726272	21742128	+	1	0	0	0	1		8	0	5	3
chr10	21904521	21920963	-	2	2	3	3	2		6	5	17	12
chr10	21904521	21929141	-	2	1	6	5	3		9	6	17	12
chr10	22317856	22319018	+	1	1	0	0	1		6	1	6	2
chr10	22317883	22318862	+	3	0	3	0	3		9	0	11	7
chr10	22317883	22319018	+	7	6	18	17	15		43	12	82	49
chr10	22326430	22329351	+	1	1	0	0	0		2	1	2	1
chr10	22539970	22573457	-	2	4	5	5	5		9	15	18	17
chr10	22539970	22609717	-	3	0	3	0	3		10	0	11	11
chr10	22541803	22542047	-	1	1	0	1	1		2	7	3	0
chr10	22541803	22573457	-	1	3	3	3	3		3	4	7	4
chr10	22550658	22573457	-	1	2	4	4	1		3	7	8	5
chr10	22550658	22608023	-	1	0	0	0	0		3	0	3	3
chr10	22550658	22609717	-	3	2	7	7	6		6	1	13	11
chr10	22567850	22591781	-	9	6	16	15	4		33	7	59	24
chr10	22567850	22608023	-	7	0	7	0	3		20	0	26	8
chr10	22567850	22609717	-	54	0	58	0	21		278	0	287	66
chr10	22573310	22609717	-	2	0	2	0	0		14	0	12	4
chr10	22588431	22591781	-	1	0	0	0	0		4	0	4	0
chr10	22588431	22609717	-	11	3	10	0	8		33	14	34	22
chr10	22591628	22609717	-	157	129	295	279	87		634	501	1122	756
chr10	22607926	22609717	-	13	4	0	15	2		56	25	0	9
chr10	22646218	22647876	-	1	1	0	0	1		5	3	6	0
chr10	24604311	24609531	-	2	0	0	0	2		5	0	5	3
chr10	24629995	24635103	-	7	0	6	7	2		45	0	47	2
chr10	24629995	24670397	-	7	0	3	0	2		37	0	31	18
chr10	24937183	24942436	-	4	7	7	5	3		9	9	17	8
chr10	26492326	26503274	+	1	0	0	0	1		7	0	10	6
chr10	26496303	26513660	+	1	0	0	0	0		5	0	6	2
chr10	26500818	26503274	+	12	18	26	27	22		58	73	135	84
chr10	26500818	26511906	+	2	1	3	2	1		11	19	20	12
chr10	26500818	26513660	+	19	21	29	25	20		70	100	129	92
chr10	26503196	26511906	+	2	0	0	0	0		18	0	10	1
chr10	26503196	26513660	+	5	4	10	10	8		14	9	34	24
chr10	26511746	26513660	+	2	4	5	5	3		10	14	16	8
chr10	26533438	26541692	+	1	1	4	3	2		10	3	19	13
chr10	26590134	26591413	+	4	0	0	0	0		17	0	15	0
chr10	26702161	26709768	+	9	0	0	0	2		17	0	15	4
chr10	26704676	26705394	+	2	0	0	0	0		32	0	15	0
chr10	26704676	26709768	+	3	8	9	9	9		13	4	22	8
chr10	26759061	26770345	-	15	26	29	29	27		75	99	154	108
chr10	26765217	26771089	-	35	0	31	0	0		112	0	0	0
chr10	26777064	26823305	-	1	1	0	1	1		3	4	4	4
chr10	26823137	26823305	-	2	1	0	0	0		11	11	7	0
chr10	27012881	27014711	-	6	5	10	10	7		20	23	35	16
chr10	27012881	27017792	-	2	3	3	3	3		10	19	24	13
chr10	27017501	27017792	-	2	2	0	1	0		7	5	7	3
chr10	27022557	27033377	-	35	53	63	41	41		117	159	221	157
chr10	27039964	27043567	-	1	4	5	4	4		13	24	30	17
chr10	27063987	27079161	-	3	0	3	0	2		11	0	11	7
chr10	27066486	27079161	-	2	0	2	0	2		16	0	21	9
chr10	27067156	27079161	-	2	1	6	4	2		11	18	29	19
chr10	27077337	27086609	-	1	0	0	0	0		6	0	7	2
chr10	27111985	27116345	-	11	5	11	0	10		51	34	52	42
chr10	27111985	27145590	-	1	0	0	0	1		3	0	2	1
chr10	27114520	27121448	-	3	0	3	0	2		33	0	30	24
chr10	27117575	27121448	-	4	1	10	10	9		32	36	72	55
chr10	27122840	27126786	-	1	1	0	1	1		6	6	13	13
chr10	27126695	27136385	-	2	0	2	0	1		10	0	11	4
chr10	27131858	27136385	-	5	3	9	9	7		25	13	48	27
chr10	27131858	27145590	-	2	2	3	4	3		5	3	7	5
chr10	27134038	27136385	-	3	1	2	0	1		11	9	12	8
chr10	27134830	27136385	-	3	2	3	3	0		15	10	19	2
chr10	27138766	27145590	-	5	3	18	0	7		28	18	60	26
chr10	27142386	27145590	-	70	74	100	99	4		247	260	323	80
chr10	27158548	27159758	+	2	1	3	3	2		4	11	11	6
chr10	27158548	27161182	+	1	1	2	2	0		5	6	7	2
chr10	27158548	27165539	+	3	6	8	8	5		21	22	36	16
chr10	27159618	27165539	+	1	1	0	0	0		4	3	5	2
chr10	27165063	27165539	+	32	43	47	43	26		144	195	195	102
chr10	27169943	27171083	+	1	2	2	2	2		10	20	20	7
chr10	27169943	27173259	+	1	3	3	3	3		10	18	21	17
chr10	27173117	27181581	+	1	2	0	2	2		3	5	8	5
chr10	27514054	27514420	+	1	1	0	0	1		5	3	5	3
chr10	27526827	27537962	+	1	0	2	0	2		2	0	3	3
chr10	27526827	27538222	+	1	0	2	0	0		11	0	10	7
chr10	27532506	27533994	+	72	0	45	0	6		261	0	188	51
chr10	27566831	27578713	+	5	5	8	0	5		13	12	28	18
chr10	28069771	28089841	-	1	1	0	0	1		13	11	9	4
chr10	28069771	28238735	-	1	0	0	0	0		6	0	6	0
chr10	28089670	28131691	-	1	0	0	1	1		3	0	0	2
chr10	28119650	28131691	-	9	1	8	0	5		44	9	43	14
chr10	28119650	28150059	-	1	0	0	0	1		24	0	26	8
chr10	28131559	28150059	-	1	0	0	0	1		7	0	8	2
chr10	28147482	28150059	-	2	0	0	0	0		16	0	16	3
chr10	28535561	28590832	+	14	18	22	22	13		41	60	70	56
chr10	28535561	28596041	+	1	2	2	2	2		8	18	23	18
chr10	28535561	28608431	+	1	1	0	1	1		4	6	6	6
chr10	28535561	28611922	+	1	4	4	4	4		2	4	5	3
chr10	28583398	28590832	+	13	22	34	35	22		68	86	131	97
chr10	28583398	28596041	+	52	86	121	114	72		235	371	476	311
chr10	28583398	28608431	+	2	4	3	3	1		9	13	22	5
chr10	28583398	28611922	+	1	1	2	2	0		2	3	5	2
chr10	28589735	28596041	+	1	0	0	0	0		12	0	12	9
chr10	28595732	28596041	+	1	2	2	2	1		10	15	18	9
chr10	28595732	28608431	+	9	15	16	14	12		35	51	68	47
chr10	28608185	28611922	+	5	7	11	10	4		24	40	52	21
chr10	30313890	30322442	-	6	0	5	0	1		28	0	25	10
chr10	30313890	30337027	-	11	8	11	0	3		20	15	19	7
chr10	30322390	30341640	-	1	1	0	1	1		6	9	9	6
chr10	30437175	30439274	+	1	1	0	0	0		6	3	6	3
chr10	30438915	30439274	+	1	1	0	0	1		3	3	3	3
chr10	30450257	30451744	+	4	1	4	0	3		13	12	12	9
chr10	30908932	30984426	-	1	0	3	0	2		3	0	11	6
chr10	31355143	31387266	+	14	11	37	0	20		119	91	228	119
chr10	31355143	31387798	+	3	0	9	0	3		25	0	58	13
chr10	31355146	31387266	+	14	11	34	0	9		66	46	161	30
chr10	31355146	31387798	+	5	0	8	0	2		11	0	30	5
chr10	31373017	31387266	+	96	78	95	0	55		454	372	439	214
chr10	31373017	31387798	+	12	6	14	0	8		48	18	51	29
chr10	31373017	31461237	+	22	19	19	0	7		105	89	105	74
chr10	31373017	31502509	+	9	9	10	0	0		44	33	46	0
chr10	31373121	31387266	+	1	0	0	0	0		9	0	0	3
chr10	31387123	31461237	+	1	0	0	0	1		7	0	0	3
chr10	31461036	31461237	+	3	13	15	13	3		48	86	85	32
chr10	3158039	3160330	-	1	2	5	5	5		13	10	16	12
chr10	3158913	3160330	-	21	32	36	33	13		76	103	132	67
chr10	31820386	31831800	-	1	0	0	1	0		6	0	0	0
chr10	31831738	31854206	-	2	0	0	0	2		5	0	5	5
chr10	31839636	31852597	-	2	0	2	0	2		5	0	5	4
chr10	31839636	31854206	-	2	0	2	0	0		4	0	4	4
chr10	31908171	31910563	-	17	12	31	27	12		56	40	142	39
chr10	32015508	32018562	-	1	0	0	0	1		7	0	6	3
chr10	32019857	32021287	-	13	3	28	29	14		75	4	136	73
chr10	32021021	32021287	-	9	3	12	12	1		61	14	75	18
chr10	32022139	32023036	-	1	1	2	2	1		4	6	6	4
chr10	32028427	32028571	-	3	0	2	0	0		8	0	0	0
chr10	32028427	32034038	-	1	0	2	2	1		7	0	19	13
chr10	32031072	32034038	-	5	8	14	14	8		11	21	23	17
chr10	32034689	32037607	-	39	34	111	82	37		172	157	422	138
chr10	32035889	32040457	-	1	1	0	0	1		3	1	3	2
chr10	32037253	32037607	-	2	1	4	6	1		14	19	30	6
chr10	32037253	32040457	-	3	1	3	4	1		7	7	13	9
chr10	32271553	32273281	-	1	3	2	2	1		5	6	10	7
chr10	32291162	32293194	-	2	3	3	3	2		5	10	10	8
chr10	32291162	32293737	-	5	5	10	10	3		25	31	47	31
chr10	32451591	32453436	+	11	15	17	19	11		26	46	57	52
chr10	32451591	32456334	+	16	16	25	27	5		51	58	109	23
chr10	32451591	32462703	+	10	2	26	27	0		64	2	148	0
chr10	32451591	32463049	+	7	0	8	0	2		71	0	66	32
chr10	32451591	32472542	+	1	2	3	2	2		4	4	14	7
chr10	32451591	32474023	+	53	38	89	91	60		210	225	395	264
chr10	32451591	32481782	+	24	21	22	0	17		146	134	151	131
chr10	32462682	32474023	+	11	0	13	0	3		56	0	67	12
chr10	32462682	32481782	+	1	0	4	0	0		10	0	18	6
chr10	32462682	32544301	+	4	0	11	0	1		10	0	17	1
chr10	32471063	32474023	+	28	21	50	49	20		106	65	200	109
chr10	32471063	32481782	+	14	14	18	0	9		70	50	90	48
chr10	32471063	32518505	+	2	5	7	6	6		9	10	20	10
chr10	32471063	32584304	+	2	0	2	0	0		7	0	8	0
chr10	32471136	32474023	+	4	0	2	0	0		27	0	15	3
chr10	32471136	32481782	+	4	1	4	0	3		16	11	17	9
chr10	32471136	32518505	+	1	0	0	0	0		3	0	6	3
chr10	32471136	32544827	+	1	0	0	0	1		2	0	0	0
chr10	32472480	32544301	+	7	0	10	0	0		28	0	36	13
chr10	32517944	32518505	+	4	0	0	0	0		10	0	7	0
chr10	32517944	32584304	+	2	0	3	0	2		11	0	13	4
chr10	32517944	32623817	+	3	0	5	0	0		14	0	20	0
chr10	32543299	32567891	+	4	1	5	5	0		10	12	30	12
chr10	32543299	32571893	+	4	0	4	0	0		31	0	36	6
chr10	32543299	32584304	+	243	18	316	0	129		804	48	1043	477
chr10	32543299	32595194	+	1	0	0	0	0		6	0	6	1
chr10	32543299	32602724	+	1	0	0	0	0		4	0	9	5
chr10	32543299	32623817	+	18	2	30	0	14		76	11	144	101
chr10	32543299	32635158	+	5	2	7	0	5		33	8	37	20
chr10	32543299	32686080	+	1	0	0	0	0		3	0	5	0
chr10	32558985	32584304	+	17	0	16	0	5		49	0	49	22
chr10	32565295	32584304	+	4	0	7	0	6		29	0	47	29
chr10	32565557	32567891	+	1	2	4	4	1		5	4	7	3
chr10	32565557	32571893	+	5	0	3	0	1		13	0	10	4
chr10	32565557	32584304	+	440	0	321	0	237		1775	0	1345	918
chr10	32565557	32595194	+	6	0	3	0	3		16	0	14	4
chr10	32565557	32623817	+	17	0	21	0	16		62	0	69	58
chr10	32565557	32635158	+	16	0	12	0	10		70	0	50	37
chr10	32565557	32689163	+	1	0	0	0	0		4	0	3	0
chr10	32583033	32689163	+	1	1	0	1	0		3	2	3	0
chr10	32583068	32686080	+	1	0	0	0	0		6	0	9	0
chr10	32583167	32686080	+	2	1	5	0	0		5	2	6	0
chr10	32634253	32729457	+	3	2	3	0	3		7	3	9	5
chr10	32685969	32729457	+	6	9	10	9	6		17	21	41	35
chr10	32711619	32729457	+	2	3	3	3	2		12	12	17	13
chr10	32805014	32824604	+	1	0	0	0	1		15	0	17	6
chr10	32908367	32910455	-	2	0	0	1	2		10	0	0	8
chr10	32928093	32935558	-	1	0	0	1	1		4	0	3	0
chr10	34269656	34284245	-	19	28	38	31	36		98	167	195	156
chr10	34359146	34384254	-	3	3	3	3	2		15	22	23	22
chr10	34372497	34384254	-	2	0	4	2	1		7	0	13	3
chr10	34450316	34517159	-	4	5	9	9	6		17	19	30	14
chr10	35011847	35028887	-	1	0	0	0	0		3	0	3	2
chr10	35013698	35028887	-	4	4	12	9	9		18	7	48	32
chr10	35013698	35031619	-	7	8	23	21	19		41	43	93	63
chr10	35025131	35033273	-	2	0	3	0	2		14	0	16	9
chr10	35031299	35033273	-	1	0	0	0	0		6	0	6	4
chr10	35032434	35039082	-	1	2	3	3	2		12	9	29	14
chr10	35032434	35044868	-	3	0	3	0	3		15	0	16	14
chr10	35044565	35044868	-	1	0	0	1	0		6	0	11	8
chr10	35044565	35054539	-	2	3	3	3	3		8	7	14	13
chr10	35060873	35071339	-	13	15	23	23	14		53	77	98	68
chr10	35137781	35152380	+	14	7	22	0	9		47	24	79	48
chr10	35178888	35207051	+	1	0	0	0	0		3	0	3	1
chr10	35483403	35516623	+	1	0	0	0	1		28	0	21	4
chr10	35483403	35530243	+	2	2	2	2	2		15	13	32	28
chr10	35501500	35516623	+	2	0	0	0	0		23	0	13	0
chr10	35516522	35530243	+	11	13	19	18	8		59	56	118	51
chr10	37831231	37856337	-	6	0	9	0	3		49	0	53	18
chr10	37952962	37971751	-	1	0	0	0	1		2	0	0	0
chr10	42787167	42790511	+	4	0	0	3	0		12	0	0	1
chr10	42816598	42817494	+	4	0	0	2	1		18	0	0	4
chr10	42816598	42823784	+	2	0	2	0	1		11	0	11	6
chr10	43154896	43158931	+	12	17	20	16	18		50	63	96	60
chr10	43154896	43160595	+	2	3	4	4	4		7	9	11	9
chr10	43154896	43176032	+	2	4	6	14	7		6	9	38	34
chr10	43163865	43176032	+	1	0	0	1	0		7	0	13	12
chr10	45457257	45464327	-	1	0	0	0	0		5	0	0	4
chr10	45457784	45461411	-	3	3	0	0	0		15	11	0	9
chr10	45457784	45464327	-	52	29	0	0	35		201	105	0	136
chr10	45458131	45464327	-	1	1	0	0	1		9	4	0	5
chr10	45459119	45461411	-	1	3	0	3	2		5	9	0	6
chr10	45459119	45489417	-	5	0	0	0	0		15	0	0	1
chr10	45464238	45485285	-	1	1	0	0	0		3	3	3	2
chr10	45479858	45480658	-	1	0	5	0	3		10	0	11	2
chr10	45484830	45533289	-	1	1	0	0	0		19	14	20	10
chr10	45484973	45489271	-	2	1	5	0	1		6	3	23	12
chr10	45489366	45553204	-	1	0	2	0	1		7	0	19	3
chr10	45533109	45553204	-	4	0	11	0	1		30	0	50	5
chr10	45533109	45563419	-	1	1	0	0	0		7	4	6	4
chr10	45533109	45590574	-	3	1	6	0	1		13	10	31	7
chr10	45618139	45639963	-	9	0	0	10	0		47	0	0	0
chr10	45625950	45627105	-	5	9	11	8	10		25	43	53	38
chr10	45625950	45640421	-	1	1	0	0	1		9	7	0	5
chr10	45626570	45627105	-	1	1	0	0	1		15	11	16	11
chr10	45626570	45639963	-	3	2	2	0	1		17	15	17	10
chr10	45626570	45663842	-	3	3	2	0	1		7	2	9	1
chr10	45639815	45653059	-	3	4	7	7	4		38	38	71	37
chr10	45639815	45663842	-	48	72	85	86	32		150	252	328	160
chr10	45648293	45663842	-	6	8	10	9	5		19	28	34	23
chr10	45662579	45663842	-	3	7	8	6	2		34	36	59	17
chr10	45663541	45663842	-	11	29	28	25	19		75	138	152	85
chr10	45663541	45668196	-	1	1	0	0	0		3	2	6	1
chr10	45728861	45740246	+	30	14	17	35	49		91	104	65	176
chr10	45728861	50080931	+	20	38	0	0	0		89	103	0	0
chr10	45737982	45740246	+	5	0	0	1	0		35	0	0	3
chr10	45752587	50097802	+	1	0	0	0	0		4	0	0	0
chr10	45853654	45854895	-	1	0	0	0	0		19	0	6	15
chr10	45853654	48039043	-	1	0	0	0	0		5	0	0	0
chr10	45853654	73705078	-	1	0	0	0	0		7	0	0	0
chr10	45862985	45900426	-	1	1	5	5	6		8	6	15	15
chr10	45862985	49869555	-	1	2	0	0	0		5	4	0	0
chr10	45888164	45900426	-	1	0	0	1	1		4	0	0	4
chr10	45916078	45965855	-	1	0	0	0	1		6	0	3	7
chr10	45939360	45962994	-	21	0	18	37	14		87	0	79	83
chr10	45939360	45965855	-	20	0	20	0	22		53	0	35	59
chr10	45975453	45988847	+	49	9	52	62	42		238	26	242	174
chr10	45975453	49958480	+	10	3	0	0	0		28	24	0	0
chr10	45975453	49973142	+	1	0	0	0	0		17	0	0	0
chr10	45982522	45985441	+	1	0	0	0	1		12	0	8	3
chr10	45982522	45988847	+	24	14	28	18	27		75	58	145	145
chr10	45982522	49958480	+	11	13	0	0	0		33	70	0	0
chr10	46010222	46011206	-	103	72	174	172	124		583	512	1087	750
chr10	46010222	46013639	-	22	0	33	28	21		52	0	110	52
chr10	46014443	46016694	-	13	6	21	23	12		50	16	95	49
chr10	46794726	46798168	+	61	0	0	10	28		299	0	0	144
chr10	46795805	46798168	+	57	0	0	28	54		372	0	10	302
chr10	47502084	47503543	-	7	0	0	0	1		33	0	2	2
chr10	47502084	48011645	-	8	0	0	0	0		32	0	0	0
chr10	47542166	47544529	-	39	0	0	6	19		199	0	0	97
chr10	47542166	47545620	-	25	0	0	5	8		120	0	0	34
chr10	47564778	47565080	+	1	0	0	0	1		4	0	0	0
chr10	4830674	4847230	+	1	1	0	1	1		6	1	11	3
chr10	4830674	4847299	+	5	11	15	15	1		27	49	72	19
chr10	4830674	4847660	+	1	1	0	0	0		8	8	9	3
chr10	4830674	4873307	+	12	5	21	0	13		38	12	66	44
chr10	4830674	4889923	+	1	1	7	0	6		4	3	5	3
chr10	4830674	4908420	+	10	9	28	0	13		48	40	121	37
chr10	4830674	4909606	+	30	9	53	0	37		86	43	197	145
chr10	4830674	4933330	+	3	1	6	0	0		30	28	49	0
chr10	4830674	4961283	+	1	1	0	0	0		2	1	4	0
chr10	48325896	48404981	+	6	3	4	0	2		14	8	14	7
chr10	48325896	48410168	+	14	6	14	0	6		82	30	94	37
chr10	48401611	48404981	+	2	8	7	7	5		21	48	53	28
chr10	48401611	48410168	+	74	142	158	151	65		420	751	879	454
chr10	49460372	49506012	-	1	1	0	0	1		2	2	2	2
chr10	49500537	49506012	-	103	0	0	98	0		382	0	0	0
chr10	49857305	49869555	-	3	0	0	1	2		8	0	0	1
chr10	49908454	49934163	-	2	0	0	0	0		5	0	2	0
chr10	49915916	49935142	-	43	0	44	0	26		102	0	75	69
chr10	49932099	49935142	-	6	0	5	0	4		23	0	25	16
chr10	49945031	49958480	+	2	0	0	1	1		15	0	0	8
chr10	49952125	49955060	+	3	0	2	0	1		30	0	20	8
chr10	49952125	49958480	+	14	10	7	15	5		25	16	27	28
chr10	49952125	49973142	+	4	0	4	0	4		11	0	10	9
chr10	4996036	4997471	+	1	0	0	0	1		4	0	4	1
chr10	4996036	4997571	+	2	0	0	0	0		6	0	4	7
chr10	50069546	50080931	+	10	19	0	19	37		84	93	25	160
chr10	50095147	50100064	+	2	0	0	0	1		7	0	5	4
chr10	50343491	50344345	-	6	7	8	8	7		18	34	40	32
chr10	50343491	50590247	-	1	3	0	3	0		2	1	0	0
chr10	50433475	50466932	-	27	0	22	0	5		129	0	108	33
chr10	50433475	50519921	-	12	11	26	24	20		36	26	86	71
chr10	50433475	50590247	-	155	116	329	278	0		728	516	1537	0
chr10	50433475	50623825	-	1	1	0	0	0		10	2	8	0
chr10	50459817	50460814	-	1	0	0	0	0		3	0	4	3
chr10	50460042	50460814	-	3	0	2	0	0		20	0	15	7
chr10	50460672	50466932	-	8	1	8	11	0		45	12	0	2
chr10	50460672	50519921	-	2	1	6	4	4		4	9	10	5
chr10	50460672	50555403	-	1	1	0	0	0		2	1	0	0
chr10	50460672	50590247	-	67	84	129	114	0		233	245	469	0
chr10	50460672	50598823	-	1	1	0	0	0		8	2	0	0
chr10	50508633	50590247	-	3	3	0	0	3		9	7	13	7
chr10	50519830	50590247	-	21	10	34	33	6		104	46	212	80
chr10	52251569	52290290	+	1	0	0	0	1		4	0	5	2
chr10	52271349	52290290	+	1	4	4	4	3		13	13	29	22
chr10	52280788	52290290	+	4	6	13	11	10		15	19	41	37
chr10	5699524	5699737	+	5	3	3	0	2		33	23	18	2
chr10	5699524	5709663	+	1	1	0	0	1		4	4	3	2
chr10	5699524	5712918	+	14	9	18	0	14		34	26	46	36
chr10	5699524	5714207	+	158	87	159	0	123		764	400	758	569
chr10	5699524	5717750	+	1	1	0	0	0		2	2	0	2
chr10	5709529	5712918	+	8	8	12	0	8		35	31	57	32
chr10	5709529	5714207	+	9	4	10	0	5		72	47	74	49
chr10	5709529	5717750	+	2	2	2	0	2		5	3	5	4
chr10	5709529	5720970	+	2	2	0	0	2		4	3	4	3
chr10	5712393	5714207	+	4	1	3	0	0		9	4	10	1
chr10	5720543	5727123	+	8	6	17	16	8		38	44	83	36
chr10	5723676	5727123	+	1	0	2	2	1		4	0	9	6
chr10	5730486	5731203	+	1	1	0	1	1		3	3	5	3
chr10	5756612	5761471	+	1	3	5	4	4		15	23	27	24
chr10	5767939	5768384	-	1	0	0	0	0		6	0	6	2
chr10	5768212	5773941	-	1	0	2	2	1		15	0	15	6
chr10	5768212	5800705	-	14	0	21	14	10		57	0	57	21
chr10	5773841	5786050	-	4	6	10	10	7		19	29	45	35
chr10	5773841	5800705	-	55	61	95	102	71		188	192	354	271
chr10	5785141	5800705	-	42	54	78	63	43		216	221	373	144
chr10	5785851	5800705	-	2	3	5	5	2		21	31	55	35
chr10	5794884	5800705	-	62	69	102	102	73		277	338	510	365
chr10	5794884	5811956	-	5	4	13	0	11		27	19	49	34
chr10	5796762	5800705	-	4	6	8	8	0		67	84	73	11
chr10	5796762	5811956	-	1	0	0	0	0		6	0	7	5
chr10	58388189	58390860	+	7	0	6	0	2		40	0	32	8
chr10	5921257	5921569	+	1	1	0	1	1		5	5	8	3
chr10	5921257	5924508	+	1	0	0	3	0		2	0	4	1
chr10	5956378	5960567	-	8	3	8	8	6		45	40	78	42
chr10	5956378	5963841	-	4	5	11	11	10		14	10	31	23
chr10	5959753	5960567	-	30	17	44	36	13		107	37	162	27
chr10	5959753	5960755	-	4	1	4	0	1		24	6	27	15
chr10	5959753	5966339	-	3	1	3	0	0		25	8	24	9
chr10	59832524	59852702	-	3	4	4	4	3		13	17	30	12
chr10	6101270	6106238	+	1	0	0	0	0		2	0	2	2
chr10	6104930	6108742	+	1	1	0	1	1		7	6	13	10
chr10	63161855	63166316	+	1	1	0	0	1		2	2	4	4
chr10	63176296	63177856	-	1	3	2	2	1		4	13	12	10
chr10	63176296	63184738	-	1	5	5	5	5		18	37	48	35
chr10	63176296	63197563	-	1	0	0	0	1		10	0	9	6
chr10	63184607	63194375	-	2	2	6	5	3		10	13	21	19
chr10	63189167	63189446	-	4	3	6	6	1		13	12	24	3
chr10	63190893	63194375	-	7	8	15	14	11		25	21	44	32
chr10	63192937	63193472	-	1	2	0	1	0		4	9	7	5
chr10	63192937	63194375	-	1	2	4	4	3		16	17	34	11
chr10	63264650	63455089	-	1	1	0	0	0		3	3	3	0
chr10	63380317	63380482	-	1	2	0	3	0		15	27	20	0
chr10	63380317	63409988	-	3	3	3	0	2		17	14	16	11
chr10	63380317	63455089	-	11	11	10	0	2		56	54	56	26
chr10	63599169	63619800	+	1	2	0	2	2		2	1	3	3
chr10	63610186	63619800	+	16	22	25	23	14		39	60	65	35
chr10	67887416	67891554	+	1	0	0	0	1		15	0	44	34
chr10	67888881	67891554	+	5	4	5	4	3		22	43	46	39
chr10	67891401	67909442	+	1	3	3	3	3		7	6	12	5
chr10	67932596	67955130	-	1	1	0	0	1		4	3	4	3
chr10	67939587	67941105	-	1	1	2	1	1		6	5	8	3
chr10	67954594	67966802	-	8	9	0	11	9		33	72	0	61
chr10	67954594	67988835	-	1	1	0	0	0		4	2	4	2
chr10	67966682	67992682	-	2	4	4	4	2		4	3	11	6
chr10	67966682	68014186	-	3	7	9	8	5		21	28	35	24
chr10	67988662	68014186	-	3	5	4	4	2		19	29	39	24
chr10	68025545	68044558	-	1	1	0	0	1		4	3	4	3
chr10	68025545	68044563	-	3	4	4	4	3		9	14	20	12
chr10	68038092	68067217	-	2	1	0	0	0		11	4	11	6
chr10	68337198	68341309	+	1	2	4	2	2		10	15	17	14
chr10	68341183	68355401	-	3	0	4	0	1		7	0	6	2
chr10	68346006	68364113	-	1	2	3	3	2		9	3	14	12
chr10	68355352	68364113	-	7	2	12	14	5		30	13	53	13
chr10	68355352	68386125	-	1	0	0	0	1		6	0	6	3
chr10	68355352	68386128	-	28	0	33	0	7		59	0	73	30
chr10	68355352	68393203	-	1	0	0	0	0		6	0	24	2
chr10	68355352	68404844	-	2	0	2	0	0		7	0	6	2
chr10	68363589	68364113	-	5	1	6	5	1		15	4	15	6
chr10	68376852	68386128	-	3	2	7	8	4		10	11	40	29
chr10	68376852	68394136	-	1	0	0	0	1		3	0	3	3
chr10	68381231	68386128	-	11	5	19	23	14		43	25	72	53
chr10	68381231	68393203	-	25	10	47	43	32		95	76	178	130
chr10	68381231	68394136	-	1	0	0	0	1		12	0	15	8
chr10	68383797	68386128	-	8	2	7	7	1		16	9	32	22
chr10	68383797	68394451	-	2	7	8	8	7		10	18	21	16
chr10	68383797	68401737	-	1	1	0	0	1		12	12	11	11
chr10	68393137	68394451	-	31	26	50	47	13		154	150	198	46
chr10	68393137	68396881	-	7	0	9	0	2		33	0	36	8
chr10	68393137	68401737	-	11	6	25	20	14		61	40	127	90
chr10	68394074	68394451	-	4	6	9	8	1		45	35	51	13
chr10	68394074	68401737	-	5	0	7	0	4		19	0	20	17
chr10	68394074	68404844	-	1	0	0	0	1		5	0	5	2
chr10	68401619	68404844	-	2	2	3	2	0		5	6	7	5
chr10	68430435	68430660	-	22	20	15	0	3		54	45	41	9
chr10	68430435	68446413	-	1	1	0	1	1		2	2	3	3
chr10	68430435	68470163	-	2	3	4	4	3		5	8	9	7
chr10	68431856	68446413	-	1	0	0	0	0		3	0	3	2
chr10	68442916	68445083	-	2	4	4	4	4		12	29	30	25
chr10	68442916	68446413	-	1	1	0	1	1		7	4	12	6
chr10	68442916	68465812	-	3	2	3	0	1		15	12	14	12
chr10	68450027	68465812	-	5	5	7	6	5		20	24	36	21
chr10	68450027	68468306	-	1	1	0	1	1		4	7	7	1
chr10	68450027	68470163	-	1	3	3	3	3		13	18	16	8
chr10	68457480	68470163	-	4	2	4	0	1		23	17	23	13
chr10	68458738	68470163	-	1	0	0	0	1		3	0	3	0
chr10	68459103	68470163	-	17	36	39	38	32		112	184	223	168
chr10	68465666	68470163	-	4	7	5	5	2		9	19	20	6
chr10	68468122	68470163	-	36	61	69	64	48		213	347	345	229
chr10	68483419	68488629	-	1	1	0	0	1		4	3	5	3
chr10	68487143	68488629	-	3	3	4	6	2		7	4	9	1
chr10	68487143	68493570	-	2	0	2	0	2		12	0	12	8
chr10	68487143	68506718	-	2	2	4	6	2		6	7	15	11
chr10	68487143	68516843	-	1	0	0	0	0		3	0	5	1
chr10	68493131	68493570	-	1	2	0	3	1		5	6	0	5
chr10	68722454	68740661	+	1	0	8	0	1		13	0	54	14
chr10	68722454	68749685	+	2	3	3	3	3		7	13	17	13
chr10	68736875	68742569	+	4	4	7	7	6		20	25	36	22
chr10	68737844	68742569	+	51	25	91	86	26		198	79	313	81
chr10	68737844	68747566	+	21	2	18	0	1		57	10	60	6
chr10	68740628	68747566	+	6	1	4	0	0		41	3	40	14
chr10	68747160	68747566	+	16	17	19	19	14		45	69	87	49
chr10	68753851	68757377	+	1	0	0	0	1		7	0	8	6
chr10	68757293	68773099	+	4	5	12	12	6		12	9	19	10
chr10	68761006	68761192	+	1	2	0	1	0		11	16	11	0
chr10	68771205	68773099	+	20	29	34	35	23		65	100	135	63
chr10	68771205	68788328	+	1	2	0	2	2		5	10	10	5
chr10	68786135	68786692	+	8	11	8	9	1		23	28	31	5
chr10	68786135	68789915	+	1	3	4	5	3		14	20	28	20
chr10	68786135	68791341	+	7	4	6	0	6		24	17	29	15
chr10	68787926	68788328	+	36	62	0	71	49		145	263	0	188
chr10	68787926	68789915	+	4	17	18	18	17		18	32	45	30
chr10	68902050	68906337	+	2	2	2	0	0		4	2	4	0
chr10	68906225	68910382	+	1	0	0	0	1		4	0	3	5
chr10	68910306	68911246	+	2	0	2	0	1		9	0	5	0
chr10	68910306	68914204	+	1	0	0	0	1		5	0	6	5
chr10	68911067	68914204	+	6	6	16	20	5		34	44	87	51
chr10	68936935	68943257	+	5	0	0	0	0		23	0	17	4
chr10	68959805	68960249	+	96	109	191	131	90		444	520	917	387
chr10	68959805	68962157	+	1	2	7	5	5		12	14	45	27
chr10	68959805	68963469	+	1	0	0	0	0		9	0	0	1
chr10	68959805	68967203	+	2	0	2	0	1		9	0	10	5
chr10	68963290	68967203	+	2	2	4	4	2		25	36	41	30
chr10	68963290	68969121	+	1	1	0	2	0		2	3	0	3
chr10	68963290	68974743	+	1	1	0	0	0		3	2	0	2
chr10	69132897	69166110	+	1	2	0	2	2		2	2	4	4
chr10	69155811	69158211	+	11	10	25	24	15		54	52	119	88
chr10	69155811	69162512	+	5	4	9	8	7		22	7	47	18
chr10	69155811	69166110	+	4	0	0	0	1		11	0	11	7
chr10	69198371	69203043	+	1	3	3	3	3		11	21	27	20
chr10	69343826	69369624	+	1	1	0	1	1		3	3	5	4
chr10	69359896	69369624	+	2	9	13	10	9		35	62	75	62
chr10	69364782	69369624	+	2	16	18	18	13		41	57	65	50
chr10	69368535	69369624	+	5	1	5	0	4		31	19	31	24
chr10	69376933	69380095	+	1	2	4	3	2		5	12	13	12
chr10	69382486	69386418	+	1	1	3	1	2		12	12	24	16
chr10	69386322	69392308	+	4	5	8	8	6		10	11	19	18
chr10	69392124	69395105	+	2	0	5	5	1		9	0	18	6
chr10	69392124	69398828	+	1	1	0	1	1		8	6	12	8
chr10	69483690	69498396	+	2	4	4	4	4		10	12	13	12
chr10	70114144	70124097	-	1	1	0	0	0		5	2	6	2
chr10	70152262	70161069	-	2	0	0	0	0		13	0	12	8
chr10	70153837	70161931	-	1	0	0	0	0		5	0	4	5
chr10	70204872	70209685	-	2	0	2	0	0		16	0	7	6
chr10	70419913	70421966	+	3	1	3	0	1		8	6	8	7
chr10	7188623	7205928	-	1	1	0	1	1		3	3	5	3
chr10	7243557	7285954	-	2	1	3	0	1		10	9	13	11
chr10	72475099	72508269	-	1	2	6	6	2		7	8	15	8
chr10	7248547	7285954	-	1	0	0	0	1		2	0	5	3
chr10	72508154	72563063	-	1	0	0	0	0		3	0	2	1
chr10	72551178	72566794	-	3	7	8	9	7		13	23	33	25
chr10	72562894	72566794	-	10	17	16	15	11		25	48	57	42
chr10	72708282	72715902	+	1	2	10	0	4		33	2	0	13
chr10	72708282	72741845	+	2	0	0	0	0		8	0	15	8
chr10	72715110	72715902	+	2	4	7	6	4		21	24	44	15
chr10	72715110	72834428	+	1	1	0	1	0		5	4	6	0
chr10	73030270	73047101	-	1	0	0	0	1		2	0	3	2
chr10	73043886	73068983	-	1	0	0	1	1		2	0	0	0
chr10	73134602	73152421	-	1	1	0	0	1		4	4	4	4
chr10	73146275	73163950	-	4	4	11	9	5		16	14	24	14
chr10	73148275	73163950	-	1	2	0	2	2		3	5	5	5
chr10	73154255	73156655	-	2	1	4	6	3		15	18	28	17
chr10	73156274	73156655	-	1	1	0	1	0		7	8	6	2
chr10	73156274	73163950	-	3	7	5	7	2		11	17	25	18
chr10	73172198	73193593	+	1	0	2	0	2		2	0	4	2
chr10	73174686	73193593	+	2	3	7	6	4		8	2	13	10
chr10	73241661	73243929	-	1	0	0	0	0		5	0	8	7
chr10	73297041	73299101	-	1	1	0	0	1		4	4	0	2
chr10	73310157	73312643	-	1	2	2	2	0		6	8	16	11
chr10	73331176	73359010	-	1	0	0	0	1		2	0	0	0
chr10	73387688	73388414	-	1	0	0	0	0		23	0	11	3
chr10	73388311	73390048	-	4	4	6	0	4		13	8	20	13
chr10	73446491	73479517	-	2	1	6	5	2		6	4	11	4
chr10	73454411	73475030	-	1	1	0	2	0		2	3	4	3
chr10	73454411	73479517	-	5	5	10	7	4		15	22	41	19
chr10	73467552	73471613	-	1	1	2	2	1		6	9	11	9
chr10	73467552	73479517	-	4	5	5	6	1		11	20	23	8
chr10	73467552	73479968	-	1	0	0	0	1		2	0	0	0
chr10	73470686	73471613	-	2	0	7	0	1		11	0	16	9
chr10	73474918	73479517	-	19	23	32	32	21		94	125	201	129
chr10	73529679	73539593	-	1	2	2	2	0		8	9	9	6
chr10	73542802	73543131	-	6	0	0	0	0		15	0	10	3
chr10	7367648	7370375	-	2	1	2	2	1		6	9	9	7
chr10	7367648	7381949	-	2	3	4	4	3		9	10	20	10
chr10	73692042	73713332	-	18	0	0	0	1		112	0	71	17
chr10	73704985	73721504	-	1	0	0	0	0		12	0	6	4
chr10	73719159	73721504	-	4	0	10	9	6		16	0	36	24
chr10	73746629	73747004	+	1	3	5	2	2		6	7	16	11
chr10	73759621	73760849	+	1	0	0	0	1		2	0	0	0
chr10	74070669	74072852	+	1	4	3	3	2		16	23	23	20
chr10	74070669	74074903	+	7	10	12	11	9		50	93	112	82
chr10	74070669	74083513	+	1	1	0	1	0		4	7	6	6
chr10	74070669	74090198	+	1	2	3	3	2		2	5	6	5
chr10	74070669	74094461	+	1	1	2	2	0		3	5	9	5
chr10	74089195	74094461	+	1	0	0	0	1		7	0	7	7
chr10	74340620	74398579	+	1	1	3	0	3		8	8	9	7
chr10	75219062	75219356	+	4	11	26	12	15		13	36	76	42
chr10	76036007	76058783	+	2	0	0	0	0		11	0	9	7
chr10	7759889	7766103	-	4	0	5	0	4		30	0	33	17
chr10	7759889	7769345	-	1	1	6	7	2		13	11	33	16
chr10	7769215	7780307	-	2	0	2	0	0		11	0	14	4
chr10	7774830	7780307	-	1	0	0	0	0		16	0	17	6
chr10	7774830	7783175	-	1	0	0	0	0		3	0	4	3
chr10	7796120	7797178	+	1	0	0	0	0		26	0	14	5
chr10	7797046	7802854	+	161	136	315	341	299		623	485	1138	1064
chr10	7797053	7802854	+	2	2	0	0	2		12	9	12	10
chr10	77982153	77984298	-	2	2	3	3	2		8	7	9	5
chr10	7798989	7802854	+	62	0	102	115	71		311	0	498	277
chr10	78002196	78007866	-	1	2	0	2	2		4	10	10	10
chr10	7963919	7965742	+	1	0	0	0	1		3	0	3	2
chr10	79691621	79692056	-	2	0	0	0	2		13	0	9	10
chr10	79806038	79808832	-	1	0	0	0	1		3	0	3	0
chr10	80468546	80469881	+	1	0	0	0	0		15	0	11	2
chr10	80468546	80489314	+	11	6	5	0	1		54	19	31	6
chr10	829384	845055	-	7	4	14	11	7		28	34	60	47
chr10	836402	845055	-	2	0	3	0	3		13	0	11	7
chr10	84371013	84373815	+	3	10	9	9	5		18	21	28	20
chr10	84380097	84477664	+	3	0	3	0	3		8	0	9	7
chr10	84417770	84425893	+	6	4	10	9	3		41	30	48	16
chr10	84438281	84477664	+	8	5	10	0	7		28	5	28	17
chr10	84438511	84477664	+	5	6	11	10	8		27	37	69	51
chr10	863742	885760	-	2	2	0	2	1		6	7	7	6
chr10	86443274	86446449	-	4	7	10	10	5		31	18	38	16
chr10	86443274	86460496	-	2	0	2	0	2		13	0	13	12
chr10	86443274	86473973	-	4	0	4	0	1		15	0	15	14
chr10	86446241	86460496	-	1	3	5	1	4		4	8	17	8
chr10	86446241	86461287	-	4	5	11	10	8		20	21	40	27
chr10	86451966	86461287	-	17	11	22	22	5		43	42	83	33
chr10	86451966	86473973	-	5	6	9	9	6		15	23	0	27
chr10	86453219	86460496	-	18	19	39	29	24		103	100	209	148
chr10	86458988	86460496	-	2	0	0	0	0		13	0	8	1
chr10	86458988	86461287	-	1	0	0	0	1		10	0	10	6
chr10	86458988	86473973	-	7	1	8	0	6		48	8	49	34
chr10	86460398	86467506	-	1	1	0	1	1		5	1	6	1
chr10	86460398	86471103	-	2	0	0	0	0		4	0	4	2
chr10	86467278	86473973	-	15	24	38	35	21		40	55	94	59
chr10	86470991	86473973	-	13	13	20	16	12		59	32	98	67
chr10	86472207	86473973	-	13	18	23	19	17		31	40	63	39
chr10	86517570	86518091	-	1	2	2	1	1		12	20	23	2
chr10	87049400	87051870	-	1	0	0	0	1		6	0	8	5
chr10	87089561	87092654	-	1	1	0	0	1		3	1	2	1
chr10	87151349	87158155	+	1	0	0	1	2		2	0	0	0
chr10	87449475	87521169	+	2	0	6	0	3		4	0	6	1
chr10	87491779	87521169	+	4	0	3	0	3		12	0	6	8
chr10	87491803	87521169	+	4	0	0	0	2		24	0	17	20
chr10	87506150	87513221	+	1	0	0	0	1		7	0	7	5
chr10	87506150	87521169	+	11	9	11	0	7		58	55	62	41
chr10	87506267	87513221	+	1	0	5	0	0		6	0	12	3
chr10	87506267	87521169	+	15	10	51	0	13		81	45	184	80
chr10	87508128	87513221	+	11	7	9	0	7		29	11	37	21
chr10	87508128	87521169	+	36	33	49	0	30		204	169	246	143
chr10	87508335	87513221	+	15	17	24	15	3		37	58	88	13
chr10	87508335	87514878	+	1	0	0	0	1		5	0	7	4
chr10	87508335	87521169	+	363	562	642	585	183		1712	2713	3337	908
chr10	87508335	87546695	+	1	0	0	0	0		3	0	3	0
chr10	87513123	87521169	+	1	1	0	1	1		6	8	8	4
chr10	87767672	87776427	-	2	0	0	0	1		21	0	16	7
chr10	87864453	87894109	+	6	1	0	0	5		32	3	11	8
chr10	87864453	87925557	+	3	0	2	0	0		9	0	11	2
chr10	87864453	87931089	+	1	0	4	0	1		9	0	14	3
chr10	87864453	87933251	+	101	0	64	0	70		388	0	246	275
chr10	87864453	87942769	+	1	0	0	0	1		11	0	10	7
chr10	87864453	87952259	+	6	0	4	0	4		40	0	22	21
chr10	87864453	87961118	+	9	0	2	0	6		33	0	18	17
chr10	87864453	87966258	+	2	0	0	0	0		4	0	3	0
chr10	87875404	87880438	+	13	9	16	0	7		58	42	95	46
chr10	87875404	87933251	+	5	4	10	0	6		34	26	49	22
chr10	87875404	87952259	+	5	3	4	0	3		10	6	10	6
chr10	87878925	87933251	+	12	10	30	0	8		95	60	128	65
chr10	87880299	87933251	+	9	3	7	0	7		37	18	36	25
chr10	87880299	87952259	+	5	4	4	0	0		22	16	21	16
chr10	87894024	87933251	+	2	0	3	5	3		7	0	6	12
chr10	87922462	87961118	+	1	1	0	0	1		5	2	0	3
chr10	87925512	87933251	+	21	8	18	31	1		51	14	48	20
chr10	87925512	87952259	+	9	2	10	19	15		49	6	31	34
chr10	87952117	87961118	+	1	0	0	0	1		5	0	4	2
chr10	884446	885760	-	1	2	0	1	0		8	6	0	0
chr10	884446	890829	-	30	4	28	0	13		122	18	123	41
chr10	884446	903516	-	3	1	3	0	1		18	3	20	8
chr10	88893870	88905660	+	1	1	2	0	0		8	5	13	8
chr10	89335016	89335534	-	2	0	0	0	0		14	0	14	10
chr10	89714954	89719706	+	1	0	0	0	0		8	0	8	7
chr10	89714954	89724103	+	1	0	0	0	0		5	0	5	4
chr10	89718709	89719706	+	3	5	6	7	4		14	26	27	26
chr10	89718709	89726521	+	2	6	6	6	6		10	20	26	22
chr10	89718709	89727896	+	1	0	0	0	1		16	0	18	4
chr10	89743807	89745959	+	1	0	0	0	0		5	0	2	0
chr10	89743807	89752691	+	1	0	0	0	0		4	0	4	2
chr10	89743807	89754673	+	4	5	5	7	5		19	29	38	35
chr10	89751345	89754673	+	1	3	3	3	3		12	18	24	15
chr10	89751345	89762835	+	158	287	319	302	228		451	751	907	698
chr10	91222688	91251440	+	1	0	0	0	0		3	0	3	0
chr10	91240483	91251440	+	4	3	9	5	7		11	10	20	17
chr10	91425280	91462184	+	8	8	18	14	9		37	37	70	49
chr10	91425335	91462184	+	1	0	0	0	1		10	0	9	7
chr10	91460426	91462184	+	2	2	6	6	4		6	4	17	10
chr10	91807141	91807445	-	10	0	6	0	3		34	0	10	2
chr10	91830922	91836998	+	2	2	0	3	0		10	2	19	13
chr10	91848382	91851336	+	1	1	0	1	1		9	9	12	10
chr10	91849511	91851336	+	3	0	3	0	0		34	0	21	1
chr10	91939951	91942568	+	9	28	20	21	5		32	53	40	16
chr10	91939951	91953873	+	2	2	3	1	1		9	15	25	9
chr10	91939951	91956657	+	3	6	9	9	6		15	17	22	18
chr10	91942421	91956657	+	7	10	10	8	10		15	30	36	28
chr10	91951402	91953873	+	9	22	29	25	18		45	86	88	39
chr10	91951402	91966757	+	1	4	5	4	2		12	20	24	11
chr10	91992118	92008275	+	1	0	0	0	0		3	0	3	2
chr10	91994534	92008275	+	7	11	15	16	11		23	40	67	44
chr10	91996368	91997751	+	1	1	0	1	1		3	6	7	6
chr10	91996368	92008275	+	8	10	14	11	11		18	32	42	34
chr10	92008828	92009208	+	1	1	0	1	1		7	16	19	15
chr10	92180962	92192636	-	1	0	0	0	0		6	0	6	1
chr10	92239345	92240361	-	1	0	0	1	1		2	0	0	0
chr10	92311134	92333625	+	1	1	0	0	1		2	2	2	2
chr10	92474840	92508205	-	1	0	0	1	1		3	0	3	1
chr10	92483254	92508205	-	8	8	0	18	14		35	24	77	65
chr10	92483254	92508890	-	3	0	3	0	2		15	0	16	12
chr10	92504793	92510162	-	3	2	4	4	4		9	13	23	18
chr10	92504793	92515042	-	1	3	4	4	4		5	2	13	5
chr10	92504793	92537550	-	1	0	0	0	1		14	0	11	7
chr10	92510049	92537550	-	2	2	4	4	2		6	12	13	12
chr10	92531747	92537550	-	9	22	27	24	20		52	101	127	70
chr10	92531747	92559215	-	3	2	2	0	2		6	5	7	5
chr10	92606264	92621473	+	1	2	3	3	1		23	23	48	27
chr10	92607158	92613619	+	3	4	4	4	1		7	7	20	16
chr10	92607158	92616832	+	1	0	0	0	1		3	0	3	3
chr10	92613039	92621473	+	3	1	3	2	2		17	10	36	20
chr10	92616736	92621473	+	2	1	0	3	1		8	2	14	0
chr10	92616736	92630364	+	1	2	4	4	2		7	4	11	4
chr10	92616736	92633795	+	2	1	2	0	2		4	4	4	4
chr10	92621384	92630364	+	6	6	12	10	8		42	32	74	35
chr10	92628807	92630364	+	3	9	11	8	3		16	29	29	16
chr10	92628807	92633795	+	4	5	7	7	5		14	10	34	22
chr10	92630175	92632693	+	2	4	5	5	2		11	17	20	17
chr10	92630175	92633795	+	1	2	0	2	0		6	13	15	13
chr10	92632485	92633795	+	1	1	0	1	1		14	16	25	12
chr10	92637183	92645642	+	1	3	2	2	0		6	15	15	14
chr10	92637183	92650517	+	1	1	3	3	3		3	4	5	4
chr10	92648211	92650517	+	8	17	16	17	15		25	35	56	39
chr10	92649834	92650517	+	1	5	6	5	6		19	28	39	16
chr10	92873158	92899644	+	4	0	0	0	2		18	0	0	8
chr10	92873158	92909631	+	1	0	0	0	0		11	0	12	9
chr10	92873158	92920050	+	4	1	4	0	4		9	5	7	3
chr10	92893329	92899644	+	1	0	0	0	1		4	0	3	0
chr10	92893348	92899644	+	7	4	16	17	4		37	22	79	22
chr10	92893348	92909631	+	4	7	7	7	5		28	49	62	36
chr10	92893348	92920050	+	2	0	0	0	1		23	0	24	12
chr10	92899598	92920050	+	11	0	12	0	8		22	0	22	9
chr10	92909426	92915913	+	3	3	6	5	5		9	19	24	9
chr10	92909426	92920050	+	3	0	3	0	2		12	0	13	11
chr10	92909426	92955714	+	1	1	0	0	1		2	2	4	2
chr10	92928338	92940824	+	2	0	0	0	2		15	0	15	12
chr10	92934143	92940824	+	5	0	4	0	2		40	0	35	13
chr10	92934143	92974232	+	12	0	14	0	7		36	0	33	16
chr10	92948273	92955714	+	1	0	0	0	1		15	0	15	8
chr10	92948273	92974232	+	1	2	2	2	2		2	6	7	6
chr10	92948273	92997615	+	1	1	0	1	1		2	1	3	1
chr10	92974052	92997615	+	2	3	5	6	3		7	13	13	10
chr10	92997473	93058335	+	1	1	0	0	1		4	5	5	5
chr10	93500039	93507056	+	1	0	2	0	0		6	0	7	3
chr10	93670769	93700106	-	1	0	0	0	1		5	0	5	1
chr10	93676652	93687449	-	106	0	101	0	39		421	0	397	173
chr10	93676652	93700106	-	9	0	9	0	2		36	0	35	9
chr10	93681479	93687449	-	6	1	11	12	5		17	4	21	4
chr10	93681479	93694937	-	4	6	8	7	7		20	24	49	37
chr10	93684055	93687449	-	20	0	13	0	1		175	0	110	9
chr10	93684055	93700106	-	2	0	0	0	0		9	0	9	5
chr10	93692008	93700106	-	4	0	4	0	0		18	0	17	14
chr10	94350112	94352403	-	1	5	4	4	2		5	9	22	12
chr10	94352309	94355093	-	1	1	3	3	3		4	6	16	10
chr10	94441895	94474783	+	3	4	6	3	2		19	33	40	13
chr10	94554125	94558195	+	1	0	0	0	0		23	0	16	2
chr10	94588228	94594854	+	6	10	13	12	10		23	37	47	36
chr10	94588228	94608026	+	2	0	0	0	2		8	0	8	4
chr10	94592228	94594854	+	2	3	4	4	0		6	11	13	4
chr10	95339132	95341678	-	1	2	3	2	2		5	8	14	8
chr10	95339132	95346452	-	7	2	19	19	7		36	16	67	41
chr10	95339132	95367699	-	1	0	0	0	0		3	0	3	1
chr10	95397219	95410777	-	6	3	12	12	6		26	16	44	23
chr10	95922015	95927332	+	5	0	6	0	3		45	0	37	14
chr10	95970596	95987577	-	1	1	0	0	0		3	3	3	1
chr10	96527212	96533190	-	2	2	0	2	3		7	8	11	8
chr10	96527212	96559736	-	1	0	2	0	1		10	0	10	9
chr10	96544075	96551411	-	1	1	0	1	1		3	3	4	3
chr10	96544075	96553059	-	2	2	2	2	2		9	9	12	9
chr10	96544075	96559736	-	4	2	7	7	1		10	4	14	4
chr10	96544075	96565426	-	61	73	137	133	65		246	276	450	243
chr10	96544075	96567804	-	1	1	0	0	1		4	4	4	4
chr10	96544075	96576829	-	45	77	105	101	66		142	216	307	170
chr10	96544075	96578320	-	2	2	3	0	2		6	4	10	5
chr10	96547894	96565426	-	3	5	8	6	7		11	16	26	5
chr10	96547894	96576829	-	1	0	0	0	1		7	0	7	1
chr10	96552646	96553059	-	10	10	12	0	1		67	59	89	20
chr10	96552927	96565426	-	1	2	0	1	0		13	16	24	13
chr10	96552927	96576829	-	1	1	2	2	1		7	11	17	6
chr10	96559658	96565426	-	2	2	3	3	2		14	13	31	19
chr10	96559658	96576829	-	4	0	6	6	4		26	0	44	23
chr10	96559658	96578320	-	3	2	4	0	4		12	1	19	11
chr10	96561977	96576829	-	1	3	4	3	2		5	5	8	6
chr10	96565303	96576829	-	1	0	0	0	0		3	0	5	1
chr10	96833405	96907747	+	1	0	0	0	1		4	0	5	4
chr10	96852644	96881049	+	1	0	0	0	1		2	0	0	2
chr10	96852644	96907747	+	2	2	2	0	2		19	15	20	15
chr10	96858291	96907747	+	42	19	34	0	21		256	127	178	68
chr10	96858291	96944245	+	1	1	2	0	0		19	15	21	20
chr10	96884402	96907747	+	2	2	2	0	2		14	4	14	10
chr10	96906245	96907747	+	3	0	3	0	2		14	0	12	9
chr10	96907264	96907747	+	57	0	30	0	1		216	0	123	4
chr10	96907264	96944245	+	3	3	6	4	2		14	11	26	11
chr10	96907264	96949295	+	2	0	4	0	2		6	0	6	6
chr10	96907264	96952196	+	8	1	18	16	10		29	11	86	44
chr10	96944101	96952196	+	1	1	0	0	1		4	4	4	2
chr10	96944112	96949295	+	1	2	3	3	0		8	14	21	6
chr10	96944112	96952196	+	39	58	106	101	75		274	365	565	453
chr10	96949007	96952196	+	4	1	8	8	5		34	47	64	46
chr10	97229146	97266125	-	3	1	3	2	2		7	8	15	14
chr10	97243967	97246337	-	2	0	0	0	0		4	0	3	2
chr10	97243967	97259628	-	4	5	7	7	5		20	31	45	23
chr10	97243967	97263629	-	1	2	3	2	2		2	6	5	5
chr10	97243967	97264906	-	1	0	2	0	2		16	0	16	9
chr10	97246271	97259628	-	13	4	28	25	18		37	14	74	42
chr10	97246271	97263489	-	4	0	4	0	3		21	0	21	11
chr10	97246271	97263629	-	16	14	29	27	21		42	43	104	75
chr10	97246271	97264906	-	25	0	27	0	22		100	0	118	65
chr10	97256317	97259628	-	2	2	3	3	3		22	14	30	22
chr10	97256317	97264906	-	2	0	0	0	2		17	0	0	11
chr10	97259401	97264906	-	3	6	8	8	5		8	9	19	10
chr10	97436416	97437750	-	113	29	79	0	29		364	102	272	101
chr10	97436416	97438703	-	1	0	5	0	2		8	0	20	12
chr10	97437190	97437750	-	7	1	0	2	2		20	4	37	3
chr10	97437190	97438703	-	1	0	0	0	0		45	0	27	0
chr10	97656284	97656974	+	1	0	0	0	0		11	0	8	4
chr10	97656284	97662968	+	3	1	5	5	1		6	6	10	8
chr10	98156092	98163397	+	1	0	2	0	1		8	0	11	10
chr10	98174448	98174766	+	1	1	2	0	1		5	5	5	4
chr10	98174448	98186563	+	2	2	5	0	5		11	11	16	9
chr10	98429572	98431291	-	2	0	2	0	1		32	0	37	12
chr1	100043072	100061949	+	2	0	2	0	2		4	0	5	4
chr1	100049908	100069685	+	1	0	3	0	3		10	0	13	7
chr1	10007569	10008274	+	1	0	0	0	1		9	0	10	5
chr1	100102954	100110483	-	3	2	5	4	2		11	14	0	2
chr1	100106911	100122484	-	2	4	6	6	5		6	8	12	11
chr1	100136881	100137085	+	1	0	4	0	0		10	0	10	0
chr1	100136881	100140514	+	2	0	4	0	1		4	0	12	8
chr1	100136881	100144143	+	3	0	3	0	1		18	0	18	6
chr1	100152384	100173370	-	1	0	0	0	0		3	0	3	1
chr1	100158230	100173370	-	1	0	0	0	0		4	0	4	2
chr1	100196213	100206636	-	2	2	2	0	2		13	12	12	11
chr1	100273393	100277316	+	1	0	0	0	0		3	0	4	0
chr1	100390731	100442996	+	1	0	0	0	1		6	0	9	8
chr1	100424221	100442996	+	30	0	34	0	6		175	0	239	79
chr1	100439931	100462881	+	1	2	3	3	3		3	4	4	4
chr1	100484291	100499262	+	1	0	0	0	0		7	0	8	6
chr1	100494817	100499262	+	13	17	18	19	14		39	67	83	68
chr1	100906851	100921841	+	5	9	11	11	7		18	37	41	28
chr1	100911062	100921841	+	1	0	0	0	0		5	0	5	2
chr1	100913662	100974902	+	1	1	0	1	1		2	3	6	4
chr1	10095460	10105744	+	1	4	4	3	2		20	37	40	37
chr1	100995109	101025466	-	1	0	0	0	0		3	0	3	0
chr1	10117458	10137205	+	1	1	0	0	1		2	3	4	3
chr1	10132368	10137205	+	2	5	6	6	5		16	18	22	19
chr1	10134987	10137205	+	1	7	6	5	5		21	25	26	18
chr1	10144939	10158482	+	1	1	0	1	1		4	4	4	4
chr1	10149183	10151561	+	1	2	0	2	2		6	10	16	11
chr1	10149183	10161286	+	3	1	5	5	3		19	14	35	28
chr1	10151325	10161286	+	1	1	0	0	0		6	6	8	6
chr1	10267379	10268263	+	1	1	0	1	0		3	2	4	2
chr1	103527694	103536194	+	11	0	8	0	2		34	0	0	17
chr1	103527694	103537484	+	3	0	0	0	2		10	0	8	7
chr1	103527694	103546342	+	2	0	0	0	1		9	0	4	3
chr1	103527694	103551073	+	2	0	0	4	2		4	0	0	1
chr1	103541349	103547035	+	3	0	7	5	2		18	0	37	11
chr1	103565434	103575540	+	2	1	3	2	3		14	7	0	19
chr1	103565434	103716018	+	1	1	0	0	0		5	2	8	0
chr1	10363282	10365648	+	1	0	2	2	1		6	0	11	8
chr1	10411417	10413251	+	6	7	8	8	6		25	34	44	30
chr1	10440346	10442441	+	11	9	14	17	3		58	28	66	25
chr1	10467189	10469338	-	1	3	3	3	3		7	16	16	15
chr1	107596211	107642755	-	2	3	4	4	3		5	10	12	5
chr1	107642618	107705061	-	1	1	0	1	1		9	11	11	6
chr1	107683487	107705061	-	5	0	5	0	0		50	0	36	3
chr1	108148278	108161293	-	7	6	14	14	9		30	23	62	35
chr1	108154982	108185954	-	1	2	2	2	2		2	4	4	2
chr1	108696042	108698827	+	2	1	3	3	1		5	9	9	9
chr1	108752256	108760085	+	22	0	27	0	17		56	0	61	46
chr1	108752256	108772819	+	1	0	0	0	1		3	0	2	2
chr1	108753062	108776423	+	1	0	0	0	0		12	0	0	1
chr1	108782421	108794907	+	10	7	20	21	11		29	23	67	40
chr1	108782421	108796726	+	6	8	14	14	9		22	15	49	22
chr1	108782421	108800305	+	3	0	3	0	0		6	0	6	5
chr1	108782421	108807549	+	1	3	4	3	3		5	6	15	6
chr1	108793581	108796726	+	1	0	3	4	3		25	0	49	34
chr1	108793581	108798237	+	2	0	4	0	2		9	0	9	8
chr1	108793581	108800305	+	21	2	45	46	29		100	4	216	120
chr1	108793581	108807549	+	2	0	0	0	0		5	0	7	5
chr1	108882475	108929975	+	1	0	2	0	2		4	0	4	2
chr1	108882579	108885578	+	4	1	4	0	1		9	2	16	4
chr1	108882579	108929975	+	1	0	3	0	0		5	0	20	6
chr1	108885274	108885578	+	6	7	7	7	6		26	34	44	31
chr1	108885506	108929975	+	4	2	3	0	1		13	3	13	9
chr1	108896863	108904254	+	1	2	2	2	2		4	7	10	6
chr1	108901789	108918789	+	1	2	2	2	2		3	7	7	5
chr1	108918612	108929975	+	1	1	0	0	0		5	5	5	3
chr1	108930070	108932501	-	1	1	0	0	0		3	3	3	3
chr1	108943474	108950448	-	1	2	4	3	1		7	13	13	11
chr1	109228351	109231786	+	2	0	0	0	0		4	0	5	1
chr1	109340723	109345878	-	3	5	6	6	3		13	19	22	17
chr1	109340723	109345881	-	4	2	5	4	3		15	26	31	22
chr1	109345750	109355469	-	1	0	0	0	0		6	0	6	1
chr1	109350928	109355469	-	1	0	0	1	1		2	0	0	2
chr1	109573736	109579361	+	2	0	0	0	0		7	0	7	3
chr1	109573736	109586882	+	1	0	0	0	0		6	0	6	2
chr1	109579203	109582565	+	4	3	0	3	0		11	23	0	3
chr1	109579203	109586882	+	9	13	14	14	7		17	39	38	31
chr1	109582436	109586882	+	5	11	11	7	5		11	16	18	12
chr1	109669470	109713565	+	1	0	0	0	0		6	0	0	0
chr11	100913451	100921604	+	3	0	3	4	1		13	0	16	1
chr11	100913451	100936332	+	1	0	0	0	1		6	0	6	4
chr11	100941783	100948535	+	1	0	0	0	1		5	0	3	3
chr11	100941783	100949956	+	15	0	10	0	12		76	0	37	48
chr11	100941783	100965776	+	1	0	0	0	1		15	0	15	7
chr11	100959882	100962467	+	10	0	5	0	1		62	0	10	18
chr11	100959882	100965776	+	7	1	11	10	4		15	3	18	8
chr11	101508558	101577490	-	1	1	0	0	1		5	5	5	5
chr11	101510684	101577490	-	1	0	0	0	0		3	0	4	2
chr11	101545770	101562178	-	1	0	0	0	0		4	0	6	3
chr11	101575769	101577490	-	2	2	2	0	0		12	12	12	10
chr1	11016843	11018873	+	13	13	23	20	9		37	35	57	21
chr11	102349877	102378042	+	8	0	14	0	7		25	0	0	17
chr11	102350345	102378042	+	29	3	32	0	19		86	11	89	53
chr11	102350345	102378046	+	1	0	0	0	0		3	0	5	2
chr11	102350345	102379913	+	1	0	0	0	0		3	0	0	0
chr11	102350350	102378042	+	1	0	2	0	1		8	0	8	7
chr11	102350843	102378042	+	13	1	14	0	8		53	3	55	25
chr11	102362895	102368548	+	38	34	75	70	29		168	143	340	121
chr11	102363667	102378042	+	1	0	0	0	1		10	0	9	3
chr11	102377495	102384172	+	1	1	0	0	0		4	3	3	0
chr1	110345538	110372346	+	1	2	5	0	2		5	1	10	2
chr11	107390073	107392895	-	9	11	12	14	1		23	36	42	6
chr11	107390073	107418284	-	4	0	4	0	1		9	0	10	6
chr11	107390073	107418287	-	32	40	57	49	39		133	135	265	192
chr1	11073933	11074326	-	4	5	9	8	4		17	5	25	6
chr11	107442938	107455776	-	1	1	0	1	1		2	1	2	2
chr1	11077364	11081238	-	2	0	0	0	2		6	0	6	3
chr11	10800730	10802209	-	1	1	3	3	0		19	22	32	20
chr11	10801660	10802209	-	1	1	0	1	1		2	5	3	3
chr11	10803029	10805015	-	5	8	11	11	10		13	11	27	16
chr11	10803029	10806047	-	5	11	9	10	8		34	53	61	53
chr11	108033801	108054955	+	2	0	2	0	2		14	0	13	8
chr11	108046269	108054955	+	21	26	50	47	36		112	79	234	182
chr11	108046269	108055441	+	1	0	7	0	4		4	0	8	4
chr11	108049889	108054955	+	5	1	3	0	0		16	5	16	3
chr11	108094390	108095691	+	12	17	0	19	17		37	60	0	55
chr11	108094390	108098529	+	1	1	0	1	1		3	4	9	1
chr11	108097635	108098529	+	1	1	0	1	0		3	6	6	1
chr11	108131906	108134316	+	3	0	2	0	1		7	0	6	0
chr11	108135141	108148858	+	5	4	5	0	5		21	14	26	20
chr11	108138897	108144047	+	1	1	0	0	0		8	4	5	4
chr11	108138897	108148858	+	1	1	0	0	1		3	3	2	1
chr11	108158919	108162180	-	10	0	10	0	7		24	0	25	16
chr11	108158919	108177090	-	1	1	0	0	1		2	1	0	0
chr11	108160879	108162180	-	1	0	0	1	0		12	0	0	0
chr11	108172198	108173851	-	4	8	11	9	6		16	22	28	20
chr11	108172198	108177090	-	8	13	20	15	15		24	35	46	43
chr11	108176245	108177090	-	98	141	111	120	19		481	749	568	123
chr11	108176245	108185494	-	2	3	8	8	8		13	17	36	26
chr11	108176245	108186569	-	4	4	8	6	7		17	16	35	32
chr11	108176245	108189201	-	1	1	0	0	1		2	2	3	3
chr11	108185231	108186569	-	2	1	0	1	0		14	9	22	16
chr11	108185231	108190500	-	70	0	67	0	14		231	0	250	53
chr11	108185231	108194017	-	1	0	0	0	1		5	0	5	2
chr11	108185231	108197420	-	5	4	8	6	5		25	25	57	40
chr11	108186481	108189330	-	2	2	0	1	0		12	9	19	16
chr11	108186481	108190500	-	32	0	34	0	10		78	0	88	41
chr11	108186481	108192190	-	1	0	3	2	2		13	0	26	14
chr11	108186481	108197420	-	3	2	7	7	2		15	14	36	14
chr11	108188097	108194017	-	1	0	0	0	0		7	0	7	3
chr11	108192117	108197420	-	1	1	0	0	0		22	6	22	15
chr11	108227594	108229323	+	37	46	67	65	56		167	191	333	255
chr11	108227594	108232500	+	1	0	2	0	2		8	0	8	4
chr11	108227594	108235834	+	31	41	73	74	51		162	190	367	263
chr11	108227594	108236168	+	1	1	0	0	1		11	5	11	7
chr11	108235669	108245026	+	6	9	9	10	5		44	46	57	30
chr11	108235669	108247127	+	1	1	0	0	1		13	11	13	12
chr11	108235669	108249102	+	4	5	10	9	6		13	22	0	21
chr11	108258985	108267342	+	1	0	0	0	0		8	0	8	4
chr11	108267170	108267342	+	8	12	8	10	0		34	48	44	0
chr11	108267170	108268609	+	3	5	7	6	6		6	9	13	7
chr11	108299713	108310315	+	1	1	0	0	0		5	5	5	4
chr11	108301647	108304852	+	24	40	39	40	34		71	134	150	121
chr11	108315822	108335961	+	1	0	0	0	0		6	0	6	4
chr11	108327644	108332037	+	3	6	12	11	4		21	22	46	20
chr11	108329020	108332037	+	1	2	3	3	1		12	27	34	18
chr11	108330213	108335961	+	3	3	5	5	3		9	12	17	12
chr11	108405428	108431838	-	4	4	5	4	3		19	21	29	23
chr11	108767372	108768001	+	20	8	20	0	17		85	28	82	51
chr11	108767936	108852209	+	9	0	15	0	9		35	0	79	33
chr1	110877076	110890844	-	1	1	0	0	1		7	3	8	4
chr11	108838445	108852209	+	4	1	10	8	2		12	2	22	10
chr1	110891391	110892533	+	1	4	5	5	4		7	9	27	14
chr1	11090553	11091597	-	8	6	12	11	10		28	41	63	52
chr11	110136662	110137414	+	11	26	28	29	18		56	97	119	78
chr11	110136662	110165583	+	1	1	0	0	1		3	3	3	3
chr11	110247702	110254109	-	50	21	74	71	37		128	86	274	132
chr11	110247702	110257913	-	2	1	3	0	0		6	3	6	4
chr11	110255288	110258189	-	3	0	0	4	0		7	0	6	10
chr11	110263959	110264874	-	3	0	7	4	5		11	0	24	23
chr1	11109289	11109729	-	1	0	2	0	0		14	0	6	0
chr1	111147641	111148053	+	16	24	0	28	21		71	129	0	134
chr1	111147641	111153371	+	3	1	5	0	3		20	1	28	21
chr1	111147641	111159527	+	2	3	4	3	2		12	20	20	19
chr1	111147641	111161296	+	43	66	72	65	50		135	214	278	207
chr1	111147641	111174963	+	15	18	36	32	18		53	62	123	102
chr1	111147641	111184280	+	5	2	6	0	4		18	7	21	15
chr11	111606694	111620402	+	3	0	7	0	2		10	0	13	3
chr11	111616242	111620402	+	3	0	2	0	1		9	0	8	0
chr1	11117003	11133197	-	2	0	0	0	2		8	0	9	5
chr11	111743375	111759951	-	1	1	0	0	0		8	3	6	1
chr11	111752158	111753577	-	4	9	9	10	7		19	25	28	22
chr11	111754498	111755450	-	1	6	11	11	6		26	26	48	35
chr11	111785788	111786520	-	5	4	4	0	1		13	9	15	10
chr11	111809642	111857737	-	1	1	0	1	1		4	6	6	6
chr11	111836164	111838378	-	1	1	0	1	1		3	3	7	3
chr11	111836164	111853736	-	1	0	0	0	1		8	0	10	6
chr11	111836164	111857737	-	1	2	2	2	2		3	6	7	7
chr11	111844600	111865251	-	2	0	2	0	1		8	0	8	7
chr11	112033403	112051349	+	1	1	0	1	1		3	4	4	4
chr11	112037272	112039397	+	2	0	0	0	0		5	0	5	3
chr11	112043465	112051349	+	1	0	0	0	1		10	0	10	6
chr11	112078214	112080558	+	3	7	6	6	4		19	23	24	8
chr11	112193473	112202190	+	1	1	0	1	1		2	4	4	2
chr1	11124497	11133197	-	4	9	11	11	10		12	25	27	22
chr11	113741693	113744040	-	3	0	4	0	2		26	0	23	16
chr11	113757661	113760918	-	1	2	5	4	3		6	7	12	9
chr11	114431528	114433610	+	2	1	0	0	0		8	5	5	2
chr11	114443855	114450166	+	12	8	15	0	9		42	24	45	38
chr11	114445978	114450166	+	1	1	0	0	1		16	12	17	15
chr11	114447825	114450166	+	5	4	5	0	5		16	4	16	7
chr11	114517555	114540760	+	5	4	5	0	5		21	23	26	21
chr11	114526622	114540760	+	3	3	14	0	10		29	25	54	29
chr11	114540637	114582628	+	9	0	0	0	0		42	0	0	0
chr1	111456085	111459636	+	2	0	7	6	3		11	0	24	10
chr11	116757145	116758407	-	1	2	2	2	0		17	25	36	31
chr11	116759073	116765446	-	2	3	3	3	3		4	2	7	3
chr11	116760734	116765446	-	1	1	0	0	1		4	3	4	3
chr11	116762552	116765446	-	1	1	2	2	2		8	7	16	7
chr11	116863667	116873636	-	10	16	20	18	13		28	54	65	36
chr1	111691333	111697497	+	1	0	0	0	1		13	0	10	2
chr1	111691333	111704486	+	5	7	10	10	8		11	12	26	18
chr1	111691333	111709264	+	3	2	6	5	5		17	11	21	15
chr11	116927218	116957064	-	3	4	5	5	4		22	29	34	9
chr11	116950132	116957064	-	2	0	0	0	0		12	0	12	11
chr11	117152440	117163892	+	37	26	63	67	44		153	136	276	206
chr11	117159933	117161261	+	1	2	0	3	1		4	1	3	1
chr11	117159933	117163892	+	6	4	12	13	8		42	33	68	47
chr11	117238600	117246948	+	2	6	8	8	7		10	20	27	17
chr11	117244444	117246948	+	17	27	33	31	23		52	70	71	45
chr11	117279907	117280259	+	8	6	0	12	3		72	28	77	14
chr11	118468774	118484314	+	1	1	0	0	0		3	3	0	3
chr11	118476804	118482495	+	1	2	3	3	3		6	4	14	5
chr11	118480173	118482495	+	4	0	4	0	3		11	0	14	6
chr11	118481714	118482495	+	26	22	57	50	28		143	133	332	154
chr11	118494287	118499420	+	3	8	10	8	9		21	25	38	29
chr11	118494287	118501857	+	2	3	5	5	4		12	14	19	10
chr11	118497935	118499420	+	2	2	2	2	2		7	10	11	9
chr11	118507528	118512025	+	1	0	0	0	1		7	0	7	5
chr11	118551785	118552335	-	2	0	0	0	0		4	0	4	0
chr11	118551785	118559864	-	18	0	17	0	7		59	0	61	33
chr11	118581245	118584644	+	21	32	39	37	24		57	110	128	100
chr11	118581245	118593698	+	1	1	0	1	1		2	4	4	4
chr11	118583178	118584644	+	17	25	30	30	20		77	127	159	110
chr11	118583808	118584644	+	22	25	33	25	13		61	90	117	48
chr11	118756259	118758902	-	1	0	2	2	2		5	0	8	6
chr11	118756259	118763306	-	2	0	0	0	2		5	0	2	1
chr11	118758773	118763306	-	1	1	2	2	1		7	5	16	6
chr11	118768222	118786518	-	1	0	0	1	1		8	0	14	9
chr11	118779631	118781184	-	3	0	0	0	0		13	0	7	6
chr11	118779631	118786518	-	16	18	0	30	21		56	60	132	89
chr11	118786051	118786518	-	27	53	68	53	50		165	219	337	233
chr11	11897596	11903342	+	1	0	0	0	1		3	0	3	1
chr11	11902714	11922891	+	1	2	2	2	2		2	3	4	3
chr11	119070233	119073951	+	1	2	0	1	0		3	5	4	2
chr11	119076896	119077647	+	1	2	3	3	2		16	28	33	23
chr11	119131534	119133219	+	2	2	3	3	2		9	13	23	14
chr11	11920155	11929565	+	1	0	0	0	0		9	0	9	5
chr11	11920341	11933935	+	2	3	4	4	0		5	10	14	6
chr11	119284968	119285566	+	10	23	23	22	15		64	123	147	100
chr11	120353092	120353753	+	1	1	0	0	1		10	8	10	8
chr11	120357375	120357538	+	2	2	0	0	0		5	3	3	0
chr11	120406117	120407823	+	1060	0	822	0	0		8630	0	6241	4
chr11	120406117	120409450	+	202	0	123	0	5		1592	0	871	29
chr11	120406117	120421852	+	12	0	12	0	3		30	0	31	10
chr11	120406117	120424415	+	10	0	11	0	5		36	0	35	8
chr11	120406117	120429517	+	1	0	0	0	0		3	0	7	0
chr11	120406117	120429831	+	1	0	0	0	0		8	0	9	5
chr11	120406117	120431911	+	11	2	28	28	14		68	5	159	44
chr11	120406117	120437382	+	8	0	10	0	2		66	0	72	16
chr11	120406117	120440221	+	3	0	5	0	2		9	0	16	1
chr11	120406117	120451724	+	1	0	2	0	0		3	0	3	0
chr11	120406117	120460757	+	3	0	3	0	1		7	0	6	2
chr11	120420752	120474613	+	1	0	0	0	1		5	0	7	4
chr11	120437307	120445464	+	9	0	9	0	5		24	0	26	13
chr11	120437307	120446508	+	1	0	0	0	0		4	0	3	1
chr11	120437307	120447085	+	4	4	7	5	6		14	5	22	12
chr11	120437307	120449214	+	1	0	0	0	0		7	0	7	4
chr11	120440128	120445464	+	57	0	55	0	34		206	0	206	117
chr11	120440128	120446508	+	3	1	6	4	5		11	5	23	16
chr11	120440128	120447085	+	16	25	30	31	26		67	88	147	119
chr11	120440128	120448348	+	1	0	0	0	1		5	0	5	5
chr11	120440128	120449214	+	7	5	11	11	7		27	19	57	41
chr11	120442103	120446508	+	1	1	2	1	0		2	4	3	0
chr11	120445421	120447085	+	2	0	0	0	0		4	0	4	3
chr11	120446402	120465362	+	1	2	3	3	3		3	7	13	9
chr11	120446402	120467308	+	2	0	0	0	0		11	0	15	8
chr11	120446402	120473127	+	4	2	6	6	5		9	4	13	12
chr11	120447873	120459320	+	14	1	14	0	6		54	6	54	32
chr11	120447873	120465362	+	15	0	16	0	7		39	0	39	12
chr11	120447873	120467308	+	14	0	10	0	2		49	0	52	33
chr11	120447873	120473127	+	22	0	18	0	3		68	0	71	39
chr11	120451511	120457250	+	2	4	4	4	2		6	9	16	11
chr11	120457117	120459320	+	1	1	0	0	1		24	20	28	19
chr11	120457117	120465362	+	1	1	0	1	0		3	4	4	0
chr11	120457720	120459320	+	3	2	5	7	1		8	2	19	4
chr11	120457720	120465362	+	1	0	0	0	0		7	0	7	1
chr11	120457720	120467308	+	4	0	6	0	1		16	0	18	10
chr11	120457720	120473127	+	13	0	15	0	1		72	0	74	23
chr11	120465236	120467308	+	6	11	15	19	5		23	22	81	12
chr11	120465236	120473127	+	6	3	12	12	9		26	18	59	28
chr11	120467193	120477526	+	1	0	3	2	3		3	0	12	10
chr11	120469287	120477526	+	6	0	16	12	7		51	0	110	61
chr11	120473049	120477526	+	142	20	285	262	129		628	62	1286	519
chr11	120474559	120477526	+	98	7	204	190	133		473	19	937	665
chr11	120475339	120477526	+	52	52	92	88	62		220	204	476	351
chr11	120476660	120477526	+	11	0	7	0	2		77	0	60	38
chr11	120481259	120481576	+	1	0	0	0	0		13	0	10	6
chr11	120653684	120660400	+	1	2	0	1	0		2	1	2	0
chr11	121035732	121036612	+	1	1	0	0	1		3	3	3	3
chr11	121035732	121047667	+	3	3	4	0	3		9	7	8	6
chr11	121035732	121060085	+	3	3	6	0	3		18	10	21	10
chr11	121036504	121047667	+	1	0	0	0	0		10	0	9	6
chr11	121036504	121060085	+	30	14	32	0	15		121	60	115	70
chr11	121045673	121047667	+	1	1	3	3	2		6	8	0	6
chr11	121045673	121053732	+	13	19	24	23	15		46	67	97	67
chr11	121045673	121060085	+	100	122	221	215	99		456	537	1045	441
chr11	121045673	121073040	+	1	0	3	0	1		7	0	12	8
chr11	121053629	121060085	+	1	0	3	0	1		30	0	33	22
chr11	121057507	121060085	+	1	0	0	0	0		5	0	5	3
chr11	121058344	121060085	+	1	1	0	1	0		5	7	0	0
chr11	121165272	121168925	+	2	0	0	0	2		11	0	10	7
chr11	121168053	121168925	+	2	2	3	2	1		6	8	9	7
chr11	12138389	12162419	+	7	9	15	15	13		25	18	69	30
chr11	121513002	121532552	+	1	0	0	0	1		4	0	3	2
chr11	12204249	12216319	+	8	10	20	18	14		36	54	85	61
chr11	12213254	12224820	+	1	0	0	0	0		3	0	3	2
chr11	12220200	12259897	+	1	3	0	3	2		2	3	0	3
chr11	12226170	12239585	+	1	2	0	2	2		4	5	4	3
chr11	12227115	12259897	+	1	0	0	0	0		3	0	4	0
chr11	12236176	12239585	+	1	0	0	0	0		10	0	0	4
chr11	12239435	12259897	+	2	0	2	0	2		11	0	11	9
chr11	12249183	12258556	+	1	0	0	0	1		3	0	3	2
chr11	12249183	12259897	+	3	0	5	0	2		16	0	22	17
chr11	12256784	12259897	+	1	1	0	1	1		14	19	0	17
chr11	122776218	122777210	+	2	1	4	3	1		9	6	18	4
chr11	122794701	122799034	+	1	1	0	0	1		5	1	5	5
chr11	124647364	124648175	-	9	10	9	10	5		35	52	53	22
chr11	124986741	125005212	+	8	17	25	25	15		48	37	101	52
chr11	124991460	124993243	+	1	1	2	2	1		7	4	10	3
chr11	125003866	125005212	+	1	1	0	2	0		8	7	18	6
chr11	125003866	125039069	+	4	6	6	5	4		10	14	25	18
chr11	125038430	125039069	+	1	0	0	0	0		14	0	11	8
chr1	112555867	112616895	-	3	5	8	7	7		10	14	29	20
chr11	125597058	125608289	+	1	1	3	2	1		5	2	9	3
chr11	125602302	125604247	+	9	6	11	9	7		27	27	70	49
chr11	125605628	125608289	+	1	0	2	0	0		8	0	8	4
chr11	125643791	125644643	+	3	3	4	4	4		6	13	19	13
chr1	112576985	112591603	-	1	2	2	2	1		6	3	13	7
chr1	112576985	112611003	-	1	1	2	2	0		4	2	5	2
chr1	112576985	112616895	-	2	3	8	10	3		7	5	15	13
chr1	112581991	112584126	-	2	8	7	7	6		16	24	28	25
chr1	112581991	112598086	-	6	8	11	10	5		21	27	47	32
chr1	112581991	112616895	-	8	6	15	15	13		28	22	51	37
chr1	112582374	112600848	-	2	0	2	0	1		5	0	5	2
chr1	112591524	112600848	-	1	0	0	0	1		16	0	11	4
chr1	112591524	112616844	-	3	0	4	0	2		8	0	8	2
chr1	112591524	112616895	-	14	4	39	34	30		66	34	139	102
chr1	112597970	112616895	-	14	16	34	33	30		61	71	139	78
chr1	112600793	112611003	-	2	1	0	0	0		8	4	5	1
chr1	112600793	112616895	-	3	0	2	0	1		20	0	15	5
chr1	112610840	112616895	-	5	3	5	5	1		28	27	42	15
chr1	112647209	112659779	+	6	0	6	0	4		13	0	11	4
chr1	112653597	112654671	+	5	0	0	8	2		12	0	7	4
chr1	112653597	112659779	+	214	0	95	0	83		1010	0	428	443
chr1	112653597	112667145	+	22	0	0	0	12		154	0	88	60
chr11	128484822	128490576	-	3	3	3	3	3		12	22	32	24
chr11	1286001	1295794	-	2	5	6	6	3		13	20	35	14
chr11	128758114	128768272	+	6	5	10	8	6		16	32	38	22
chr11	128758114	128772985	+	4	8	7	7	5		33	50	62	46
chr11	128758114	128782023	+	6	4	6	7	4		41	24	82	38
chr11	128768117	128772985	+	14	23	24	23	18		42	77	80	52
chr11	128768117	128782023	+	47	53	93	85	36		239	206	445	170
chr11	129062279	129066868	-	1	0	4	4	2		20	0	38	16
chr11	129093620	129164427	-	4	2	5	5	3		13	16	24	18
chr11	129123445	129164427	-	2	5	9	9	4		10	14	37	23
chr1	112917177	112929352	-	1	2	2	2	2		2	2	3	1
chr11	130109428	130110661	+	11	10	11	11	3		35	47	48	11
chr11	130109428	130122513	+	17	24	20	20	14		49	89	91	61
chr11	130126699	130135715	+	12	19	21	21	9		29	43	59	22
chr11	130229828	130239896	-	1	0	0	0	0		13	0	12	10
chr11	130233307	130239896	-	8	0	5	0	1		25	0	19	17
chr11	130260855	130261929	-	93	164	171	151	116		284	447	540	394
chr11	130260855	130288893	-	1	0	0	0	0		6	0	6	2
chr1	113091317	113094755	+	1	1	4	2	3		8	8	10	5
chr1	113091317	113096365	+	1	1	5	5	2		13	10	21	10
chr1	113091317	113098785	+	2	0	0	0	2		4	0	5	4
chr1	113091317	113100488	+	6	0	6	0	1		22	0	22	14
chr1	113091317	113107757	+	1	0	3	3	3		3	0	10	10
chr1	113093205	113094755	+	6	2	7	6	2		11	7	23	8
chr1	113093205	113098785	+	1	0	0	0	1		14	0	15	4
chr11	13403167	13417260	-	2	0	3	1	0		5	0	7	7
chr11	13403167	13421838	-	1	0	0	0	0		7	0	6	5
chr11	13413529	13421815	-	1	1	0	0	1		3	2	3	3
chr11	13413529	13421838	-	11	13	17	17	14		43	51	86	68
chr11	13413529	13445181	-	2	2	5	5	4		16	35	45	37
chr11	134184636	134185526	-	5	10	11	11	8		20	29	39	30
chr11	134206598	134210454	-	8	7	10	9	4		25	47	53	30
chr1	113704080	113706722	-	2	2	4	3	3		6	9	7	4
chr1	113724758	113738799	-	1	1	2	2	1		5	9	9	8
chr1	113726417	113738799	-	1	0	0	0	0		13	0	11	5
chr1	113738109	113747014	-	2	2	2	0	2		7	4	7	6
chr1	113796185	113798036	-	2	1	2	0	1		7	6	7	5
chr1	113797362	113798036	-	2	3	4	4	3		6	9	10	8
chr1	113819576	113834439	-	1	2	3	3	1		15	13	28	22
chr1	113825141	113834439	-	4	1	10	11	4		35	6	72	19
chr1	113825141	113855049	-	1	0	0	2	2		3	0	4	4
chr1	113829591	113834439	-	43	60	85	80	56		164	239	315	236
chr1	113833110	113855049	-	2	1	4	4	0		11	1	22	8
chr1	113834308	113838620	-	2	1	0	1	0		5	5	9	4
chr1	113834909	113838620	-	1	0	0	0	0		5	0	5	4
chr1	113834909	113855049	-	16	17	34	29	29		37	43	86	69
chr1	113837589	113838620	-	1	3	4	4	4		8	2	12	8
chr1	113837589	113852104	-	1	0	0	0	1		9	0	9	5
chr1	113848539	113855049	-	13	21	25	23	19		47	48	92	77
chr1	113854470	113855049	-	1	1	0	1	0		8	6	8	3
chr1	113906995	113908191	+	4	14	15	14	8		24	35	48	31
chr1	113908008	113908191	+	11	15	11	12	2		76	105	74	0
chr1	113940381	113941459	+	16	0	0	15	0		68	0	0	0
chr1	113952765	113962438	+	1	1	0	1	0		3	1	3	1
chr11	14294470	14295855	-	7	0	0	2	1		17	0	0	4
chr1	114421435	114433733	-	2	5	6	5	4		8	12	17	9
chr1	114421435	114464388	-	1	1	0	1	0		2	2	0	0
chr1	114427176	114430912	-	1	0	0	0	0		6	0	5	5
chr1	114427747	114433733	-	1	2	2	2	2		3	3	4	3
chr11	14457783	14458687	-	1	0	0	0	0		13	0	13	6
chr1	114463103	114463556	-	16	25	20	20	8		35	61	60	35
chr1	114463103	114464388	-	66	110	161	149	89		340	529	709	442
chr1	114463103	114477087	-	3	1	3	0	3		18	15	27	17
chr1	114587386	114595873	-	1	0	0	0	1		4	0	5	1
chr1	114709568	114713978	-	1	3	3	3	3		5	6	6	6
chr1	114719578	114720717	-	4	6	9	7	6		13	24	32	25
chr1	114725220	114738072	-	4	5	12	11	7		21	19	34	26
chr1	114726982	114738072	-	1	0	0	1	0		2	0	0	0
chr1	114730257	114732816	-	1	2	4	3	1		3	1	3	0
chr1	114733731	114738072	-	9	17	21	20	18		40	82	96	84
chr1	114739691	114741673	-	2	3	3	3	2		7	10	7	2
chr1	114749820	114750207	-	1	1	0	1	1		2	3	4	0
chr11	14771936	14789242	+	20	12	49	44	16		108	59	210	71
chr11	14771936	14819209	+	7	0	6	0	1		22	0	26	9
chr11	14786436	14819209	+	1	0	0	0	1		2	0	2	1
chr11	14803943	14835095	+	3	0	2	0	1		6	0	6	6
chr11	14859042	14861366	+	1	2	2	2	1		6	15	14	10
chr11	14867505	14869630	+	4	2	4	0	2		16	16	16	9
chr1	115050355	115060538	-	2	0	0	0	0		22	0	23	10
chr11	15986203	16111923	-	1	1	0	1	0		2	1	3	0
chr11	15986203	16186955	-	1	0	0	0	0		5	0	0	0
chr11	16014941	16049938	-	1	3	3	3	3		5	5	14	4
chr11	16014941	16055901	-	1	2	2	1	2		11	19	18	17
chr11	16014941	16097688	-	34	32	98	83	43		230	149	545	221
chr11	16014941	16101330	-	6	5	7	0	6		46	36	58	41
chr11	16014941	16111923	-	1	3	3	3	2		10	11	23	11
chr11	16014941	16111926	-	1	0	2	0	2		4	0	0	0
chr11	16014941	16234671	-	1	1	0	1	0		5	6	0	0
chr11	16046513	16055898	-	6	7	8	0	7		19	16	20	13
chr11	16046513	16055901	-	30	45	52	54	20		102	200	223	111
chr11	16046513	16097688	-	43	42	108	92	45		186	151	468	167
chr11	16046513	16111926	-	7	6	9	0	6		22	18	22	15
chr11	16046513	16186955	-	11	14	19	14	0		24	41	53	0
chr11	16046513	16264846	-	1	0	0	0	0		6	0	0	0
chr11	16046513	16270068	-	1	1	0	0	0		2	2	0	0
chr11	16095995	16097688	-	47	30	56	65	9		207	139	259	21
chr11	16095995	16098537	-	1	1	3	0	1		11	9	8	4
chr11	16095995	16101330	-	15	11	17	0	13		63	44	63	42
chr11	16095995	16111923	-	18	37	47	43	28		125	193	234	120
chr11	16095995	16111926	-	65	48	64	0	27		289	248	272	114
chr11	16095995	16186955	-	100	153	178	160	130		414	661	854	605
chr11	16095995	16234671	-	1	2	5	4	0		23	26	51	0
chr11	16097608	16186955	-	18	13	47	19	11		105	110	256	132
chr11	16097608	16234671	-	1	0	13	0	0		5	0	63	0
chr11	16097608	16341252	-	1	1	0	1	0		6	2	0	0
chr11	16111802	16186955	-	129	186	203	203	101		544	844	937	531
chr11	16111802	16234671	-	5	9	15	14	0		63	67	113	0
chr11	16111802	16264846	-	1	1	2	0	0		7	5	7	0
chr11	16158268	16186955	-	1	1	0	0	0		4	3	0	3
chr11	16177808	16186955	-	3	3	3	0	1		11	9	10	6
chr11	16178045	16186955	-	20	22	23	0	9		68	57	65	21
chr11	16182156	16186955	-	18	9	23	0	8		63	41	80	32
chr11	16182156	16234671	-	2	0	0	0	0		17	0	30	14
chr11	16183885	16186955	-	165	135	194	197	13		545	424	621	79
chr11	16183885	16217474	-	1	0	6	0	4		7	0	15	4
chr11	16183885	16234671	-	42	27	66	67	46		148	84	280	150
chr11	16183885	16247560	-	1	0	2	0	2		3	0	10	3
chr11	16183885	16264846	-	21	6	24	0	15		106	42	108	90
chr11	16183885	16270068	-	4	2	4	0	4		25	6	29	10
chr11	16183885	16283918	-	4	2	4	0	0		27	20	27	0
chr11	16183885	16286210	-	3	2	2	0	0		22	2	23	0
chr11	16183885	16318529	-	2	0	0	0	0		26	0	25	0
chr11	16183885	16318653	-	2	0	0	0	0		36	0	33	0
chr11	16183885	16341252	-	12	11	21	21	0		39	34	73	0
chr11	16234581	16270068	-	5	4	6	0	3		19	10	31	23
chr11	16234581	16283918	-	3	4	5	0	3		32	27	38	14
chr11	16234581	16286210	-	4	3	7	0	4		20	12	42	20
chr11	16234581	16286213	-	4	3	8	0	0		17	17	27	23
chr11	16234581	16318653	-	1	1	0	1	0		3	4	5	0
chr11	16234581	16341252	-	5	4	8	8	0		30	32	61	0
chr11	16234581	16589400	-	1	1	0	0	0		6	3	0	0
chr11	16247491	16286210	-	1	0	3	0	1		9	0	15	4
chr11	16263538	16283918	-	1	1	0	0	1		7	6	7	5
chr11	16264697	16270068	-	16	13	13	0	7		55	38	44	17
chr11	16264697	16283918	-	23	20	20	0	16		68	63	72	43
chr11	16264697	16286210	-	21	12	19	0	11		68	51	69	42
chr11	16264697	16286213	-	17	14	18	0	14		79	64	84	61
chr11	16264697	16288096	-	9	9	10	0	7		29	24	35	7
chr11	16264697	16341252	-	5	5	5	0	4		17	13	13	9
chr11	16264697	16476388	-	2	0	0	0	0		21	0	0	0
chr11	16269943	16286210	-	3	2	6	0	2		12	6	15	6
chr11	16269943	16286213	-	2	2	2	0	2		5	2	5	3
chr11	16283755	16286210	-	6	5	0	0	3		15	10	14	7
chr11	16283755	16286213	-	4	3	4	0	3		20	20	21	11
chr11	16283755	16288096	-	7	7	9	0	7		19	13	31	16
chr11	16283755	16341252	-	8	7	8	0	2		21	18	22	10
chr11	16283755	16369511	-	1	1	0	0	1		8	9	13	13
chr11	16283755	16476388	-	4	3	5	0	0		12	10	14	0
chr11	16318445	16341252	-	7	5	11	7	2		32	50	56	38
chr11	16318445	16476388	-	1	4	6	6	0		7	13	22	0
chr11	16318445	16589400	-	2	2	0	0	0		7	7	0	0
chr11	16320942	16336616	-	1	1	0	0	1		3	3	0	0
chr11	16341011	16341252	-	1	3	2	2	1		11	20	16	2
chr11	16341011	16369511	-	1	0	3	0	0		7	0	11	3
chr11	16341011	16465816	-	1	1	0	0	0		3	4	4	0
chr11	16457377	16478327	-	2	2	3	0	3		5	3	20	7
chr11	16465700	16478327	-	3	3	0	0	3		15	15	18	14
chr11	16465700	16589400	-	5	3	8	0	0		24	15	48	0
chr1	116535964	116544604	-	7	13	18	14	15		35	67	80	70
chr11	16748903	16752894	+	3	1	2	0	0		37	28	36	4
chr11	17091333	17094385	-	1	0	0	0	0		8	0	8	5
chr11	17097056	17099969	-	1	2	0	2	0		4	5	5	4
chr11	17099859	17112666	-	2	2	2	2	2		5	5	8	7
chr11	17110431	17114465	-	1	1	0	1	1		3	4	4	4
chr11	17122187	17132038	-	1	1	0	1	1		3	7	11	8
chr11	17131915	17145942	-	13	14	23	20	19		50	62	102	79
chr11	17135000	17145938	-	1	0	0	0	1		5	0	6	2
chr11	17145667	17145942	-	1	0	0	0	0		112	0	62	1
chr11	17145667	17150655	-	3	1	3	0	1		7	2	7	5
chr11	17145667	17155629	-	3	0	2	0	1		17	0	18	7
chr11	17168676	17169806	-	7	7	8	0	7		19	14	20	17
chr11	17295323	17296211	+	2	5	3	3	1		7	13	11	1
chr11	17295323	17301870	+	18	22	33	28	20		69	101	120	68
chr11	17295323	17312120	+	7	13	15	16	7		28	40	55	41
chr11	17295323	17315475	+	4	4	12	11	5		18	21	28	20
chr11	17295323	17330297	+	2	3	3	4	1		7	11	14	8
chr11	17309571	17312120	+	2	1	3	0	2		16	7	17	11
chr11	17309571	17330297	+	2	1	3	4	1		9	9	15	12
chr11	17309639	17311216	+	1	0	0	0	1		10	0	6	0
chr11	17310824	17312120	+	7	11	11	10	6		36	37	67	41
chr11	17334322	17337534	+	2	2	0	0	2		5	4	4	3
chr11	17336959	17337534	+	13	0	15	0	6		69	0	67	40
chr1	117378659	117420649	+	2	1	2	0	2		15	5	17	12
chr1	117396951	117405645	+	1	0	4	0	4		5	0	9	4
chr1	117402185	117405645	+	179	230	358	332	187		715	883	1359	1015
chr1	117402185	117414831	+	418	614	857	828	635		1880	2819	4119	3006
chr1	117402185	117420649	+	809	649	1630	1579	827		3392	2954	7053	3599
chr1	117402185	117442325	+	363	426	719	651	516		1321	1616	2778	1368
chr1	117402185	117442335	+	1	0	0	0	0		14	0	13	9
chr1	117402185	117466427	+	35	39	69	67	54		107	131	242	174
chr1	117442230	117466427	+	2	2	7	7	4		36	23	52	32
chr1	117460488	117502970	+	1	0	0	0	0		14	0	14	7
chr1	117622841	117624099	+	5	2	5	0	2		27	18	29	18
chr11	17878207	18008076	-	2	0	2	0	0		5	0	7	0
chr1	117911993	117918736	-	2	2	4	4	1		8	18	30	23
chr11	17988596	18008076	-	1	1	0	1	1		13	21	19	17
chr11	17988596	18010139	-	1	0	0	0	0		2	0	7	2
chr1	11800211	11801399	-	1	2	3	4	0		7	10	11	3
chr11	18083534	18089510	-	1	7	7	7	5		12	21	23	15
chr11	18283794	18286710	-	2	4	5	4	3		12	13	25	11
chr11	18283794	18288013	-	1	0	0	0	0		6	0	6	5
chr11	18291441	18292019	-	3	2	4	4	2		14	21	28	15
chr11	18291441	18292976	-	8	7	18	22	11		61	69	129	87
chr11	18335753	18341607	+	1	0	0	0	0		7	0	8	6
chr11	18339563	18341607	+	1	0	0	0	0		9	0	7	5
chr11	18341260	18341607	+	1	0	0	0	0		4	0	2	2
chr11	18347587	18352446	+	2	0	2	0	1		19	0	16	7
chr11	18351880	18360707	+	6	1	15	12	10		13	4	32	21
chr11	18502485	18519603	-	6	0	6	0	5		14	0	17	10
chr11	18506856	18516164	-	1	0	0	0	0		3	0	2	0
chr11	18506856	18519603	-	1	0	0	0	1		11	0	11	1
chr11	18512500	18519603	-	3	0	4	0	1		22	0	35	10
chr11	18514677	18519603	-	5	4	4	4	3		21	18	42	27
chr11	18558227	18578808	-	2	1	2	0	1		11	1	11	2
chr11	18564891	18578808	-	2	4	6	6	3		7	6	17	8
chr1	119146952	119150746	+	2	3	4	4	2		9	17	16	7
chr11	19234359	19234521	-	1	1	0	1	0		11	20	11	0
chr1	11981969	11999095	+	2	1	2	2	2		6	2	11	7
chr1	11989164	11992690	+	4	9	11	10	9		10	15	20	12
chr1	11989164	11996318	+	1	3	3	3	3		3	6	10	3
chr1	11989164	11997421	+	1	0	0	0	0		4	0	9	3
chr1	12001400	12002103	+	12	16	22	20	15		37	57	77	49
chr1	12001400	12009726	+	1	2	2	2	2		6	8	0	7
chr1	12003991	12004927	+	1	0	0	0	0		2	0	2	1
chr1	120160383	120163370	-	1	2	0	2	2		7	1	4	2
chr1	120176306	148779001	-	1	3	0	0	0		3	2	0	0
chr11	20395802	20426865	+	2	2	3	3	2		7	7	13	12
chr11	20397576	20402984	+	1	0	2	0	0		4	0	4	1
chr11	20402918	20426865	+	1	0	3	0	1		4	0	10	5
chr11	20407910	20426865	+	6	4	5	6	0		22	22	30	5
chr1	120461253	149553882	+	1	0	0	0	0		2	0	0	0
chr1	121186904	121324640	+	4	0	0	1	0		21	0	0	0
chr1	121373970	121374954	+	4	0	0	3	0		24	0	0	6
chr1	12188795	12194618	+	1	0	0	0	0		3	0	2	1
chr11	22203803	22227586	+	1	1	0	0	1		4	4	4	4
chr1	12275824	12278038	+	3	5	9	8	3		9	17	20	3
chr1	12322683	12323780	+	1	0	0	0	0		3	0	2	0
chr1	12455997	12460396	+	1	3	4	3	1		5	8	9	7
chr1	1256044	1267992	-	14	6	24	26	10		60	37	140	72
chr1	1263345	1267992	-	1	0	2	2	0		5	0	4	3
chr11	27338097	27341550	-	5	0	5	0	5		24	0	23	17
chr11	27371614	27392518	-	3	0	0	0	0		7	0	9	3
chr11	27391093	27412860	-	4	0	2	0	0		21	0	11	1
chr11	28035386	28036664	-	27	24	41	40	20		133	175	262	178
chr11	28058925	28059161	-	2	5	0	3	0		6	13	11	6
chr11	28058925	28069423	-	1	1	0	1	1		9	15	15	9
chr11	28058925	28091513	-	5	4	6	6	5		12	16	23	21
chr11	28077006	28091513	-	8	14	18	18	13		41	64	89	77
chr11	28211061	28212331	+	8	0	10	0	2		31	0	32	9
chr11	28211061	28296931	+	4	0	0	2	0		19	0	0	4
chr11	28290205	28296931	+	1	0	0	1	1		3	0	0	1
chr11	28398787	28399195	+	1	0	0	0	0		3	0	5	0
chr11	28398787	28424364	+	5	1	26	0	7		36	10	105	37
chr1	129054	223950199	-	3	0	0	0	0		37	0	0	0
chr11	2959769	2979237	-	2	0	0	0	1		9	0	0	1
chr11	2964679	2972243	-	5	3	0	7	2		26	13	0	27
chr11	2964679	2976123	-	6	3	0	17	11		15	9	0	27
chr11	2969802	2972243	-	83	112	0	156	104		310	393	0	311
chr11	2969802	2972279	-	16	8	0	0	6		73	40	0	58
chr11	2969802	2976123	-	3	1	0	7	3		15	21	0	16
chr11	2969802	2979237	-	29	6	0	57	12		160	17	0	54
chr11	2969802	2989197	-	1	1	2	0	0		7	5	4	3
chr11	30330885	30332993	+	1	0	2	1	1		2	0	9	8
chr11	31448943	31473786	-	1	2	3	0	2		3	3	4	3
chr11	31452717	31463305	-	9	1	10	0	9		33	1	39	30
chr11	31454701	31456386	-	2	1	0	0	0		9	6	7	4
chr11	31456259	31463305	-	1	0	0	0	0		11	0	8	5
chr11	31456259	31488241	-	9	0	8	0	6		24	0	33	18
chr11	32953856	32958086	+	2	2	2	2	2		6	14	14	12
chr11	32953856	32966437	+	1	1	0	1	0		2	2	2	1
chr11	33043749	33054725	+	6	5	5	5	4		12	21	18	9
chr11	33105566	33106064	-	3	2	6	6	3		49	42	66	25
chr11	33105566	33108418	-	2	0	0	0	2		11	0	9	3
chr11	33141666	33161369	-	14	2	11	0	2		64	16	48	27
chr11	33286412	33287511	+	160	302	327	295	250		563	991	1125	402
chr11	33286412	33306009	+	3	0	2	0	0		11	0	11	4
chr11	33328509	33341686	+	1	1	0	1	0		4	7	13	8
chr11	33337074	33341686	+	1	3	4	4	4		10	14	28	15
chr11	33338756	33341686	+	16	9	19	19	7		42	51	73	47
chr11	33747129	33754500	-	1	0	0	0	1		3	0	3	3
chr11	34063051	34063363	+	7	5	7	0	5		16	14	15	9
chr11	34071725	34071987	+	8	0	0	0	0		89	0	0	8
chr11	34071725	34076642	+	53	0	53	0	40		275	0	283	222
chr11	34076235	34076642	+	1	1	0	1	1		2	4	4	2
chr11	34079627	34086413	+	1	1	0	0	1		3	3	6	2
chr11	34082824	34083041	+	5	0	3	0	0		18	0	9	4
chr11	34082824	34089456	+	15	0	14	0	6		90	0	93	17
chr11	34086063	34086413	+	2	3	3	3	3		16	27	23	10
chr11	34086063	34090678	+	3	4	5	5	3		21	36	43	28
chr11	34086063	34092056	+	22	31	37	35	25		92	159	188	145
chr11	34089394	34090678	+	4	5	8	8	5		37	30	71	44
chr11	34089394	34092056	+	19	10	38	38	17		102	74	198	91
chr11	34090178	34090678	+	17	20	14	15	1		43	53	54	18
chr11	34090178	34092056	+	51	61	105	99	33		308	339	599	219
chr11	34090201	34092056	+	1	0	0	0	1		6	0	5	3
chr11	34108210	34112223	+	1	0	0	0	0		5	0	4	3
chr11	34130812	34133142	+	1	0	0	0	1		4	0	4	4
chr11	34449191	34464235	+	2	1	2	2	1		5	4	9	4
chr11	34453089	34456817	+	3	0	5	5	4		6	0	11	7
chr11	34882675	34888869	-	5	0	4	0	3		19	0	14	14
chr11	34931403	34960518	+	1	0	0	0	1		9	0	8	3
chr11	34931403	34970286	+	1	1	2	0	2		9	3	13	4
chr11	34931403	34978182	+	3	0	3	0	2		18	0	18	9
chr11	34931403	34992379	+	1	0	2	0	1		5	0	5	4
chr11	34947505	34970286	+	3	4	7	7	4		16	19	29	15
chr11	34947505	34978182	+	2	0	2	0	2		18	0	17	12
chr11	34957383	34970286	+	1	2	0	2	2		6	12	15	11
chr11	34957383	34978182	+	63	31	121	122	59		212	126	458	252
chr11	34957383	34984728	+	4	6	6	6	5		41	66	83	61
chr11	34957383	34992379	+	16	6	26	21	12		49	25	103	51
chr11	34970138	34984728	+	12	24	27	27	7		49	75	87	59
chr11	3500465	3500808	-	2	0	0	0	0		17	0	10	3
chr11	3500465	3501275	-	5	0	2	0	0		21	0	23	7
chr11	3500465	3501281	-	18	0	13	0	7		105	0	71	38
chr11	3500465	3508396	-	1	0	0	0	0		22	0	4	2
chr11	3500465	3511256	-	1	0	0	0	0		5	0	3	2
chr11	3500465	3515198	-	1	0	3	0	0		4	0	2	0
chr11	3508212	67873341	-	9	0	0	0	0		22	0	0	0
chr11	35176574	35190065	+	1	1	0	1	1		5	7	10	4
chr11	35196745	35210054	+	13	7	18	16	13		30	29	44	32
chr11	35196745	35210181	+	5	4	5	0	2		19	19	16	16
chr11	35196745	35211449	+	10	13	11	11	7		26	43	49	35
chr11	35198120	35204640	+	1	1	0	0	0		8	8	5	1
chr11	35198120	35210054	+	1	5	6	6	5		13	14	26	10
chr11	35198144	35208206	+	1	0	0	0	1		3	0	3	3
chr11	35198144	35210054	+	1	0	0	0	1		5	0	3	1
chr11	35201081	35210054	+	3	0	3	0	2		7	0	7	4
chr11	35204511	35208206	+	2	0	2	0	0		26	0	23	15
chr11	35204511	35210054	+	8	7	12	11	7		31	29	50	41
chr11	35204511	35210181	+	1	1	0	0	1		6	5	5	5
chr11	35204511	35211449	+	3	6	8	7	4		17	35	41	35
chr11	35208104	35210181	+	1	0	0	0	0		2	0	0	0
chr11	35208104	35221732	+	1	0	0	0	1		5	0	5	1
chr11	36227084	36227430	+	4	5	7	5	6		16	36	43	28
chr11	36393845	36394368	+	1	1	0	0	1		8	8	5	2
chr11	36393845	36403378	+	22	6	22	0	16		87	27	91	66
chr11	36393845	36437476	+	2	0	0	0	2		6	0	4	1
chr11	36400996	36403378	+	1	1	0	1	1		3	2	5	2
chr11	36494975	36497266	-	2	0	0	0	1		12	0	7	2
chr11	36497107	36501537	-	1	0	0	1	0		2	0	0	0
chr11	36610080	36636117	+	3	0	0	0	2		16	0	16	13
chr11	3683199	3686194	-	1	1	2	0	2		3	3	0	3
chr11	3691346	3706627	-	1	1	0	0	1		6	4	6	4
chr11	3702462	3702892	-	7	11	13	13	9		22	48	61	29
chr11	3702462	3706627	-	1	1	0	1	1		7	15	21	16
chr11	3712563	3744649	-	1	1	0	1	0		4	6	6	5
chr11	3713817	3719550	-	2	0	0	0	0		7	0	10	4
chr11	3713817	3720825	-	4	3	4	4	3		12	12	16	13
chr1	13715540	13742157	+	8	8	17	15	14		46	38	107	86
chr1	13715540	13773188	+	1	0	0	0	1		3	0	5	3
chr11	3719411	3720825	-	1	1	0	1	0		3	6	12	6
chr11	3719411	3735324	-	2	3	0	3	0		7	15	16	12
chr11	3719411	3744649	-	2	4	6	6	4		5	14	19	14
chr11	3723156	3753408	-	6	6	11	11	4		18	24	39	20
chr1	13730999	13742157	+	26	42	55	47	43		102	171	236	185
chr1	13730999	13749487	+	10	18	20	19	9		70	86	116	59
chr1	13730999	13773188	+	1	0	0	0	0		8	0	8	4
chr11	3731390	3731578	-	8	13	7	7	0		105	172	105	0
chr11	3731390	3735324	-	17	28	28	30	22		42	72	82	61
chr11	3731390	3744649	-	8	11	8	8	4		21	37	46	37
chr11	3731390	3753408	-	51	54	101	102	65		207	265	434	276
chr11	3735190	3753408	-	6	7	11	11	10		18	23	34	20
chr11	3760562	3776021	-	1	0	0	0	0		3	0	0	3
chr11	3762901	3771928	-	1	1	0	0	1		5	4	5	5
chr11	3768580	3768744	-	5	6	5	7	1		29	47	32	0
chr11	3768580	3771928	-	5	9	7	7	4		16	23	26	14
chr11	3768580	3773739	-	12	12	23	21	16		49	75	103	83
chr11	3768580	3776021	-	55	82	88	86	70		177	309	352	295
chr11	3768580	3779257	-	1	0	0	0	0		3	0	3	2
chr11	3768580	3782145	-	6	9	8	6	4		17	7	24	7
chr1	13769117	13773188	+	4	1	16	0	4		12	7	60	18
chr1	13769117	13782831	+	1	1	6	0	4		4	2	8	1
chr11	3771747	3776021	-	5	10	10	7	10		21	41	43	34
chr11	3773631	3776021	-	16	21	27	30	17		82	101	113	47
chr11	3775881	3782145	-	3	3	3	3	1		15	19	33	23
chr11	3778872	3782145	-	1	0	0	0	0		20	0	19	16
chr11	4055525	4074679	+	1	0	0	0	1		3	0	3	3
chr11	4101992	4109703	+	4	0	13	12	3		22	0	80	42
chr11	4101992	4112062	+	3	6	10	9	7		12	17	51	17
chr11	4106045	4109703	+	6	0	6	0	5		37	0	36	26
chr11	4107434	4112062	+	3	1	7	5	0		9	9	19	13
chr11	4109643	4112062	+	1	1	0	1	1		4	4	9	6
chr11	43326506	43335994	+	20	0	10	35	20		79	0	46	87
chr11	43327788	43335994	+	3	0	8	15	7		40	0	57	41
chr11	43373506	43389821	+	6	4	6	0	3		11	2	11	8
chr11	43373509	43389821	+	1	0	0	0	0		19	0	18	9
chr11	43379232	43389821	+	4	5	5	5	1		10	12	20	11
chr11	43399887	43407577	+	4	7	11	11	7		14	31	32	28
chr11	43403997	43407577	+	3	5	5	5	5		20	27	32	28
chr11	43436163	43451265	+	2	1	2	0	2		8	2	8	2
chr11	43443324	43451265	+	1	1	0	0	0		4	2	4	3
chr1	143745216	143760658	+	1	0	0	0	0		30	0	9	5
chr1	143760536	149668407	+	1	0	0	0	0		4	0	0	0
chr11	43830975	43840064	+	1	0	0	0	0		74	0	42	16
chr11	44107682	44114301	+	1	2	2	2	2		8	12	16	13
chr1	144905090	144906074	-	1	0	0	1	5		19	0	0	21
chr1	145643868	145647267	+	136	0	0	93	88		575	0	0	326
chr1	145643868	145665651	+	4	0	0	3	7		22	0	0	17
chr1	145663328	145665651	+	9	0	0	5	1		64	0	0	6
chr1	145747994	145784596	-	1	0	0	0	0		2	0	5	0
chr1	145750406	145788966	-	3	0	2	0	1		9	0	9	4
chr1	145752977	145788966	-	1	0	0	0	1		4	0	3	0
chr1	145771710	145788966	-	3	5	12	11	5		12	8	41	16
chr1	145771710	145794196	-	1	2	3	0	2		8	4	6	6
chr1	145784538	145794196	-	5	0	10	0	8		25	0	65	39
chr1	145825756	145827005	+	5	4	8	8	2		24	39	50	13
chr1	145825756	145828837	+	1	1	2	2	0		4	4	5	2
chr1	145825756	145833582	+	1	2	2	2	1		9	10	14	6
chr1	145833259	145833582	+	1	1	0	1	0		6	4	0	0
chr1	145838055	145841071	+	4	4	5	5	4		8	7	8	7
chr1	145839889	145841071	+	29	30	46	44	26		133	182	251	153
chr1	145839889	145842477	+	38	30	36	0	30		175	117	171	93
chr1	145839889	145842648	+	1	1	4	0	1		8	4	10	3
chr1	145840921	145842477	+	2	2	2	0	2		14	14	12	5
chr11	45862059	45872233	+	8	9	20	16	15		42	37	83	62
chr11	45945839	45953625	-	1	2	3	3	2		5	7	8	8
chr11	45945839	45979966	-	1	0	0	0	0		3	0	3	2
chr11	45948885	45953625	-	1	0	0	0	1		7	0	5	3
chr11	45953526	45969901	-	1	1	0	1	1		2	2	11	7
chr11	45953526	45969904	-	5	3	6	5	2		20	18	35	19
chr11	45965314	45979966	-	9	17	23	17	13		32	57	67	45
chr11	45969814	45979966	-	1	0	2	0	2		2	0	7	2
chr1	145974824	145975436	+	3	6	9	10	6		6	13	16	14
chr11	45979759	45979966	-	7	6	5	4	0		16	25	17	1
chr11	46076753	46092223	-	20	0	36	0	11		71	0	142	34
chr11	46076753	46118800	-	7	0	16	0	7		37	0	70	35
chr11	46493607	46548500	-	3	2	3	3	2		9	9	25	15
chr11	46508190	46512813	-	5	5	9	9	6		27	26	38	24
chr11	46512726	46548500	-	1	1	2	0	1		7	1	8	1
chr11	46541944	46544041	-	5	3	5	4	2		18	8	29	16
chr11	46541944	46545776	-	1	1	0	1	1		3	3	4	3
chr11	46541944	46548500	-	9	14	15	15	5		41	59	71	23
chr11	46542684	46543398	-	6	5	5	0	5		16	15	16	14
chr11	46543003	46543251	-	5	0	0	3	0		18	0	0	0
chr11	46630044	46650317	+	1	0	0	0	0		6	0	5	2
chr11	46630044	46659485	+	1	0	0	0	0		3	0	3	0
chr11	46644278	46650317	+	1	1	0	1	1		3	4	10	8
chr11	46667772	46669532	+	1	2	3	2	3		8	5	9	3
chr11	46750273	46751534	-	6	11	0	13	9		20	28	0	23
chr11	46750273	46753497	-	6	6	9	9	1		14	24	0	10
chr11	46754887	46760784	-	7	15	17	17	14		25	48	51	38
chr11	46758922	46760784	-	3	3	8	6	3		11	13	25	9
chr11	46769962	46778599	-	2	2	0	1	0		7	9	10	9
chr11	46769962	46788773	-	2	2	4	3	3		8	10	17	8
chr11	46776254	46778599	-	1	2	2	2	0		2	10	12	11
chr11	46783273	46788773	-	1	1	0	1	1		3	1	7	2
chr11	46795593	46798172	-	2	2	4	4	3		10	18	37	25
chr11	46808030	46809874	-	29	34	44	41	24		79	126	149	118
chr11	46808030	46811178	-	3	2	3	3	1		13	19	34	10
chr11	46808030	46821248	-	2	0	0	0	2		7	0	7	3
chr11	46808030	46821268	-	8	10	17	17	15		29	38	60	51
chr11	46811006	46821248	-	1	1	0	0	0		2	1	3	1
chr11	46811006	46821268	-	6	4	7	7	4		15	16	25	16
chr11	46816197	46816404	-	2	4	0	2	0		4	4	6	1
chr11	46816197	46821248	-	1	1	0	0	1		26	15	28	15
chr11	46816197	46821268	-	10	11	21	20	14		59	65	109	87
chr11	46818309	46821268	-	1	1	0	1	1		8	13	14	7
chr1	146943290	146951489	+	2	0	0	1	0		9	0	0	4
chr11	47166267	47168251	-	1	4	6	4	5		10	13	19	14
chr1	147252622	147259918	+	2	6	5	6	5		19	16	31	21
chr1	147275353	147285487	+	31	56	83	79	58		138	207	317	145
chr1	147286297	147287733	+	2	1	2	0	2		13	7	13	5
chr1	147293628	147294517	+	2	2	0	0	1		22	11	15	3
chr11	47358843	47360040	-	3	7	8	7	6		26	43	0	38
chr11	47358843	47375729	-	13	16	23	22	11		49	45	91	43
chr11	47358843	47375732	-	3	7	11	10	10		21	20	35	32
chr11	47482694	47489024	-	1	1	0	0	0		9	9	9	3
chr11	47484388	47489024	-	2	2	4	4	0		22	36	44	18
chr11	47486749	47489024	-	4	1	5	4	2		13	12	29	15
chr11	47486749	47500932	-	3	0	9	0	3		28	0	41	18
chr11	47495942	47500932	-	2	2	3	0	0		6	5	11	7
chr11	47502966	47506897	-	2	0	4	0	0		9	0	43	0
chr11	47622700	47627127	-	1	0	0	0	0		15	0	7	0
chr11	47622700	47631711	-	2	0	0	0	2		10	0	6	0
chr11	47622700	47634734	-	1	0	0	0	0		3	0	4	3
chr11	47625673	47627127	-	2	1	2	0	0		7	6	13	6
[truncated: 19,722 more rows]

## Sheet: human.cerebellum
						Mock					RnaseR
chr	locA	locB	strand	srcp	reads_fc	reads_ce	reads_crf			srcp	reads_fc	reads_ciri	reads_ce	reads_crf
chr10	100915998	100938736	+	5	0	0	1			19	0	20	0	0
chr10	100923974	100926019	+	45	29	21	33			158	119	268	59	149
chr10	101667885	101676436	-	45	7	7	20			236	63	278	77	145
chr10	101672914	101676436	-	21	7	6	12			90	42	0	63	54
chr10	101792838	101810314	-	121	101	46	98			450	309	472	199	370
chr10	101792838	101810328	-	20	11	0	10			72	64	67	0	62
chr10	101792838	101813606	-	21	0	0	9			22	0	56	24	21
chr10	101797979	101807901	-	9	13	3	1			90	75	89	71	88
chr10	101797979	101810314	-	8	9	2	9			27	26	26	9	26
chr10	101797979	101813606	-	1	0	0	1			10	0	17	0	0
chr10	101798841	101800400	-	15	15	1	15			84	83	0	28	80
chr10	101800241	101810314	-	2	0	0	2			25	0	0	0	24
chr10	101889411	102002072	-	2	0	0	0			38	0	42	0	0
chr10	101939862	101957732	-	21	0	6	7			53	0	72	0	17
chr10	101939862	101995355	-	6	0	0	5			92	0	83	0	66
chr10	102157018	102158214	+	3	0	2	4			73	0	38	0	29
chr10	102872447	102874661	+	1	0	0	1			107	0	108	22	42
chr10	103049706	103056964	+	3	3	2	2			7	7	0	3	7
chr10	103091563	103094455	-	9	0	0	7			21	0	19	0	17
chr10	104008176	104018908	+	17	16	4	7			150	134	121	46	100
chr10	110124016	110130486	+	47	35	20	29			134	68	198	75	100
chr10	110593072	110598290	+	6	7	0	7			19	18	20	10	20
chr10	110596397	110598290	+	211	160	181	74			805	616	813	653	324
chr10	110881232	110890670	+	34	22	12	8			46	15	32	21	17
chr10	110885252	110890670	+	6	3	3	7			98	52	98	24	69
chr10	110964124	110985765	+	137	91	36	37			422	350	500	168	199
chr10	114487957	114491878	-	6	0	30	23			63	0	332	0	130
chr10	114545004	114547776	-	13	7	8	1			33	33	33	0	18
chr10	11481769	11485911	-	2	0	0	2			15	0	0	15	13
chr10	114959725	114974385	+	35	0	0	1			109	0	108	0	3
chr10	114970367	114974385	+	9	0	0	4			49	0	70	0	13
chr10	115120184	115129535	+	33	16	16	12			282	119	282	161	220
chr10	115120184	115165645	+	12	0	0	4			56	0	71	0	2
chr10	115120184	115171292	+	42	21	12	28			166	55	0	56	98
chr10	115215696	115315736	+	5	5	5	0			8	8	0	6	0
chr10	115426249	115469329	+	3	0	0	3			30	0	65	0	6
chr10	115461940	115519324	+	15	0	0	6			100	0	102	58	52
chr10	115461940	115549536	+	27	6	12	5			70	19	111	27	52
chr10	115461940	115727355	+	4	3	0	0			35	17	0	31	0
chr10	116944923	116948997	-	1	0	0	1			9	0	5	0	0
chr10	118685982	118730410	-	33	25	0	14			79	41	116	0	41
chr10	118701305	118730410	-	5	4	1	3			16	16	0	16	0
chr10	118707491	118730410	-	5	0	5	5			2	0	0	2	2
chr10	119041993	119044142	-	3	1	1	1			52	16	45	29	23
chr10	119107947	119117667	+	2	0	0	2			8	0	0	0	8
chr10	11955231	11964125	-	1	1	0	1			12	9	14	0	13
chr10	12081471	12101181	+	3	3	1	3			7	7	0	0	7
chr10	12081471	12120267	+	8	0	0	8			25	0	0	17	25
chr10	120858642	120873923	+	2	0	0	3			15	0	0	0	18
chr10	12094072	12120267	+	8	5	0	6			109	74	104	67	79
chr10	121538591	121565704	-	27	26	4	17			152	132	181	66	72
chr10	121790168	121924329	-	10	6	0	0			21	21	0	9	0
chr10	121836717	121913893	-	6	0	0	6			16	0	0	0	15
chr10	121898840	121924329	-	5	0	0	4			10	0	10	0	2
chr10	12215739	12238485	+	12	0	0	8			37	0	0	0	13
chr10	123034355	123051186	+	41	40	11	31			62	45	44	16	13
chr10	124408541	124408965	-	13	0	0	4			38	0	0	9	0
chr10	124408541	124412200	-	32	8	4	6			175	81	128	62	41
chr10	124681606	124682379	-	22	22	7	11			29	15	40	3	17
chr10	124940373	124943307	+	64	49	0	39			250	199	250	0	199
chr10	124942456	124943307	+	155	122	0	107			543	437	528	0	411
chr10	125038996	125111093	-	6	0	2	0			34	0	21	17	0
chr10	126970701	126990603	+	5	0	3	0			35	0	34	33	15
chr10	126970701	127000307	+	6	4	1	6			30	31	0	25	26
chr10	130166506	130171636	+	12	0	4	9			34	0	0	0	20
chr10	13116266	13122487	+	2	0	0	2			38	0	39	0	23
chr10	13127744	13133581	+	3	0	0	3			8	0	0	0	0
chr10	13127744	13136897	+	56	37	0	48			198	155	220	0	159
chr10	131934457	131945459	+	3	0	3	3			31	0	0	0	0
chr10	131934457	131947791	+	29	14	9	25			94	70	95	0	62
chr10	132690391	132710456	+	3	2	2	1			66	67	75	45	50
chr10	133395712	133402773	+	2	0	0	2			10	0	0	0	7
chr10	13659322	13663509	-	5	0	0	5			28	0	18	13	0
chr10	14896845	14897517	+	46	32	14	20			116	80	0	30	43
chr10	15128349	15141557	-	4	2	2	0			5	4	0	3	0
chr10	15275854	15284105	-	4	2	2	0			24	25	0	0	22
chr10	15816834	15847943	-	27	0	0	4			192	0	185	0	24
chr10	15821655	15843272	-	39	0	0	6			122	0	153	0	38
chr10	15821655	15847943	-	4	2	0	2			71	8	67	33	32
chr10	15833629	15843272	-	6	0	0	8			77	0	115	0	47
chr10	15833629	15847943	-	32	0	14	14			196	0	220	0	92
chr10	16752538	16782084	-	10	0	5	1			151	0	151	102	90
chr10	17157440	17168917	-	36	13	12	17			196	106	221	144	149
chr10	17704430	17705741	+	4	2	0	5			69	8	71	29	57
chr10	179993	221356	+	13	8	5	3			31	33	41	0	15
chr10	179993	249088	+	53	41	22	14			134	100	146	39	112
chr10	18527587	18536196	+	21	4	7	15			72	53	100	39	70
chr10	20840738	20869841	-	23	19	6	16			26	27	28	0	28
chr10	20840738	20899450	-	7	0	0	5			16	0	46	0	46
chr10	20845257	20869841	-	1	0	0	1			20	0	0	0	0
chr10	20859712	20899450	-	1	2	0	6			34	33	52	0	50
chr10	20868663	20899450	-	11	7	0	26			78	54	150	0	113
chr10	20880793	20899450	-	8	7	0	20			100	68	0	0	107
chr10	20957730	20961779	-	9	9	0	11			15	15	120	0	40
chr10	21673349	21727928	+	3	0	0	3			17	0	17	0	17
chr10	21713771	21727928	+	4	0	1	0			27	0	32	0	8
chr10	21713771	21735235	+	4	3	2	0			21	7	22	0	1
chr10	21882281	21920963	-	28	13	10	16			121	80	132	48	115
chr10	21904521	21920963	-	4	2	5	2			66	65	82	31	68
chr10	21904521	21929141	-	7	0	1	5			9	0	24	0	8
chr10	24380868	24384423	+	2	1	0	1			20	12	0	0	20
chr10	25021741	25024149	+	4	4	0	0			21	21	0	0	21
chr10	25395910	25412473	+	14	9	8	11			50	14	84	8	13
chr10	26763879	26770345	-	14	4	10	2			26	8	80	13	60
chr10	27060344	27066548	-	1	0	0	1			11	0	0	0	0
chr10	27066486	27079161	-	8	0	0	3			19	0	0	0	0
chr10	27067156	27092512	-	5	0	0	5			18	0	0	17	17
chr10	27114520	27121448	-	9	0	8	6			91	0	76	0	47
chr10	27117575	27121448	-	14	0	0	7			34	0	35	0	34
chr10	27142386	27145590	-	63	40	23	18			200	181	230	44	181
chr10	27532506	27533994	+	47	0	0	19			121	0	107	0	67
chr10	28069771	28089841	-	13	2	0	8			79	13	76	9	73
chr10	28583398	28590832	+	1	0	0	1			18	0	0	6	17
chr10	28583398	28596041	+	73	43	16	47			326	222	324	157	261
chr10	30313890	30337027	-	7	0	0	7			89	0	86	0	75
chr10	31373017	31461237	+	15	0	0	4			12	0	0	0	0
chr10	31908171	31910563	-	255	47	72	98			838	161	0	586	287
chr10	32019857	32021287	-	9	3	6	4			117	13	98	67	40
chr10	32451591	32456334	+	12	0	0	2			6	0	0	0	7
chr10	32451591	32474023	+	268	88	52	125			732	252	769	190	418
chr10	32451591	32481782	+	19	17	0	15			119	71	129	0	96
chr10	32451591	32544301	+	7	0	0	7			85	0	0	0	5
chr10	32451591	32584304	+	12	7	7	0			53	26	40	26	0
chr10	32543299	32584304	+	200	0	73	103			573	0	783	243	392
chr10	32543299	32623817	+	27	0	0	4			91	0	127	0	75
chr10	32543299	32635158	+	7	0	0	6			18	0	0	0	0
chr10	32685969	32729457	+	9	0	0	8			21	0	0	8	21
chr10	34269656	34284245	-	3	3	1	2			33	22	32	20	31
chr10	34359146	34384254	-	7	0	0	0			20	0	0	0	0
chr10	35025131	35033273	-	4	0	0	3			32	0	0	27	11
chr10	35032434	35060968	-	2	0	0	4			8	0	0	0	9
chr10	35049682	35071339	-	2	0	0	4			16	0	0	0	1
chr10	35060873	35071339	-	12	11	0	8			60	18	0	20	31
chr10	42787167	42790511	+	5	0	1	3			23	0	0	0	2
chr10	43154896	43158931	+	191	113	44	110			590	391	569	175	402
chr10	43154896	43167098	+	8	2	0	7			49	25	0	37	40
chr10	43158714	43176032	+	7	0	0	7			14	0	0	0	13
chr10	45457257	45464327	-	4	0	0	4			9	0	0	0	8
chr10	45457784	45464327	-	16	13	0	12			112	101	0	0	78
chr10	45625950	45639963	-	3	0	0	3			9	0	12	0	11
chr10	45639815	45663842	-	17	17	1	16			87	76	82	31	81
chr10	45728861	45740246	+	4	0	0	7			71	0	47	19	91
chr10	45862985	45964871	-	18	0	0	0			13	0	0	0	0
chr10	45900346	45964871	-	38	0	0	9			100	0	0	0	7
chr10	45939360	45962994	-	59	0	10	23			192	0	93	30	121
chr10	45939360	45964871	-	7	0	0	1			6	0	0	0	0
chr10	45946836	45962994	-	4	0	0	4			28	0	17	7	12
chr10	45946836	45964871	-	1	0	0	1			28	0	27	0	26
chr10	45975453	45988847	+	27	0	2	1			45	0	50	0	0
chr10	46010222	46013639	-	2	0	0	1			3	0	0	0	0
chr10	46795805	46798168	+	45	0	5	13			187	0	0	39	75
chr10	46932376	46946675	+	16	0	0	2			58	0	0	12	33
chr10	46932376	46947955	+	17	0	0	10			30	0	0	0	31
chr10	46964985	46987555	+	1	0	0	1			10	0	0	2	0
chr10	47542166	47544529	-	19	0	1	6			78	0	0	19	2
chr10	47542166	47545620	-	18	0	1	2			97	0	0	4	0
chr10	48050281	48052644	-	16	0	0	5			84	0	0	0	8
chr10	48050281	48060020	-	14	0	0	7			64	0	39	0	49
chr10	48083803	48086865	-	3	0	0	3			9	0	0	0	0
chr10	4830674	4909606	+	1	1	0	5			23	23	0	0	0
chr10	48401611	48404981	+	4	4	0	3			21	13	16	17	12
chr10	48401611	48410168	+	78	69	31	34			485	354	454	286	279
chr10	49500537	49506012	-	9	0	2	0			31	0	30	5	0
chr10	49857305	49934163	-	10	0	3	6			49	0	0	7	52
chr10	49857305	49935142	-	14	0	1	1			17	0	0	6	0
chr10	49908454	49934163	-	11	0	0	3			4	0	0	0	0
chr10	49908454	49935142	-	16	0	0	2			130	0	193	0	32
chr10	49915916	49935142	-	101	0	0	34			451	0	319	236	108
chr10	49952125	49958480	+	14	0	0	4			89	0	65	0	41
chr10	49952125	49973142	+	7	0	0	6			19	0	19	4	5
chr10	50069546	50080931	+	10	0	0	8			36	0	0	12	0
chr10	50433475	50466932	-	6	0	0	3			82	0	82	0	52
chr10	50433475	50519921	-	1	0	0	1			16	0	15	2	12
chr10	50433475	50590247	-	4	7	5	0			34	17	63	25	0
chr10	50460672	50590247	-	9	11	7	0			57	19	0	57	0
chr10	5699524	5714207	+	64	29	0	27			83	13	86	0	81
chr10	5709529	5712918	+	2	0	0	2			3	0	0	0	3
chr10	5720543	5727123	+	5	0	0	5			30	0	0	31	23
chr10	5726884	5735546	+	1	0	0	1			14	0	15	0	14
chr10	5773841	5800705	-	18	16	8	13			44	44	43	18	41
chr10	5794884	5800705	-	52	23	15	31			190	122	178	120	120
chr10	59234303	59245212	+	7	8	0	8			7	7	11	0	5
chr10	60084601	60085253	-	159	114	37	93			366	182	337	100	257
chr10	60166823	60186912	-	1	0	0	1			46	0	45	0	11
chr10	63194285	63200677	-	2	0	0	2			63	0	43	21	24
chr10	63206594	63209235	-	31	29	7	17			55	30	0	17	29
chr10	63380317	63404965	-	3	0	0	2			34	0	0	0	31
chr10	63610186	63619800	+	123	81	46	43			478	400	0	226	307
chr10	67954594	67966802	-	2	1	0	2			49	47	0	0	24
chr10	67966682	68014186	-	7	7	1	6			73	33	60	30	29
chr10	67966682	68044563	-	12	7	6	5			14	14	0	0	14
chr10	67988662	68014186	-	5	5	0	5			19	18	24	0	20
chr10	68025545	68044563	-	4	4	1	4			14	15	16	0	15
chr10	68355352	68364113	-	3	2	0	0			31	30	32	1	32
chr10	68355352	68386128	-	17	0	0	1			65	0	79	0	64
chr10	68393137	68394451	-	33	4	0	5			54	12	52	0	27
chr10	68393137	68401737	-	5	0	0	2			11	0	0	0	0
chr10	68468122	68470163	-	14	5	0	12			37	23	26	25	9
chr10	68483419	68506718	-	7	4	0	2			68	48	105	0	40
chr10	68487143	68493570	-	24	4	8	11			125	21	112	58	40
chr10	68487143	68506718	-	92	42	22	54			318	116	367	169	214
chr10	68737844	68742569	+	14	1	0	13			29	6	33	0	0
chr10	68747160	68747566	+	4	4	1	3			38	26	38	28	37
chr10	68881957	68892773	+	13	13	5	11			33	28	0	20	27
[truncated: 5,053 more rows]

## Sheet: mouse.cortex
						Mock					RnaseR
[truncated: 379 more rows]

[truncated: 4 more sheets: mouse.cerebellum, mouse.tso, monkey.brain, rat.brain]
