# Supplementary material for: SRCP: a comprehensive pipeline for accurate annotation and quantification of circRNAs
Source: Genome Biol. 2021 Sep 23;22:277. doi: 10.1186/s13059-021-02497-7 (PMC8459468; doi:10.1186/s13059-021-02497-7)
Supplement: Supplementary file 6 — Additional file 6. Oligonucleotides utilized in this study. [file 13059_2021_2497_MOESM6_ESM.xlsx]

## Sheet: Sheet1
Name	Sequence (5'--> 3')
circAlph_F	CGACCATGTGAAGACGAGATAGAG
circAlph_R	GGAAGACCTTCGATGTCGTCTCTG
circCG7546_F	CTCGTCCTGGATCCCCAATTG
circCG7546_R	GGGGGCATTGAATTCCACATGG
circGlut4EF_F	CGCAAGAAAAAGGTTCCCGG
circGlut4EF_R	CGATGACAGAATCTCGGCGG
circMhcl_F	GGAAGCCAAGGATCCTCTTCCGC
circMhcl_R	CAGCTGCAAGCATTTTGCCGC
circNolo_F:	CATGCCAGGCGCAGCGCGGC
circNolo_R:	CGGTGTCGCTAGTACTGCCGGA
circScrib_F	CAGGGAGGTTGTGCTGCC
circScrib_R	GTGCCGAAGGGCACACAGG
circSlgA_F	GGCTGTTTCGGGCAACAACC
circSlgA_R	GGGATTCTGCGGTTTATTTACGC
circWbp2_F	TAGCCATCCCGACAAGCGCCG
circWbp2_R	GCCACCGGCCCATCCTTGTG
TBP_5'UTR_F	TCTCACAAAACGAGCCACAG
TBP_5'UTR_R	ATACCCACAGAGCGGGAAAT
bTub_5'UTR_F	TGCTCACGAAAAGCTCTCCT
bTub_5'UTR_R	CACACACGCACTATCAGCAA
